# Supplementary material for: Structural Characterization, Antimicrobial Activity and BSA/DNA Binding Affinity of New Silver(I) Complexes with Thianthrene and 1,8-Naphthyridine
Source: Molecules. 2021 Mar 26;26(7):1871. doi: 10.3390/molecules26071871 (PMC8037121; doi:10.3390/molecules26071871)
Supplement: Supplementary file 1 [file molecules-26-01871-s001.zip]

Archive with 8 entries (7 files):
- molecules-1157613-final-SM/
- molecules-1157613-final-SM/Ag1-checkcif.pdf
- molecules-1157613-final-SM/Ag1.cif
- molecules-1157613-final-SM/Ag2-checkcif.pdf
- molecules-1157613-final-SM/Ag2.cif
- molecules-1157613-final-SM/Ag3-checkcif.pdf
- molecules-1157613-final-SM/Ag3.cif
- molecules-1157613-final-SM/Supplementary Materials_revised.docx
