# Supplementary material for: Structural Characterization, Antimicrobial Activity and BSA/DNA Binding Affinity of New Silver(I) Complexes with Thianthrene and 1,8-Naphthyridine
Source: Molecules. 2021 Mar 26;26(7):1871. doi: 10.3390/molecules26071871 (PMC8037121; doi:10.3390/molecules26071871)
Supplement: Supplementary file 1 [file molecules-26-01871-s001.zip › molecules-1157613-final-SM/Ag1.cif]

_publ_contact_author_name 'Milos I. Djuran'
_publ_contact_author_address
;
Serbian Academy of Sciences and Arts
Knez Mihailova 35
11000 Belgrade
Serbia
;

_publ_contact_author_email milos.djuran@pmf.kg.ac.rs 


loop_
_publ_author_name
_publ_author_address

'Darko P. Asanin'
;
University of Kragujevac
Institute for Information Technologies Kragujevac
Department of Science
Jovana Cvijica bb
34000 Kragujevac
Serbia
;

'Sanja Skaro Bogojevic'
;
University of Belgrade
Institute of Molecular Genetics and Genetic Engineering
Vojvode Stepe 444a
11042 Belgrade
Serbia
;

'Franc Perdih'
;
Faculty of Chemistry and Chemical Technology
University of Ljubljana
Vecna pot 113, P. O. Box 537
SI-1000 Ljubljana
Slovenia
;

'Tina P. Andrejevic'
;
University of Kragujevac
Faculty of Science
Department of Chemistry
R. Domanovica 12
34000 Kragujevac
Serbia
;

'Dusan Milivojevic'
;
University of Belgrade
Institute of Molecular Genetics and Genetic Engineering
Vojvode Stepe 444a
11042 Belgrade
Serbia
;

'Ivana Aleksic'
;
University of Belgrade
Institute of Molecular Genetics and Genetic Engineering
Vojvode Stepe 444a
11042 Belgrade
Serbia
;

'Jasmina Nikodinovic-Runic'
;
University of Belgrade
Institute of Molecular Genetics and Genetic Engineering
Vojvode Stepe 444a
11042 Belgrade
Serbia
;

'Biljana Glisic'
;
University of Kragujevac
Faculty of Science
Department of Chemistry
R. Domanovica 12
34000 Kragujevac
Serbia
;

'Iztok Turel'
;
Faculty of Chemistry and Chemical Technology
University of Ljubljana
Vecna pot 113, P. O. Box 537
SI-1000 Ljubljana
Slovenia
;

'Milos I. Djuran'
;
Serbian Academy of Sciences and Arts
Knez Mihailova 35
11000 Belgrade
Serbia
;

_publ_requested_journal 'Molecules'
_publ_section_title
;
Structural characterization, antimicrobial activity and 
BSA/DNA binding affinity of new silver(I) complexes with 
thianthrene and 1,8-naphthyridine 
;    
 
data_Ag1
 
_audit_creation_method            'SHELXL-2018/3'
_shelx_SHELXL_version_number      '2018/3'
_chemical_name_systematic         ?
_chemical_name_common             ?
_chemical_melting_point           ?
_chemical_formula_moiety          'C12 H10 Ag N O4 S2' 
_chemical_formula_sum             'C12 H10 Ag N O4 S2' 
_chemical_formula_weight          404.20

loop_
 _atom_type_symbol
 _atom_type_description
 _atom_type_scat_dispersion_real
 _atom_type_scat_dispersion_imag
 _atom_type_scat_source
 'C'  'C'   0.0033   0.0016
 'International Tables Vol C Tables 4.2.6.8 and 6.1.1.4'
 'H'  'H'   0.0000   0.0000
 'International Tables Vol C Tables 4.2.6.8 and 6.1.1.4'
 'Ag'  'Ag'  -0.8971   1.1015
 'International Tables Vol C Tables 4.2.6.8 and 6.1.1.4'
 'N'  'N'   0.0061   0.0033
 'International Tables Vol C Tables 4.2.6.8 and 6.1.1.4'
 'O'  'O'   0.0106   0.0060
 'International Tables Vol C Tables 4.2.6.8 and 6.1.1.4'
 'S'  'S'   0.1246   0.1234
 'International Tables Vol C Tables 4.2.6.8 and 6.1.1.4'
 
_space_group_crystal_system       monoclinic
_space_group_IT_number            14
_space_group_name_H-M_alt         'P 21/c'
_space_group_name_Hall            '-P 2ybc'
 
_shelx_space_group_comment
;
The symmetry employed for this shelxl refinement is uniquely defined
by the following loop, which should always be used as a source of
symmetry information in preference to the above space-group names.
They are only intended as comments.
;
 
loop_
 _space_group_symop_operation_xyz
 'x, y, z'
 '-x, y+1/2, -z+1/2'
 '-x, -y, -z'
 'x, -y-1/2, z-1/2'
 
_cell_length_a                    5.7585(4)
_cell_length_b                    16.7464(9)
_cell_length_c                    14.1677(7)
_cell_angle_alpha                 90
_cell_angle_beta                  100.300(5)
_cell_angle_gamma                 90
_cell_volume                      1344.23(14)
_cell_formula_units_Z             4
_cell_measurement_reflns_used      3517
_cell_measurement_temperature      150.00(10)
_cell_measurement_theta_max        30.1620
_cell_measurement_theta_min        3.1810
 
_exptl_crystal_description        prism
_exptl_crystal_colour             colourless
_exptl_crystal_density_meas       ?
_exptl_crystal_density_method     ?
_exptl_crystal_density_diffrn     1.997          
_exptl_crystal_F_000              800
_exptl_transmission_factor_min    ?
_exptl_transmission_factor_max    ?
_exptl_crystal_size_max           0.350
_exptl_crystal_size_mid           0.150
_exptl_crystal_size_min           0.100
_exptl_absorpt_coefficient_mu     1.820
_shelx_estimated_absorpt_T_min    0.568
_shelx_estimated_absorpt_T_max    0.839
_exptl_absorpt_correction_T_max    1.00000
_exptl_absorpt_correction_T_min    0.80922
_exptl_absorpt_correction_type     multi-scan
_exptl_absorpt_process_details
;
CrysAlisPro 1.171.39.46e (Rigaku Oxford Diffraction, 2018)
Empirical absorption correction using spherical harmonics,
 implemented in SCALE3 ABSPACK scaling algorithm.
;
_exptl_absorpt_special_details    ?
_diffrn_ambient_temperature       150(2)
_diffrn_radiation_wavelength      0.71073
_diffrn_radiation_type            MoK\a
_diffrn_detector                   'CCD plate'
_diffrn_detector_type              Atlas
_diffrn_source                     'micro-focus sealed X-ray tube'
_diffrn_measurement_device         'four-circle diffractometer'
_diffrn_measurement_device_type    'SuperNova, Dual, Cu at zero, Atlas'
_diffrn_measurement_method         '\w scans'
_diffrn_detector_area_resol_mean   5.2466
_diffrn_reflns_number             6699
_diffrn_reflns_av_unetI/netI      0.0417
_diffrn_reflns_av_R_equivalents   0.0251
_diffrn_reflns_limit_h_min        -5
_diffrn_reflns_limit_h_max        7
_diffrn_reflns_limit_k_min        -19
_diffrn_reflns_limit_k_max        21
_diffrn_reflns_limit_l_min        -18
_diffrn_reflns_limit_l_max        18
_diffrn_reflns_theta_min          2.838
_diffrn_reflns_theta_max          27.482
_diffrn_reflns_theta_full         25.242
_diffrn_measured_fraction_theta_max   0.999
_diffrn_measured_fraction_theta_full  0.999
_diffrn_reflns_Laue_measured_fraction_max    0.999
_diffrn_reflns_Laue_measured_fraction_full   0.999
_diffrn_reflns_point_group_measured_fraction_max   0.999
_diffrn_reflns_point_group_measured_fraction_full  0.999
_reflns_number_total              3094
_reflns_number_gt                 2652
_reflns_threshold_expression      'I > 2\s(I)'
_reflns_Friedel_coverage          0.000
_reflns_Friedel_fraction_max      .
_reflns_Friedel_fraction_full     .
 
_reflns_special_details
;
 Reflections were merged by SHELXL according to the crystal
 class for the calculation of statistics and refinement.
 
 _reflns_Friedel_fraction is defined as the number of unique
 Friedel pairs measured divided by the number that would be
 possible theoretically, ignoring centric projections and
 systematic absences.
;
 
_computing_cell_refinement         'CrysAlisPro 1.171.39.46e (Rigaku OD, 2018)'
_computing_data_collection         'CrysAlisPro 1.171.39.46e (Rigaku OD, 2018)'
_computing_data_reduction          'CrysAlisPro 1.171.39.46e (Rigaku OD, 2018)'
_computing_structure_refinement    'ShelXL (Sheldrick, 2015)'
_computing_structure_solution      'ShelXT (Sheldrick, 2015)'
_computing_molecular_graphics     ?
_computing_publication_material   ?
_refine_special_details           ?
_refine_ls_structure_factor_coef  Fsqd
_refine_ls_matrix_type            full
_refine_ls_weighting_scheme       calc
_refine_ls_weighting_details
'w=1/[\s^2^(Fo^2^)+(0.0254P)^2^] where P=(Fo^2^+2Fc^2^)/3'
_atom_sites_solution_primary      dual
_atom_sites_solution_secondary    ?
_atom_sites_solution_hydrogens    mixed
_refine_ls_hydrogen_treatment     mixed
_refine_ls_extinction_method      none
_refine_ls_extinction_coef        .
_refine_ls_number_reflns          3094
_refine_ls_number_parameters      187
_refine_ls_number_restraints      1
_refine_ls_R_factor_all           0.0372
_refine_ls_R_factor_gt            0.0293
_refine_ls_wR_factor_ref          0.0653
_refine_ls_wR_factor_gt           0.0600
_refine_ls_goodness_of_fit_ref    1.070
_refine_ls_restrained_S_all       1.070
_refine_ls_shift/su_max           0.002
_refine_ls_shift/su_mean          0.000
 
loop_
 _atom_site_label
 _atom_site_type_symbol
 _atom_site_fract_x
 _atom_site_fract_y
 _atom_site_fract_z
 _atom_site_U_iso_or_equiv
 _atom_site_adp_type
 _atom_site_occupancy
 _atom_site_site_symmetry_order  
 _atom_site_calc_flag
 _atom_site_refinement_flags_posn
 _atom_site_refinement_flags_adp
 _atom_site_refinement_flags_occupancy
 _atom_site_disorder_assembly
 _atom_site_disorder_group
Ag1 Ag 0.85431(4) 0.53786(2) 0.65949(2) 0.02282(8) Uani 1 1 d . . . . .
S1 S 0.81983(12) 0.56365(4) 0.83884(4) 0.01934(15) Uani 1 1 d . . . . .
S2 S 0.32557(12) 0.54431(4) 0.70191(4) 0.01643(15) Uani 1 1 d . . . . .
O1 O 0.7496(3) 0.66000(13) 0.58017(13) 0.0226(4) Uani 1 1 d D . . . .
H1A H 0.607(3) 0.663(2) 0.560(2) 0.034 Uiso 1 1 d D U . . .
H1B H 0.809(5) 0.652(2) 0.532(2) 0.034 Uiso 1 1 d . U . . .
O2 O 0.6599(3) 0.43556(12) 0.56572(14) 0.0261(5) Uani 1 1 d . . . . .
O3 O 0.7455(3) 0.33643(12) 0.47931(13) 0.0267(5) Uani 1 1 d . . . . .
O4 O 1.0255(4) 0.40437(14) 0.56643(15) 0.0357(5) Uani 1 1 d . . . . .
N1 N 0.8097(4) 0.39192(14) 0.53674(15) 0.0196(5) Uani 1 1 d . . . . .
C1 C 0.6236(4) 0.64587(17) 0.81767(17) 0.0164(6) Uani 1 1 d . . . . .
C2 C 0.4029(5) 0.63699(15) 0.75968(16) 0.0149(5) Uani 1 1 d . . . . .
C3 C 0.2517(5) 0.70192(17) 0.74227(17) 0.0194(6) Uani 1 1 d . . . . .
H3 H 0.099477 0.695930 0.703957 0.023 Uiso 1 1 calc R U . . .
C4 C 0.3244(5) 0.77540(17) 0.78118(18) 0.0231(6) Uani 1 1 d . . . . .
H4 H 0.221221 0.819963 0.769415 0.028 Uiso 1 1 calc R U . . .
C5 C 0.5462(5) 0.78485(17) 0.83716(18) 0.0215(6) Uani 1 1 d . . . . .
H5 H 0.595383 0.836006 0.862020 0.026 Uiso 1 1 calc R U . . .
C6 C 0.6958(5) 0.72022(17) 0.85692(17) 0.0198(6) Uani 1 1 d . . . . .
H6 H 0.846009 0.726254 0.896747 0.024 Uiso 1 1 calc R U . . .
C7 C 0.6239(5) 0.48677(17) 0.86001(18) 0.0195(6) Uani 1 1 d . . . . .
C8 C 0.4044(5) 0.47828(16) 0.80032(18) 0.0177(6) Uani 1 1 d . . . . .
C9 C 0.2562(5) 0.41637(17) 0.8169(2) 0.0243(6) Uani 1 1 d . . . . .
H9 H 0.104193 0.411447 0.778109 0.029 Uiso 1 1 calc R U . . .
C10 C 0.3290(6) 0.36167(18) 0.8898(2) 0.0307(7) Uani 1 1 d . . . . .
H10 H 0.228247 0.318842 0.900048 0.037 Uiso 1 1 calc R U . . .
C11 C 0.5490(6) 0.36963(18) 0.9475(2) 0.0294(7) Uani 1 1 d . . . . .
H11 H 0.599129 0.331755 0.996845 0.035 Uiso 1 1 calc R U . . .
C12 C 0.6956(5) 0.43204(18) 0.93388(18) 0.0262(7) Uani 1 1 d . . . . .
H12 H 0.844729 0.437805 0.974582 0.031 Uiso 1 1 calc R U . . .
 
loop_
 _atom_site_aniso_label
 _atom_site_aniso_U_11
 _atom_site_aniso_U_22
 _atom_site_aniso_U_33
 _atom_site_aniso_U_23
 _atom_site_aniso_U_13
 _atom_site_aniso_U_12
Ag1 0.02405(14) 0.02101(13) 0.02306(12) -0.00163(8) 0.00326(9) 0.00104(9)
S1 0.0155(4) 0.0222(4) 0.0193(3) 0.0008(3) 0.0002(3) 0.0015(3)
S2 0.0175(4) 0.0152(3) 0.0156(3) -0.0025(2) 0.0003(2) -0.0004(3)
O1 0.0171(11) 0.0273(12) 0.0221(10) 0.0016(8) -0.0001(8) 0.0014(10)
O2 0.0211(11) 0.0223(11) 0.0365(11) -0.0069(9) 0.0095(9) 0.0029(10)
O3 0.0273(12) 0.0288(12) 0.0231(10) -0.0102(8) 0.0019(8) -0.0021(10)
O4 0.0171(11) 0.0451(15) 0.0415(12) -0.0175(11) -0.0040(9) 0.0013(11)
N1 0.0200(13) 0.0200(13) 0.0185(11) 0.0018(9) 0.0026(9) 0.0034(11)
C1 0.0127(14) 0.0220(15) 0.0140(12) 0.0027(10) 0.0014(10) 0.0001(12)
C2 0.0174(14) 0.0147(13) 0.0137(12) -0.0014(9) 0.0060(10) -0.0032(11)
C3 0.0175(15) 0.0217(15) 0.0192(13) 0.0004(11) 0.0034(10) 0.0010(13)
C4 0.0275(17) 0.0205(15) 0.0215(13) -0.0012(11) 0.0050(12) 0.0032(13)
C5 0.0267(16) 0.0173(14) 0.0209(13) -0.0060(11) 0.0052(11) -0.0055(13)
C6 0.0191(15) 0.0248(16) 0.0151(12) -0.0024(10) 0.0022(10) -0.0070(13)
C7 0.0202(15) 0.0202(15) 0.0186(13) -0.0007(10) 0.0049(11) 0.0015(13)
C8 0.0202(15) 0.0167(14) 0.0169(12) 0.0009(10) 0.0051(11) 0.0043(12)
C9 0.0244(16) 0.0190(15) 0.0303(15) -0.0013(11) 0.0071(12) -0.0032(13)
C10 0.038(2) 0.0203(16) 0.0368(17) 0.0043(13) 0.0139(14) -0.0016(15)
C11 0.039(2) 0.0234(16) 0.0276(15) 0.0093(12) 0.0102(13) 0.0065(15)
C12 0.0318(18) 0.0280(17) 0.0182(13) 0.0042(12) 0.0028(12) 0.0066(15)
 
_geom_special_details
;
 All esds (except the esd in the dihedral angle between two l.s. planes)
 are estimated using the full covariance matrix.  The cell esds are taken
 into account individually in the estimation of esds in distances, angles
 and torsion angles; correlations between esds in cell parameters are only
 used when they are defined by crystal symmetry.  An approximate (isotropic)
 treatment of cell esds is used for estimating esds involving l.s. planes.
;
 
loop_
 _geom_bond_atom_site_label_1
 _geom_bond_atom_site_label_2
 _geom_bond_distance
 _geom_bond_site_symmetry_2
 _geom_bond_publ_flag
Ag1 O2 2.328(2) . ?
Ag1 O1 2.360(2) . ?
Ag1 S1 2.6198(7) . ?
Ag1 S2 2.6747(8) 1_655 ?
S1 C7 1.772(3) . ?
S1 C1 1.772(3) . ?
S2 C8 1.774(3) . ?
S2 C2 1.774(3) . ?
O1 H1A 0.820(18) . ?
O1 H1B 0.82(3) . ?
O2 N1 1.254(3) . ?
O3 N1 1.247(3) . ?
O4 N1 1.256(3) . ?
C1 C2 1.392(4) . ?
C1 C6 1.396(4) . ?
C2 C3 1.387(4) . ?
C3 C4 1.382(4) . ?
C3 H3 0.9500 . ?
C4 C5 1.387(4) . ?
C4 H4 0.9500 . ?
C5 C6 1.380(4) . ?
C5 H5 0.9500 . ?
C6 H6 0.9500 . ?
C7 C12 1.397(4) . ?
C7 C8 1.397(4) . ?
C8 C9 1.389(4) . ?
C9 C10 1.388(4) . ?
C9 H9 0.9500 . ?
C10 C11 1.386(4) . ?
C10 H10 0.9500 . ?
C11 C12 1.379(4) . ?
C11 H11 0.9500 . ?
C12 H12 0.9500 . ?
 
loop_
 _geom_angle_atom_site_label_1
 _geom_angle_atom_site_label_2
 _geom_angle_atom_site_label_3
 _geom_angle
 _geom_angle_site_symmetry_1
 _geom_angle_site_symmetry_3
 _geom_angle_publ_flag
O2 Ag1 O1 108.07(7) . . ?
O2 Ag1 S1 124.24(5) . . ?
O1 Ag1 S1 105.18(5) . . ?
O2 Ag1 S2 121.54(5) . 1_655 ?
O1 Ag1 S2 103.56(5) . 1_655 ?
S1 Ag1 S2 91.44(2) . 1_655 ?
C7 S1 C1 100.78(13) . . ?
C7 S1 Ag1 101.84(9) . . ?
C1 S1 Ag1 96.92(8) . . ?
C8 S2 C2 100.07(12) . . ?
C8 S2 Ag1 104.96(9) . 1_455 ?
C2 S2 Ag1 107.46(9) . 1_455 ?
Ag1 O1 H1A 111(2) . . ?
Ag1 O1 H1B 99(2) . . ?
H1A O1 H1B 105(3) . . ?
N1 O2 Ag1 109.06(16) . . ?
O3 N1 O2 120.4(2) . . ?
O3 N1 O4 120.2(2) . . ?
O2 N1 O4 119.4(2) . . ?
C2 C1 C6 120.4(3) . . ?
C2 C1 S1 120.3(2) . . ?
C6 C1 S1 119.3(2) . . ?
C3 C2 C1 119.9(2) . . ?
C3 C2 S2 120.4(2) . . ?
C1 C2 S2 119.5(2) . . ?
C4 C3 C2 119.4(3) . . ?
C4 C3 H3 120.3 . . ?
C2 C3 H3 120.3 . . ?
C3 C4 C5 120.8(3) . . ?
C3 C4 H4 119.6 . . ?
C5 C4 H4 119.6 . . ?
C6 C5 C4 120.3(3) . . ?
C6 C5 H5 119.9 . . ?
C4 C5 H5 119.9 . . ?
C5 C6 C1 119.2(3) . . ?
C5 C6 H6 120.4 . . ?
C1 C6 H6 120.4 . . ?
C12 C7 C8 120.1(3) . . ?
C12 C7 S1 119.5(2) . . ?
C8 C7 S1 120.4(2) . . ?
C9 C8 C7 119.4(3) . . ?
C9 C8 S2 121.3(2) . . ?
C7 C8 S2 119.3(2) . . ?
C10 C9 C8 120.3(3) . . ?
C10 C9 H9 119.8 . . ?
C8 C9 H9 119.8 . . ?
C11 C10 C9 119.9(3) . . ?
C11 C10 H10 120.1 . . ?
C9 C10 H10 120.1 . . ?
C12 C11 C10 120.6(3) . . ?
C12 C11 H11 119.7 . . ?
C10 C11 H11 119.7 . . ?
C11 C12 C7 119.7(3) . . ?
C11 C12 H12 120.1 . . ?
C7 C12 H12 120.1 . . ?
 
loop_
 _geom_torsion_atom_site_label_1
 _geom_torsion_atom_site_label_2
 _geom_torsion_atom_site_label_3
 _geom_torsion_atom_site_label_4
 _geom_torsion
 _geom_torsion_site_symmetry_1
 _geom_torsion_site_symmetry_2
 _geom_torsion_site_symmetry_3
 _geom_torsion_site_symmetry_4
 _geom_torsion_publ_flag
Ag1 O2 N1 O3 -174.73(17) . . . . ?
Ag1 O2 N1 O4 5.6(3) . . . . ?
C7 S1 C1 C2 -43.7(2) . . . . ?
Ag1 S1 C1 C2 59.80(19) . . . . ?
C7 S1 C1 C6 138.6(2) . . . . ?
Ag1 S1 C1 C6 -117.94(18) . . . . ?
C6 C1 C2 C3 -1.3(3) . . . . ?
S1 C1 C2 C3 -179.03(18) . . . . ?
C6 C1 C2 S2 174.36(18) . . . . ?
S1 C1 C2 S2 -3.4(3) . . . . ?
C8 S2 C2 C3 -135.3(2) . . . . ?
Ag1 S2 C2 C3 -26.0(2) 1_455 . . . ?
C8 S2 C2 C1 49.0(2) . . . . ?
Ag1 S2 C2 C1 158.33(16) 1_455 . . . ?
C1 C2 C3 C4 1.4(3) . . . . ?
S2 C2 C3 C4 -174.19(19) . . . . ?
C2 C3 C4 C5 0.0(4) . . . . ?
C3 C4 C5 C6 -1.7(4) . . . . ?
C4 C5 C6 C1 1.8(4) . . . . ?
C2 C1 C6 C5 -0.3(4) . . . . ?
S1 C1 C6 C5 177.44(18) . . . . ?
C1 S1 C7 C12 -138.3(2) . . . . ?
Ag1 S1 C7 C12 122.2(2) . . . . ?
C1 S1 C7 C8 45.0(2) . . . . ?
Ag1 S1 C7 C8 -54.5(2) . . . . ?
C12 C7 C8 C9 1.8(4) . . . . ?
S1 C7 C8 C9 178.4(2) . . . . ?
C12 C7 C8 S2 -175.7(2) . . . . ?
S1 C7 C8 S2 1.0(3) . . . . ?
C2 S2 C8 C9 135.0(2) . . . . ?
Ag1 S2 C8 C9 23.8(2) 1_455 . . . ?
C2 S2 C8 C7 -47.6(2) . . . . ?
Ag1 S2 C8 C7 -158.86(19) 1_455 . . . ?
C7 C8 C9 C10 -2.4(4) . . . . ?
S2 C8 C9 C10 175.0(2) . . . . ?
C8 C9 C10 C11 1.2(4) . . . . ?
C9 C10 C11 C12 0.7(4) . . . . ?
C10 C11 C12 C7 -1.4(4) . . . . ?
C8 C7 C12 C11 0.1(4) . . . . ?
S1 C7 C12 C11 -176.6(2) . . . . ?
 
loop_
 _geom_hbond_atom_site_label_D 
 _geom_hbond_atom_site_label_H 
 _geom_hbond_atom_site_label_A 
 _geom_hbond_distance_DH 
 _geom_hbond_distance_HA 
 _geom_hbond_distance_DA 
 _geom_hbond_angle_DHA 
 _geom_hbond_site_symmetry_A 
 _geom_hbond_publ_flag
O1 H1A O3  0.820(18) 2.007(18) 2.825(3) 175(3) 3_666 yes
O1 H1B O4  0.82(3) 2.06(3) 2.849(3) 160(3) 3_766 yes
C3 H3 O1  0.95 2.50 3.428(3) 166.6 1_455 yes
C5 H5 O2  0.95 2.55 3.202(3) 125.6 2_656 yes
C5 H5 O4  0.95 2.51 3.279(4) 137.8 2_756 yes
 
_refine_diff_density_max    0.387
_refine_diff_density_min   -0.656
_refine_diff_density_rms    0.108

_shelx_res_file
;
TITL mob805.res in P2(1)/c
    mob805.res
    created by SHELXL-2018/3 at 10:36:15 on 18-Dec-2019
CELL 0.71073 5.7585 16.7464 14.1677 90 100.3 90
ZERR 4 0.0004 0.0009 0.0007 0 0.005 0
LATT 1
SYMM -X,0.5+Y,0.5-Z
SFAC C H Ag N O S
UNIT 48 40 4 4 16 8
EQIV $1 1-X,1-Y,1-Z
EQIV $2 2-X,1-Y,1-Z
EQIV $3 1-X,0.5+Y,1.5-Z
EQIV $4 2-X,0.5+Y,1.5-Z
EQIV $5 -1+X,+Y,+Z
DFIX 0.84 H1a O1

L.S. 10
PLAN  20
SIZE 0.35 0.15 0.1
TEMP -123
HTAB O1 O3_$1
HTAB O1 O4_$2
HTAB C3 O1_$5
HTAB C5 O2_$3
HTAB C5 O4_$4
BOND $H
CONF
fmap 2
acta
SHEL 20.4 0.77
OMIT 0 2 0
REM <olex2.extras>
REM <HklSrc "%.\\mob805.hkl">
REM </olex2.extras>

WGHT    0.025400
FVAR       0.49708
AG1   3    0.854312    0.537855    0.659488    11.00000    0.02405    0.02101 =
         0.02306   -0.00163    0.00326    0.00104
S1    6    0.819833    0.563651    0.838841    11.00000    0.01546    0.02219 =
         0.01930    0.00079    0.00023    0.00145
S2    6    0.325569    0.544307    0.701913    11.00000    0.01750    0.01523 =
         0.01557   -0.00249    0.00029   -0.00045
O1    5    0.749626    0.660004    0.580167    11.00000    0.01706    0.02728 =
         0.02212    0.00156   -0.00011    0.00142
H1A   2    0.607020    0.662555    0.560213    11.00000   -1.50000
H1B   2    0.809031    0.652423    0.532368    11.00000   -1.50000
O2    5    0.659880    0.435564    0.565717    11.00000    0.02105    0.02232 =
         0.03650   -0.00691    0.00953    0.00289
O3    5    0.745485    0.336432    0.479315    11.00000    0.02731    0.02885 =
         0.02305   -0.01016    0.00188   -0.00208
O4    5    1.025465    0.404371    0.566427    11.00000    0.01706    0.04513 =
         0.04149   -0.01745   -0.00399    0.00135
N1    4    0.809708    0.391924    0.536743    11.00000    0.01996    0.01998 =
         0.01848    0.00183    0.00259    0.00344
C1    1    0.623581    0.645869    0.817669    11.00000    0.01271    0.02202 =
         0.01400    0.00266    0.00141    0.00010
C2    1    0.402933    0.636990    0.759682    11.00000    0.01745    0.01466 =
         0.01368   -0.00144    0.00600   -0.00323
C3    1    0.251657    0.701916    0.742267    11.00000    0.01751    0.02167 =
         0.01920    0.00042    0.00342    0.00100
AFIX  43
H3    2    0.099477    0.695930    0.703957    11.00000   -1.20000
AFIX   0
C4    1    0.324416    0.775396    0.781176    11.00000    0.02750    0.02053 =
         0.02147   -0.00125    0.00498    0.00320
AFIX  43
H4    2    0.221221    0.819963    0.769415    11.00000   -1.20000
AFIX   0
C5    1    0.546196    0.784849    0.837165    11.00000    0.02672    0.01730 =
         0.02088   -0.00599    0.00518   -0.00555
AFIX  43
H5    2    0.595383    0.836006    0.862020    11.00000   -1.20000
AFIX   0
C6    1    0.695768    0.720221    0.856923    11.00000    0.01912    0.02482 =
         0.01513   -0.00238    0.00219   -0.00701
AFIX  43
H6    2    0.846009    0.726254    0.896747    11.00000   -1.20000
AFIX   0
C7    1    0.623936    0.486771    0.860007    11.00000    0.02016    0.02017 =
         0.01857   -0.00073    0.00491    0.00149
C8    1    0.404361    0.478281    0.800319    11.00000    0.02016    0.01665 =
         0.01688    0.00088    0.00510    0.00428
C9    1    0.256176    0.416370    0.816874    11.00000    0.02443    0.01904 =
         0.03028   -0.00127    0.00710   -0.00318
AFIX  43
H9    2    0.104193    0.411447    0.778109    11.00000   -1.20000
AFIX   0
C10   1    0.329006    0.361666    0.889755    11.00000    0.03755    0.02034 =
         0.03681    0.00431    0.01393   -0.00160
AFIX  43
H10   2    0.228247    0.318842    0.900048    11.00000   -1.20000
AFIX   0
C11   1    0.548957    0.369625    0.947483    11.00000    0.03881    0.02336 =
         0.02757    0.00928    0.01019    0.00647
AFIX  43
H11   2    0.599129    0.331755    0.996845    11.00000   -1.20000
AFIX   0
C12   1    0.695572    0.432041    0.933878    11.00000    0.03177    0.02796 =
         0.01824    0.00424    0.00277    0.00664
AFIX  43
H12   2    0.844729    0.437805    0.974582    11.00000   -1.20000
AFIX   0
HKLF 4


REM  mob805.res in P2(1)/c
REM wR2 = 0.0653, GooF = S = 1.070, Restrained GooF = 1.070 for all data
REM R1 = 0.0293 for 2652 Fo > 4sig(Fo) and 0.0372 for all 3094 data
REM 187 parameters refined using 1 restraints

END

WGHT      0.0254      0.0000

REM Highest difference peak  0.387,  deepest hole -0.656,  1-sigma level  0.108
Q1    1   0.5225  0.5377  0.7090  11.00000  0.05    0.39
Q2    1   0.5627  0.5876  0.6621  11.00000  0.05    0.38
Q3    1   0.6057  0.4614  0.6590  11.00000  0.05    0.37
Q4    1   0.1272  0.5692  0.7705  11.00000  0.05    0.37
Q5    1   0.4213  0.6017  0.7186  11.00000  0.05    0.34
Q6    1   0.3173  0.5106  0.5773  11.00000  0.05    0.34
Q7    1   0.5665  0.5342  0.6226  11.00000  0.05    0.34
Q8    1   1.1227  0.5865  0.8510  11.00000  0.05    0.33
Q9    1   0.5341  0.9333  0.8429  11.00000  0.05    0.33
Q10   1   0.6157  0.6034  0.7204  11.00000  0.05    0.33
Q11   1   0.2678  0.4122  0.8797  11.00000  0.05    0.33
Q12   1   0.4401  0.6600  0.7155  11.00000  0.05    0.33
Q13   1   0.9275  0.5880  0.8813  11.00000  0.05    0.32
Q14   1   0.5668  0.8350  0.9023  11.00000  0.05    0.32
Q15   1   0.5434  0.5079  0.6547  11.00000  0.05    0.32
Q16   1   0.3029  0.6556  0.7735  11.00000  0.05    0.32
Q17   1   0.0151  0.6135  0.7585  11.00000  0.05    0.32
Q18   1   0.6412  0.4011  0.6311  11.00000  0.05    0.32
Q19   1   0.3321  0.6155  0.6236  11.00000  0.05    0.32
Q20   1   0.4413  0.4769  0.6188  11.00000  0.05    0.32
;
_shelx_res_checksum   70101

_shelx_hkl_file
;
   0   0   2 3596.56   32.84
   0   0   3    0.31    1.49
   0   0  -3    0.37    0.82
   0   0   4 2313.02   37.51
   0   0  -4 2281.47   26.56
   0   0   5   -0.31    1.47
   0   0  -5    1.02    1.16
   0   0   6 4940.73   67.67
   0   0  -6 5007.90   48.75
   0   0   7    5.44    3.44
   0   0  -7    1.11    0.92
   0   0  -8 1952.05   34.96
   0   0   8 2022.64   50.28
   0   0  -9    2.17    2.03
   0   0   9   -1.30    3.87
   0   0 -10 2290.10   41.97
   0   0  10 2383.91   62.09
   0   0  11    1.81    3.78
   0   0 -11    1.88    1.50
   0   0 -12 1138.63   30.42
   0   0  12 1170.23   49.01
   0   0  13    1.05    3.04
   0   0 -13    3.98    2.34
   0   0  14  114.68   16.90
   0   0  15   -4.99    4.39
   0   0  16  531.97   39.86
   0   0  17   -0.18    3.31
   0   0  18  124.94   21.14
   0   1   2   30.84    2.99
   0  -1  -3  842.44   13.24
   0   1   3  862.25   13.26
   0   1   3  840.24   19.03
   0  -1   3  866.62   20.94
   0  -1   4  272.34   13.57
   0   1   4  269.39    8.40
   0  -1  -4  277.49   12.87
   0   1   4  278.71   12.78
   0  -1  -4  272.32    8.63
   0  -1  -5  504.48   19.47
   0  -1  -5  477.52   12.83
   0   1  -5  508.33   15.37
   0   1   5  509.49   12.73
   0  -1   5  512.69   20.38
   0   1   5  505.82   19.41
   0  -1  -6   13.83    2.50
   0   1  -6    9.63    2.44
   0  -1   6    9.16    3.26
   0  -1  -6   18.33    4.21
   0   1   6   11.07    3.80
   0  -1   7   77.30    9.58
   0   1   7   77.27    9.14
   0  -1  -7   69.82    5.87
   0   1  -7   69.20    6.61
   0   1   8    2.65    2.69
   0  -1  -8    8.78    2.39
   0   1  -8    5.45    2.01
   0  -1   8   10.89    4.16
   0  -1   9  931.90   37.12
   0   1  -9  920.54   27.21
   0   1   9  983.59   37.34
   0  -1  -9  925.75   23.61
   0  -1 -10   -0.36    1.10
   0  -1  10   -0.24    3.30
   0   1  10    5.45    3.95
   0   1 -10    3.60    2.44
   0   1 -11    0.21    1.40
   0   1  11   -4.14    4.16
   0  -1  11    2.44    3.75
   0  -1 -11   -0.28    1.65
   0  -1 -12   65.10    6.58
   0   1 -12   55.87    7.49
   0   1  12   59.98   11.24
   0  -1  12   46.30    9.83
   0  -1 -13  313.61   13.95
   0   1  13  339.16   27.52
   0   1 -13  299.12   17.13
   0  -1  13  316.68   26.95
   0  -1  14    3.71    4.56
   0   1  14    5.72    5.96
   0   1  15   59.40   12.59
   0  -1  15   41.83   10.91
   0  -1  16   13.17    5.26
   0   1  16   13.51    6.57
   0  -1  17  200.16   25.54
   0   1  17  187.38   24.86
   0   1  18   -3.97    6.18
   0  -1  18   -4.18    6.09
   0   2   0 8360.62   45.94
   0  -2  -1 3024.55   30.67
   0   2   1 2892.02   29.83
   0  -2  -2 1581.72   19.11
   0   2   2 1637.38   19.38
   0  -2  -2 1597.10   22.33
   0  -2  -3 1915.05   21.56
   0   2   3 1991.51   29.47
   0   2   3 1966.63   22.53
   0  -2  -3 1915.05   28.85
   0   2   4 2959.84   41.70
   0   2   4 3010.49   30.26
   0  -2  -4 2828.59   40.25
   0  -2  -4 2886.57   28.34
   0  -2   4 2893.42   45.95
   0  -2  -5 2988.64   31.30
   0   2   5 3059.56   47.40
   0   2   5 3011.15   32.25
   0  -2   5 2945.95   51.06
   0  -2  -5 2996.66   46.58
   0   2   6 4825.23   42.92
   0  -2   6 4721.74   69.78
   0  -2  -6 4905.23   42.84
   0   2   6 4815.45   65.25
   0  -2  -6 4888.34   65.72
   0   2  -7  344.25   15.84
   0   2   7  336.83   11.92
   0  -2  -7  353.48   12.24
   0   2   7  348.10   19.25
   0  -2   7  360.51   20.80
   0  -2  -8 1509.91   26.62
   0  -2   8 1528.06   45.55
   0   2  -8 1519.26   35.09
   0   2   8 1543.17   43.21
   0   2   9  160.34   15.09
   0   2  -9  157.95   12.00
   0  -2  -9  167.40    9.21
   0  -2  -9  174.11   15.98
   0  -2   9  177.77   16.52
   0   2  10  746.36   34.72
   0  -2 -10  687.47   19.14
   0  -2  10  741.52   35.55
   0   2 -10  706.05   26.44
   0   2 -11  349.23   19.24
   0  -2  11  337.90   25.70
   0   2  11  350.18   25.25
   0  -2 -11  351.20   13.75
   0  -2 -12  374.74   13.92
   0  -2  12  378.02   28.36
   0   2  12  350.92   26.91
   0   2 -12  376.93   20.44
   0  -2 -13  363.48   13.00
   0   2  13  394.73   29.53
   0   2 -13  341.09   19.68
   0  -2  13  409.70   30.99
   0   2  14   94.11   15.32
   0  -2  14   83.97   14.70
   0  -2  15  234.78   25.70
   0   2  15  238.69   25.52
   0  -2  16  316.50   30.74
   0   2  16  342.00   32.25
   0   2  17   44.94   12.83
   0  -2  17   22.29    8.94
   0  -2  18  111.95   19.97
   0   3   0   -0.85    1.12
   0  -3  -1   65.71    5.38
   0   3   1   68.82    5.39
   0   3   2 3278.31   33.68
   0  -3  -2 3392.97   42.82
   0  -3  -3 4480.62   45.66
   0   3   3 4491.52   39.66
   0  -3  -4 4500.05   51.16
   0  -3  -4 4482.40   39.41
   0   3   4 4545.18   41.22
   0   3   5  245.92   13.58
   0  -3   5  239.65   15.19
   0   3   5  237.14    9.92
   0  -3  -5  233.06   13.02
   0  -3  -5  231.64    9.24
   0   3   6   11.66    2.33
   0  -3  -6    8.24    2.67
   0   3   6   18.98    4.45
   0  -3   6   10.81    4.02
   0  -3  -6   10.67    2.10
   0  -3   7  455.55   23.78
   0   3   7  447.26   14.59
   0  -3  -7  462.95   13.93
   0   3   7  452.24   22.07
   0  -3   8  176.50   15.84
   0   3   8  185.07   15.09
   0  -3  -8  179.76    8.99
   0   3   8  174.41    9.28
   0  -3   9  666.72   32.53
   0   3   9  723.69   32.01
   0  -3  -9  726.09   32.09
   0   3  -9  671.15   25.88
   0  -3  -9  659.79   17.71
   0   3  10   28.88    7.34
   0  -3 -10   27.19    3.69
   0   3 -10   24.63    5.39
   0  -3  10   35.38    8.35
   0   3 -11    2.73    2.26
   0   3  11    5.11    3.52
   0  -3  11    7.30    4.18
   0  -3 -11    3.43    1.58
   0  -3  12   12.94    6.57
   0   3 -12   12.25    3.99
   0  -3 -12    8.15    1.78
   0   3  12   10.13    4.70
   0  -3 -13   69.88    4.97
   0   3  13   47.20   10.77
   0   3 -13   63.41    8.99
   0  -3  13   68.97   13.16
   0  -3  14    5.14    4.76
   0   3  14    5.26    4.03
   0   3  15   67.33   13.59
   0  -3  15   60.80   13.41
   0  -3  16   77.82   15.72
   0  -3  17   -2.36    4.84
   0  -3 -18  107.51   22.68
   0  -3  18  129.05   21.88
   0   4   0  284.97   12.00
   0   4   1 3227.80   41.29
   0  -4  -1 3365.79   43.13
   0   4   2 4526.02   46.33
   0   4   2 4589.28   52.75
   0  -4  -2 4721.04   55.57
   0   4   3 1092.27   22.71
   0  -4  -3 1185.79   30.65
   0  -4  -4 1346.68   28.61
   0   4   4 1388.79   25.54
   0  -4  -4 1419.93   36.93
   0  -4  -5 9670.71  106.03
   0   4   5 9999.00   70.13
   0  -4  -5 9794.05   84.83
   0  -4  -6 2975.50   50.90
   0  -4   6 2814.78   57.32
   0  -4  -6 2829.21   36.56
   0   4   6 2862.90   39.03
   0  -4   7 1419.87   43.39
   0  -4  -7 1428.20   26.14
   0   4   7 1436.73   28.33
   0  -4  -8    5.77    1.82
   0   4   8    3.24    1.66
   0  -4   8    2.68    4.13
   0   4   8   11.60    4.23
   0  -4  -9  117.88   12.94
   0   4   9  106.84   12.49
   0  -4  -9  121.04    7.75
   0   4   9  120.66    8.12
   0  -4   9  120.42   14.22
   0   4 -10  162.75   14.01
   0  -4 -10  174.56    9.24
   0  -4  10  195.78   19.16
   0   4  10  167.26   16.61
   0  -4  11  611.46   35.11
   0   4  11  546.26   31.72
   0   4 -11  558.38   26.68
   0  -4 -11  592.22   16.59
   0   4 -12   81.27   10.42
   0  -4  12   74.09   12.86
   0   4  12   70.29   11.74
   0   4 -13  100.51   11.93
   0  -4  13   97.81   15.56
   0  -4  14  246.04   25.63
   0  -4  15  354.24   32.13
   0  -4  16  242.81   27.58
   0  -4  17  977.30   57.26
   0  -4 -17  971.10   65.80
   0   5   0    7.46    2.74
   0  -5  -1  189.99   11.33
   0   5   1  188.23   11.19
   0   5   2 1246.31   29.81
   0  -5  -2 1364.01   32.29
   0   5   3 2187.05   36.13
   0  -5  -3 2276.52   44.61
   0   5   4 7345.13   65.58
   0  -5  -4 7448.22   87.60
   0  -5  -4 7299.45   69.84
   0  -5  -5  843.23   25.48
   0  -5  -5  780.38   30.82
   0   5   5  751.02   21.36
   0  -5  -6   28.30    6.59
   0   5   6   23.79    3.90
   0  -5  -6   32.94    5.43
   0  -5   7  152.26   14.45
   0   5   7  147.70    9.84
   0  -5  -7  140.54   15.15
   0   5   8  517.80   18.47
   0  -5   8  551.56   29.35
   0  -5   9  217.75   19.42
   0   5   9  206.15   11.70
   0  -5  -9  217.65   17.43
   0   5  10  237.89   12.14
   0  -5  10  203.15   19.75
   0  -5  11   46.51   10.37
   0   5 -11   57.39    9.02
   0   5 -12   11.38    4.46
   0  -5  12   14.30    6.01
   0   5 -13  289.07   21.19
   0  -5  13  247.77   24.63
   0  -5 -14    7.88    5.18
   0  -5  14   15.54    6.02
   0  -5  15  288.50   28.93
   0  -5 -15  251.99   31.45
   0  -5 -16    3.82    6.72
   0  -5  16    8.47    5.79
   0  -5  17   23.31    9.48
   0  -5 -17    6.15    6.05
   0   6   0   17.32    4.16
   0  -6  -1 5994.21   69.46
   0   6   1 5760.53   66.67
   0   6   2    2.22    1.70
   0  -6  -2   -0.32    2.47
   0  -6  -3  141.08   11.96
   0   6   3  136.09   11.21
   0   6   3  160.07   10.87
   0   6   4   23.47    4.27
   0  -6  -4   21.40    5.24
   0  -6  -5 4129.59   73.02
   0  -6  -5 4063.70   57.48
   0   6   5 4012.03   53.84
   0  -6  -6    0.71    1.36
   0  -6  -6    0.45    2.52
   0  -6  -7 1934.41   56.90
   0   6   7 1887.05   37.55
   0  -6   7 1832.57   51.70
   0  -6  -8  264.32   22.49
   0   6   8  324.93   15.85
   0  -6   8  323.07   22.95
   0  -6  -9  334.45   21.64
   0  -6  -9  313.81   26.03
   0   6   9  314.19   15.39
   0  -6   9  312.92   23.54
   0   6  10   86.60    7.99
   0  -6  10  101.56   14.02
   0  -6 -10   94.64   15.01
   0  -6  11  843.44   42.52
   0  -6 -11  865.07   48.50
   0   6  11  865.00   23.42
   0  -6 -12   -0.75    5.50
   0  -6  12    1.75    3.15
   0   6 -12    0.06    1.79
   0  -6  13   85.60   14.47
   0  -6 -13   56.14   13.26
   0  -6  14    9.48    4.84
   0  -6 -14    9.47    4.85
   0  -6  15  269.05   28.16
   0  -6 -15  278.41   32.85
   0  -6 -16    2.33    5.57
   0  -6  16   -5.26    4.76
   0  -6 -17  472.99   46.61
   0  -6  17  529.91   42.36
   0   7   0    7.60    3.05
   0   7   1   26.09    5.14
   0  -7  -1   19.28    4.43
   0  -7  -2 6990.44   83.84
   0   7   2 6580.15   78.50
   0  -7  -3  116.94   11.52
   0   7   3  125.68   11.36
   0   7   3  129.11   10.57
   0   7   4 2216.23   43.35
   0  -7  -4 2105.76   51.43
   0  -7  -5   70.21    7.76
   0   7   5   68.95    7.66
   0  -7  -5   58.80    9.02
   0  -7  -6  198.13   17.93
   0   7   6  194.16   13.08
   0  -7  -6  187.78   13.46
   0  -7  -7  409.13   27.02
   0   7   7  429.28   19.13
   0  -7  -8 1039.27   45.79
   0  -7  -8 1144.45   37.57
   0   7   8 1092.72   30.76
   0  -7   8 1065.34   42.22
   0  -7  -9  100.85   15.30
   0  -7   9  114.70   14.86
   0  -7  -9   88.31   11.33
   0   7   9  105.76    9.72
   0   7  10  150.01   11.30
   0  -7  10  146.76   17.58
   0  -7 -10  173.69   21.12
   0  -7 -11   48.66   12.08
   0   7  11   43.94    5.96
   0  -7  11   40.68    9.93
   0  -7 -12  123.25   19.48
   0   7  12  137.09    9.52
   0  -7  12  162.35   20.02
   0  -7 -13   52.92   13.07
   0  -7  13   30.79    8.68
   0  -7 -14  287.95   32.71
   0  -7  14  337.70   30.49
   0  -7 -15   42.09   13.50
   0  -7  15   20.21    8.78
   0  -7 -16   51.75   14.87
   0  -7  16   73.06   15.77
   0  -7  17   13.46    8.62
   0  -7 -17   16.58    9.74
   0   8   0 2374.22   48.99
   0   8   1 5697.91   75.85
   0   8  -1 5775.30   77.82
   0   8   2  272.44   16.93
   0  -8  -2  285.38   17.90
   0   8   3  116.06   10.92
   0  -8  -3   93.75   10.80
   0   8   3  103.38   10.81
   0  -8  -4  201.30   16.83
   0   8   4  246.54   15.85
   0   8   5  710.82   26.55
   0  -8  -5  631.60   31.08
   0  -8  -5  703.94   25.53
   0  -8  -6  833.52   29.12
   0   8   6  793.60   27.93
   0  -8  -6  766.14   36.22
   0  -8  -7 2501.08   69.49
   0   8   7 2619.70   51.21
   0  -8  -8  313.74   19.98
   0  -8  -8  287.64   24.69
   0   8   8  294.64   17.07
   0  -8   8  286.78   22.43
   0  -8   9    6.99    4.54
   0   8   9    8.48    3.54
   0  -8  -9   -0.04    3.90
   0  -8 -10  123.67   18.59
   0   8  10  120.41   10.95
   0  -8  10  126.58   16.47
   0  -8  11  720.66   40.69
   0  -8 -11  642.88   43.14
   0   8  11  695.97   25.07
   0  -8 -12  290.17   30.32
   0   8  12  330.71   16.19
   0  -8 -13  169.15   24.25
   0  -8  13  215.35   23.90
   0  -8  14   63.60   13.79
   0  -8 -14   48.90   13.63
   0  -8  15  256.59   28.14
   0  -8 -15  256.37   32.71
   0  -8 -16   78.02   18.91
   0  -8  16   83.42   16.46
   0  -8 -17  210.25   31.07
   0   9   0    0.31    2.27
   0   9   1  578.39   25.58
   0   9  -1  584.94   26.40
   0   9   2 4658.48   73.48
   0  -9  -2 4640.74   76.99
   0   9   3  538.37   25.89
   0  -9  -3  516.73   26.82
   0  -9  -4  823.33   35.42
   0  -9  -5   35.82    8.15
   0  -9  -6   29.34    8.21
   0  -9  -7   25.11    7.79
   0   9   8 1406.18   39.46
   0  -9  -8 1497.45   44.33
   0  -9  -8 1331.19   54.26
   0   9   9   19.46    4.66
   0  -9   9   12.39    4.88
   0  -9  -9   17.40    7.70
   0  -9 -10  315.95   29.66
   0   9  10  368.54   20.25
   0  -9  10  354.64   27.94
   0  -9  11    4.52    4.75
   0   9  11    4.05    2.29
   0  -9 -12  177.33   24.33
   0   9  12  191.70   13.52
   0  -9  12  205.95   23.00
   0  -9  13   -0.30    4.01
   0  -9 -13    0.52    5.75
   0  -9 -14  202.47   28.15
   0  -9  14  226.76   25.80
   0  -9  15   74.33   15.46
   0  -9 -15   65.93   17.07
   0  -9 -16    8.21    8.50
   0  -9  16   -0.31    4.26
   0  -9 -17  147.32   27.17
   0  10   0 4564.34   76.57
   0  10  -1  556.47   27.22
   0  10   1  549.41   26.38
   0  10   2  526.61   25.90
   0 -10  -2  518.12   27.02
   0 -10  -3    5.49    3.81
   0  10   3    7.26    3.26
   0  10   4  605.72   29.76
   0 -10  -4  614.11   31.91
   0 -10  -5  469.92   29.39
   0 -10  -6 1320.68   51.33
   0 -10  -7  142.43   13.29
   0 -10  -7  119.66   16.41
   0 -10  -8  334.52   21.47
   0 -10  -8  315.69   27.32
   0 -10   9    1.92    4.19
   0 -10  -9   -1.02    4.97
   0 -10 -10   72.95   14.54
   0 -10  10   88.44   14.38
   0 -10  11  439.41   32.58
   0 -10 -11  335.02   32.34
   0 -10 -12  243.25   28.76
   0 -10  12  271.96   26.72
   0  10  12  284.55   17.72
   0 -10  13    0.26    4.19
   0 -10 -13   -3.32    4.08
   0 -10 -14   23.68   10.90
   0 -10  14   22.80    8.32
   0 -10  15    8.89    4.70
   0 -10 -15   15.41    9.51
   0 -10  16  174.85   24.31
   0 -10 -16  212.63   31.93
   0  11   0   -1.74    2.57
   0  11  -1  198.87   17.20
   0  11   1  199.09   16.55
   0  11   2  796.39   33.52
   0  11  -2  812.76   35.30
   0  11   3 3041.61   66.26
   0  11   3 3107.66   67.50
   0 -11  -4 1592.24   53.56
   0  11   4 1696.42   49.74
   0  11   4 1679.66   51.24
   0 -11  -5  802.72   39.94
   0  11   5  844.19   34.86
   0 -11  -6   79.33   13.27
   0  11   6   79.54   10.83
   0 -11  -7  207.64   21.68
   0 -11  -7  225.12   17.15
   0 -11  -8  444.13   33.34
   0 -11  -8  520.59   27.26
   0 -11  -9  391.75   32.92
   0 -11   9  327.90   26.86
   0 -11  10  191.03   21.24
   0 -11 -10  187.34   23.58
   0 -11 -11   -2.98    6.68
   0 -11  11   24.58    8.60
   0 -11  12  168.11   21.26
   0 -11 -12  128.50   21.49
   0 -11 -13  147.91   23.58
   0 -11  13  158.48   21.32
   0 -11  14  140.56   20.93
   0 -11 -14  129.04   23.30
   0 -11 -15    5.77    5.95
   0 -11  15    1.57    3.72
   0 -11 -16   33.42   12.49
   0  12   0 2853.54   66.36
   0  12  -1   72.95   11.08
   0  12   1   81.28   11.17
   0  12   2 1669.64   50.32
   0  12  -2 1653.66   52.43
   0  12   3    6.47    2.80
   0 -12  -3    8.42    4.75
   0 -12  -4  390.11   27.40
   0  12   4  388.94   25.67
   0  12   4  396.69   25.30
   0  12   5   38.32    8.42
   0 -12  -5   13.00    6.56
   0 -12  -6 1280.73   40.66
   0 -12  -6 1279.78   54.05
   0  12   6 1310.26   45.67
   0  12   7   63.02   10.18
   0 -12  -7   64.60    9.50
   0 -12  -7   56.35   12.46
   0 -12  -8   37.68   11.05
   0  12   8   52.10    9.42
   0  12   9   12.13    4.88
   0 -12  -9    2.29    4.99
   0 -12  10  371.18   30.10
   0 -12 -10  342.82   32.55
   0  12  10  409.94   24.83
   0  12  11   12.89    4.73
   0 -12 -11    6.95    4.88
   0 -12 -12  113.23   20.13
   0 -12  12  116.27   17.91
   0 -12  13    4.72    4.92
   0 -12 -13    5.14    6.52
   0 -12 -14   13.61    8.14
   0 -12  14    7.65    7.65
   0 -12  15   -6.94    7.07
   0 -12 -15    6.41    5.00
   0 -12 -16  248.68   35.07
   0  13   0    0.12    2.27
   0  13   1  776.18   35.76
   0  13  -1  761.26   36.02
   0  13   2  275.84   22.55
   0  13   2  273.70   21.44
   0  13  -2  289.46   23.37
   0  13  -3 3762.92   84.65
   0  13   3 3797.03   80.43
   0  13   3 3841.01   82.38
   0  13   4  383.84   26.56
   0  13   4  401.81   26.87
   0 -13  -4  405.57   28.99
   0 -13  -5  645.96   38.05
   0  13   5  658.43   34.29
   0 -13  -6   26.86    8.60
   0 -13  -6   29.21    6.40
   0  13   6   34.94    8.03
   0 -13  -7  635.20   30.18
   0  13   7  599.24   32.28
   0 -13  -7  593.85   39.30
   0  13   8  213.04   19.31
   0 -13  -8  203.31   24.03
   0  13   9  937.59   40.02
   0 -13  -9  862.31   51.08
   0  13  10   47.11    8.75
   0 -13 -10   40.31   12.19
   0 -13  10   53.47   11.80
   0 -13  11    7.67    5.34
   0 -13 -11   -2.32    5.45
   0  13  11   -0.84    1.88
   0 -13  12   22.28    8.32
   0 -13 -12   20.66    9.47
   0 -13 -13  229.13   30.78
   0 -13  13  194.48   24.42
   0 -13  14  218.46   26.70
   0 -13 -14  190.52   29.10
   0 -13  15   75.66   16.64
   0 -13 -15  128.34   25.19
   0  14   0  374.02   26.01
   0  14  -1  707.24   36.23
   0  14   1  838.30   38.24
   0  14  -2  110.56   14.71
   0  14   2  120.84   15.83
   0  14   2  129.86   15.38
   0  14   3  357.30   25.46
   0  14   3  375.53   27.15
   0  14  -3  342.62   26.72
   0  14   4  102.17   14.55
   0  14   4  101.95   14.07
   0 -14  -4   80.70   13.52
   0 -14  -5  275.62   25.57
   0  14   5  308.33   24.47
   0 -14  -6  776.66   44.74
   0  14   6  845.92   40.57
   0  14   7   69.38   11.51
   0 -14  -7   65.26   13.74
   0  14   8   36.56    8.86
   0 -14  -8   35.66   10.29
   0  14   9   -0.31    2.80
   0 -14  -9    9.59    7.14
   0 -14  10   33.84    9.84
   0  14  10   19.33    5.95
   0 -14 -10   19.97    9.12
   0 -14  11    9.96    6.02
   0 -14 -11   -2.97    5.26
   0 -14  12    6.09    4.15
   0 -14 -12   10.85    6.47
   0 -14 -13   11.27    9.19
   0 -14  13    4.99    4.18
   0 -14  14   19.77    8.32
   0 -14 -14   23.47   11.15
   0 -14 -15   -2.30    8.94
   0  15   0   -9.34    5.45
   0  15   1 1389.03   51.63
   0  15   1 1432.68   55.37
   0  15  -1 1432.08   53.35
   0  15   2  195.08   20.56
   0  15   2  179.60   18.58
   0  15  -2  196.72   20.25
   0  15   3 1564.40   55.48
   0  15  -3 1565.63   58.80
   0  15   3 1608.38   58.17
   0  15   4  480.77   32.01
   0  15  -4  434.53   31.83
   0  15   5  265.78   23.62
   0 -15  -5  267.21   25.81
   0  15   6    7.64    4.25
   0 -15  -6   18.50    7.84
   0  15   7  285.77   24.59
   0 -15  -7  268.63   27.99
   0  15   8   20.56    6.19
   0 -15  -8   21.13    8.67
   0 -15  -9  659.36   46.73
   0  15   9  738.90   38.90
   0 -15 -10    5.85    6.27
   0 -15  10    8.41    5.69
   0  15  10    7.17    3.90
   0 -15  11   -0.26    2.82
   0 -15 -11   23.38   10.05
   0 -15 -12   18.03    9.81
   0 -15  12   42.18   11.69
   0 -15  13  294.57   30.76
   0 -15 -13  287.55   35.73
   0 -15 -14    5.91    5.27
   0 -15  14   10.93    6.17
   0  16   0  800.65   40.44
   0  16  -1  755.85   40.00
   0  16   1  805.42   40.24
   0  16   1  733.03   41.32
   0  16  -2  230.94   22.62
   0  16   2  209.31   22.19
   0  16   3   21.29    7.64
   0  16   4   95.95   15.18
   0  16   5  570.20   36.19
   0  16   6  413.74   30.93
   0 -16  -6  386.22   32.88
   0  16   7  345.82   28.36
   0 -16  -7  342.42   32.86
   0  16   8    9.77    5.31
   0 -16  -8   17.91    8.08
   0  16   9   36.53    9.34
   0 -16  -9   28.64   10.18
   0 -16  10    9.78    5.09
   0 -16 -10    7.48    6.37
   0  16  10   16.48    6.35
   0 -16  11    1.79    3.75
   0 -16 -11    5.75    5.03
   0 -16 -12   32.12   10.19
   0 -16  12   38.83   10.88
   0 -16  13   24.89    9.43
   0 -16 -13    9.29    8.67
   0 -16 -14   26.36   13.36
   0  17   0   -0.09    3.45
   0  17   1  141.65   19.06
   0  17   2  449.77   33.34
   0  17   3  470.22   34.23
   0  17   4  634.76   39.77
   0  17   5    9.83    5.82
   0  17   6    2.68    3.33
   0 -17  -6    1.03    3.57
   0 -17  -7  295.11   30.79
   0  17   7  322.56   28.28
   0  17   8  177.41   21.05
   0 -17  -8  158.33   23.11
   0 -17  -9  346.21   35.53
   0  17   9  411.54   31.72
   0 -17  10  116.15   18.08
   0 -17 -10  135.30   23.04
   0 -17  11    8.41    5.87
   0 -17 -11    3.83    3.75
   0 -17  12    5.02    5.55
   0 -17 -12   -5.50    9.51
   0 -17 -13  327.20   39.50
   0 -17  13  282.84   30.79
   0  18   0    4.63    4.95
   0  18   1  912.63   49.50
   0  18  -1  938.52   50.68
   0  18   2  124.25   18.37
   0  18   3    9.82    7.02
   0  18   4   22.41    8.09
   0  18   5  132.54   18.94
   0  18   6    0.59    4.33
   0 -18  -7  191.04   25.08
   0  18   7  217.36   24.28
   0  18   8   -5.50    4.03
   0 -18  -8   -2.15    5.21
   0 -18  -9    4.06    4.64
   0  18   9   -1.52    4.37
   0 -18  10    3.60    3.32
   0 -18 -10   -4.27    7.17
   0 -18  11   31.50    9.65
   0 -18 -11   64.54   16.70
   0 -18  12   62.42   14.74
   0 -18 -12   25.21   10.75
   0  19   0    1.21    3.63
   0  19   1   81.11   15.34
   0  19  -1   63.36   13.88
   0  19  -2 1092.94   57.39
   0  19   2 1082.61   55.79
   0  19   3    8.09    5.48
   0  19   4  960.22   52.38
   0  19   5   43.17   11.69
   0  19   6    4.20    3.22
   0  19   7  170.21   22.37
   0 -19  -8  339.50   35.14
   0  19   8  421.82   35.08
   0 -19   9   11.59    6.63
   0 -19  -9   30.12   11.76
   0 -19  10   97.70   17.03
   0 -19 -10   82.90   18.31
   0 -19  11    2.32    3.63
   0  20   0   15.50    6.94
   0  20   1  373.05   33.85
   0  20  -1  489.70   39.02
   0  20   2   28.27    9.79
   0  20  -2   18.09    7.78
   0  20  -3   -4.46    3.50
   0  20   3   11.55    4.78
   0  20   4    6.70    5.30
   0  20   5  166.97   22.73
   0  20   6   -2.85    4.52
   0  20   7  194.61   24.46
   0  20   8   -4.21    5.64
   0 -20   9   22.64    7.95
   0 -20  10    8.34    5.87
   0  21   0   -4.63    5.10
   0  21   1   25.98    9.06
   0  21  -1   25.36   10.19
   0  21  -2  607.74   45.61
   0  21   2  554.06   42.65
   0  21   3  180.36   24.33
   0  21  -3  228.01   28.38
   0  21   4  280.71   30.42
   0  21  -4  302.41   33.36
   0  21   5   46.13   12.60
   0  21  -5   91.12   19.08
   0  21   6   -5.94    6.04
   0  21   7    3.83    5.94
   0  22   0  104.43   19.64
   0  22  -1  123.71   20.98
   0  22   1  116.60   20.27
   0  22   2  158.60   23.67
   0  22   3   16.56    9.02
   0  22   4   -3.89    4.66
   0  22   5  104.42   19.11
   0  22   6   54.68   14.59
   0  22   7   55.35   13.83
   1   0 -18  335.95   39.94
  -1   0  17    4.50    5.17
  -1   0  16   68.90   14.65
  -1   0  15   -2.85    4.50
  -1   0  14  502.80   35.86
  -1   0  13    1.67    3.31
  -1   0  12 1664.25   59.21
  -1   0  11   -2.16    3.52
  -1   0  10  111.99   14.11
  -1   0   9    2.18    3.21
   1   0  -8  247.68    6.69
   1   0  -8  254.95    7.13
  -1   0   8  259.20   18.37
  -1   0   7    1.43    2.49
   1   0  -7    1.27    0.72
  -1   0   6 2483.14   48.74
   1   0  -6 2431.57   21.30
   1   0  -5    1.21    0.60
  -1   0   5    1.83    2.51
  -1   0   4 1217.03   15.62
   1   0  -4 1230.22   31.64
   1   0  -4 1279.91   17.27
   1   0  -3   -0.26    1.04
   1   0  -3   -1.14    2.24
  -1   0   3    0.99    0.80
   1   0  -3   -0.50    1.41
  -1   0   2  626.99   17.29
   1   0  -2  628.29   14.50
  -1   0   2  605.51   14.13
   1   0  -2  637.59   18.04
   1   0  -1    0.65    1.23
  -1   0   1    3.17    1.30
  -1   0   1   -1.35    1.24
   1   0  -1    1.71    1.37
  -1   0   0   37.32    4.22
  -1   0  -1   -1.02    1.31
  -1   0  -2 1708.70   32.14
  -1   0  -3    1.50    1.44
   1   0   3    0.77    1.52
  -1   0  -4  969.15   27.34
   1   0   4  987.60   26.66
  -1   0  -5    2.09    2.07
   1   0   5   -0.64    1.75
   1   0   6  481.72   22.31
  -1   0  -6  466.29   21.20
   1   0   6  479.19   20.34
  -1   0  -7    0.15    1.59
   1   0   7    1.99    2.31
  -1   0  -8  232.72   16.17
   1   0   8  232.95   17.90
   1   0   9   -1.47    3.08
  -1   0  -9   -1.37    1.61
   1   0  10 2031.95   58.66
  -1   0 -10 2028.81   51.14
  -1   0 -11    0.61    2.36
   1   0  11    7.42    5.28
   1   0  12  201.54   20.66
  -1   0 -12  185.80   16.35
   1   0  13   -2.40    2.78
  -1   0 -13   -0.24    1.75
   1   0  14  320.16   28.35
   1   0  15    4.24    4.76
   1   0  16  958.83   53.59
   1   0  17   -0.89    2.92
   1   0  18   50.65   13.97
  -1  -1  18   16.36    8.42
   1  -1 -18   22.96   10.67
   1  -1 -17  654.77   53.51
  -1  -1  17  729.68   49.71
  -1  -1  16   80.57   16.28
   1  -1 -16   82.07   18.48
  -1  -1  15  861.87   48.95
  -1   1  15  742.58   45.68
  -1   1  14  104.21   16.73
  -1  -1  14  135.19   18.85
  -1   1  13   -1.38    4.53
   1   1 -13    0.92    0.89
  -1  -1  13    1.39    2.69
   1   1 -13    0.07    0.50
   1   1 -12  150.47    7.86
  -1  -1  12  145.65   17.90
  -1   1  12  141.70   17.73
   1   1 -12  140.67    7.13
   1   1 -11 3431.35   37.04
  -1  -1  11 3310.16   79.89
   1   1 -11 3380.02   39.46
  -1   1  11 3323.66   80.50
   1   1 -10   80.95    5.84
  -1  -1  10   88.42   12.57
  -1   1  10   91.25   12.56
   1   1 -10   82.47    6.19
  -1   1   9 3245.53   69.84
   1   1  -9 3288.52   69.68
   1   1  -9 3265.93   37.19
  -1  -1   9 3225.62   68.96
   1   1  -9 3265.30   35.96
   1  -1  -9 3346.06   68.96
  -1   1   8    1.81    3.17
  -1  -1   8    6.67    3.99
   1   1  -8    4.10    1.68
  -1  -1   7  328.88   19.29
   1   1  -7  331.19   10.98
  -1   1   7  314.93   18.95
  -1  -1   6  311.19   17.40
   1   1  -6  327.75   10.58
   1   1  -5 3586.87   34.48
  -1  -1   5 3615.48   53.47
   1   1  -5 3643.26   52.89
   1  -1  -5 3514.96   61.11
   1   1  -4 8693.39   53.69
  -1  -1   4 8653.40   74.91
   1  -1  -4 8805.84   87.94
   1   1  -4 8645.78   72.99
   1  -1  -3 8257.61   77.13
   1   1  -3 7940.00   66.76
   1   1  -3 8065.34   53.69
  -1  -1   3 7968.57   63.42
  -1  -1   3 7917.18   51.15
   1   1  -3 8003.75   62.27
   1  -1  -3 8068.37   43.06
  -1  -1   2    0.89    0.89
  -1  -1   2    1.03    0.87
   1   1  -2    2.72    1.69
   1  -1  -2    0.94    1.93
  -1   1   2    1.12    1.06
   1   1  -2   -1.98    1.40
   1   1  -2    1.25    1.27
   1  -1  -2    3.96    2.05
   1   1  -1   64.27    4.51
  -1   1   1   71.34    5.36
   1  -1  -1   64.93    6.03
  -1  -1   1   69.55    4.58
   1   1  -1   77.09    5.75
  -1  -1   1   70.20    5.46
   1  -1  -1   72.81    5.33
  -1  -1   0  133.97    7.95
  -1   1   0  127.45    7.71
  -1   1  -1 7155.65   63.04
  -1  -1  -1 7339.83   62.81
  -1   1  -2  285.53   13.52
   1   1   2  268.46   12.87
  -1  -1  -2  269.12   12.74
   1  -1   3  478.01   18.04
  -1  -1  -3  497.06   18.35
   1   1   3  468.28   17.92
  -1   1  -3  481.02   18.60
  -1   1  -4 1002.31   28.58
   1   1   4  985.48   27.21
   1   1   4 1026.91   26.16
   1  -1   4 1023.74   27.80
  -1  -1  -4 1005.03   27.63
   1   1   5 2559.73   45.56
  -1  -1  -5 2489.39   45.77
   1   1   5 2631.54   46.67
  -1   1  -5 2612.36   48.67
   1   1   6  893.65   29.49
  -1  -1  -6  889.02   28.51
  -1   1  -6  892.04   29.79
   1   1   6  863.14   27.06
   1   1   7 3193.47   54.02
   1  -1   7 3173.83   63.40
  -1   1  -7 3092.19   58.22
   1   1   7 3155.97   59.42
  -1  -1  -7 3074.91   55.09
  -1   1  -8  262.64   17.65
   1  -1   8  256.41   19.06
   1   1   8  257.11   18.19
   1   1   8  271.77   16.33
  -1  -1  -8  238.19   15.99
  -1  -1  -9    3.47    2.47
   1   1   9    6.42    3.67
   1  -1   9    1.84    3.46
  -1   1  -9    4.77    2.85
  -1   1 -10   24.76    6.25
   1   1  10   31.42    7.84
  -1  -1 -10   18.83    4.69
   1  -1  10   16.53    6.29
  -1   1 -11 3705.10   73.20
   1  -1  11 3740.03   85.89
  -1  -1 -11 3608.67   68.22
   1   1  11 3779.96   83.18
  -1   1 -12  314.07   22.07
   1   1  12  323.14   25.69
  -1  -1 -12  295.02   19.90
   1  -1  12  332.25   26.38
  -1   1 -13  804.96   35.46
   1  -1  13  804.42   43.28
   1   1  13  828.45   43.31
   1  -1  14   32.64    8.94
   1   1  14   27.16    8.13
   1  -1  15   33.63   10.05
   1   1  15   48.84   11.65
   1  -1  16   10.99    5.39
   1   1  16    8.76    5.59
   1   1  17  481.47   39.42
   1  -1  17  531.87   41.77
   1   1  18   13.76    7.24
  -1  -2  18  234.61   29.46
   1  -2 -18  292.97   37.36
  -1  -2  17   91.57   17.59
   1  -2 -17   95.30   21.00
   1  -2 -16   37.05   13.04
  -1  -2  16   59.79   13.67
   1  -2 -15    8.22    6.58
  -1  -2  15   18.00    7.25
   1   2 -14  605.67   17.39
  -1  -2  14  586.79   39.13
   1  -2 -14  596.78   45.25
   1   2 -13  506.70   17.07
  -1  -2  13  519.59   34.93
   1   2 -13  505.35   18.14
   1   2 -12 1449.65   31.30
  -1  -2  12 1473.55   55.83
   1   2 -12 1434.10   29.52
   1   2 -11  296.18   14.11
   1   2 -11  306.09   13.76
  -1  -2  11  331.87   25.26
  -1  -2  10  332.72   23.90
   1   2  -9   24.41    6.13
  -1  -2   9   31.06    7.13
   1  -2  -9   22.76    5.58
  -1  -2   8 2108.61   52.88
   1  -2  -8 2132.71   60.65
  -1  -2   7  423.65   22.22
   1  -2  -7  450.93   26.22
   1  -2  -6 3377.47   66.65
   1   2  -6 3461.71   57.73
   1   2  -6 3317.85   40.92
  -1  -2   6 3429.69   57.60
  -1  -2   5 3821.21   55.54
   1   2  -5 3963.69   43.23
   1   2  -5 3877.03   55.61
   1  -2  -5 3940.93   66.68
  -1  -2   4  129.07    9.22
   1  -2  -4  132.23   11.73
  -1   2   4  114.47    4.73
   1   2  -4  125.94    8.97
   1   2  -4  123.83    7.68
   1  -2  -3  601.79   22.49
   1   2  -3  601.87   16.64
  -1  -2   3  596.37   17.11
  -1   2   3  576.30   12.86
   1   2  -3  590.07   16.94
   1   2  -2 2300.80   26.82
   1   2  -2 2211.69   32.20
  -1   2   2 2169.99   28.17
  -1  -2   2 2224.00   27.66
   1   2  -2 2188.80   26.90
  -1  -2   2 2196.19   31.27
   1  -2  -2 2216.36   40.68
  -1  -2   1    2.76    1.45
   1  -2  -1    1.55    2.01
   1   2  -1    3.54    0.98
  -1   2   1    6.72    2.02
  -1   2   0 2179.34   33.74
  -1  -2   0 2167.22   33.68
  -1  -2  -1 1041.60   24.52
  -1   2  -1 1077.70   25.43
  -1   2  -2  275.21   13.72
  -1  -2  -2  319.71   14.15
   1   2   2  286.89   13.78
  -1  -2  -3  174.47   10.95
  -1   2  -3  160.06   11.12
   1   2   3  158.08   10.76
   1   2   3  197.54    9.50
   1   2   4 2521.96   39.03
  -1   2  -4 2470.83   45.87
  -1  -2  -4 2413.94   42.78
   1   2   4 2532.05   44.22
   1   2   5    2.53    1.97
  -1  -2  -5    4.38    2.15
  -1   2  -5    3.65    1.97
   1   2   5    1.03    1.20
  -1   2  -6  428.98   21.15
   1   2   6  426.37   19.49
  -1  -2  -6  406.04   19.16
   1   2   6  440.69   19.95
   1  -2   7   42.09    7.72
   1   2   7   41.89    6.07
   1   2   7   27.23    5.48
  -1  -2  -7   28.86    5.11
  -1   2  -7   44.01    7.14
   1  -2   8 1818.20   52.44
  -1  -2  -8 1823.98   43.54
   1   2   8 1905.21   48.64
   1   2   8 1887.11   42.92
  -1   2  -8 1768.31   47.02
   1   2   9  441.84   25.38
  -1   2  -9  417.37   23.90
  -1  -2  -9  378.94   20.49
   1   2   9  465.88   22.33
   1  -2   9  389.27   25.59
  -1  -2 -10 1735.91   44.74
   1  -2  10 1760.46   56.64
   1   2  10 1833.29   54.61
  -1   2 -10 1659.82   49.26
  -1  -2 -11  160.76   13.87
   1   2  11  187.66   18.40
  -1   2 -11  152.66   15.52
   1  -2  11  203.59   20.49
   1  -2  12  265.36   24.30
  -1  -2 -12  241.31   17.34
  -1   2 -12  256.65   20.56
   1   2  12  278.33   23.73
   1  -2  13  212.89   22.36
   1   2  13  193.88   20.73
   1  -2  14  328.42   29.27
   1   2  14  308.96   27.67
   1   2  15   62.28   13.11
   1  -2  15   80.12   15.36
   1  -2  16  617.39   43.65
   1   2  16  616.13   42.78
   1   2  17  110.49   19.06
   1  -2  17  181.13   24.77
   1   2  18  113.08   19.90
  -1  -3  18  238.09   29.65
   1  -3 -18  271.73   36.40
   1  -3 -17  101.12   21.78
  -1  -3  17   94.89   18.05
  -1  -3  16  536.95   40.78
   1  -3 -16  451.79   43.36
   1  -3 -15  244.39   30.35
  -1  -3  15  286.83   28.37
  -1  -3  14   61.29   13.11
   1   3 -14   46.31    6.14
   1  -3 -14   31.32   11.06
   1  -3 -13   12.02    6.08
   1   3 -13   19.33    4.19
  -1  -3  13   19.87    8.11
   1   3 -13   20.11    4.00
   1   3 -12  865.82   27.20
   1  -3 -12  829.88   48.80
  -1  -3  12  818.17   42.27
  -1  -3  11 1216.98   48.77
   1  -3 -11 1126.80   53.87
  -1  -3  10  817.57   37.56
   1  -3 -10  795.61   42.51
  -1  -3   9 3191.56   70.05
   1  -3  -9 3313.97   68.59
   1  -3  -8  342.65   20.88
   1  -3  -8  298.04   23.17
  -1  -3   8  326.41   21.40
   1  -3  -7  259.55   20.45
  -1  -3   7  257.85   17.48
   1   3  -7  255.14   17.28
  -1  -3   6  853.44   29.14
   1  -3  -6  796.97   33.38
   1   3  -6  867.47   29.44
   1  -3  -5 2203.85   52.01
   1   3  -5 2269.31   37.42
  -1  -3   5 2235.84   42.98
  -1   3   5 2268.87   21.73
   1   3  -5 2349.14   44.55
   1  -3  -4 2237.05   49.18
   1   3  -4 2370.02   37.59
   1   3  -4 2290.37   39.27
  -1  -3   4 2394.03   39.55
   1  -3  -3 2866.02   52.33
   1   3  -3 2746.46   40.00
  -1  -3   3 2855.61   37.63
   1   3  -3 2720.55   37.36
   1   3  -2 3402.72   44.15
   1   3  -2 3296.20   34.50
  -1  -3   2 3315.30   33.78
  -1  -3   2 3419.94   43.01
   1  -3  -2 3530.18   55.14
   1   3  -1  841.17   13.00
  -1  -3   1  868.36   21.83
  -1  -3   1  894.72   12.81
   1  -3  -1  849.18   26.04
  -1  -3   0 1283.51   27.32
  -1  -3  -1 1574.67   31.28
   1   3   2 1518.44   32.66
  -1  -3  -2 1578.11   32.45
   1   3   2 1611.92   19.87
   1   3   3  590.05   15.23
  -1  -3  -3  582.91   20.45
   1   3   3  581.20   20.99
   1   3   4  360.55   14.00
  -1  -3  -4  367.38   16.99
   1   3   4  365.53   17.45
  -1   3  -4  344.45   17.80
  -1  -3  -5 1208.42   31.66
   1   3   5 1311.96   30.27
   1   3   5 1210.67   32.84
  -1   3  -5 1274.39   35.73
  -1   3  -6 3729.71   64.13
   1   3   6 3756.11   56.99
  -1  -3  -6 3784.95   58.04
   1   3   6 3699.05   58.73
  -1   3  -7 1721.77   45.57
   1   3   7 1765.97   41.78
   1   3   7 1712.56   41.94
  -1  -3  -7 1656.65   39.82
  -1   3  -8   98.79   11.44
  -1  -3  -8  103.05   10.31
   1  -3   8  101.39   12.84
   1   3   8   92.23    9.68
   1   3   8   80.46   10.09
  -1   3  -9  321.36   21.37
   1  -3   9  340.35   24.17
   1   3   9  318.18   21.28
   1   3   9  347.57   19.30
  -1  -3  -9  331.90   18.69
  -1  -3 -10  305.43   18.26
   1  -3  10  321.95   24.99
   1   3  10  313.16   22.64
   1   3  10  327.86   18.98
  -1   3 -10  323.23   22.28
   1  -3  11 1015.38   45.95
  -1  -3 -11 1073.27   34.77
   1   3  11 1025.53   42.74
  -1   3 -11  936.81   39.68
  -1  -3 -12 1164.00   36.90
   1  -3  12 1169.41   51.32
   1   3  12 1181.01   48.51
  -1   3 -12 1169.86   44.97
   1   3  13 1028.97   47.69
   1  -3  13  987.78   49.03
   1   3  14  292.94   26.79
   1  -3  14  264.08   26.48
   1   3  15    7.12    4.93
   1  -3  15    4.62    4.11
   1  -3  16  124.64   19.84
   1   3  16  130.73   19.72
   1  -3  17  385.18   35.83
   1   3  17  297.79   31.05
   1   3  18  212.15   27.20
   1  -4 -18  109.39   23.01
  -1  -4  18  152.09   23.66
   1  -4 -17   33.28   12.98
  -1  -4  17   48.80   12.78
   1  -4 -16    6.30    4.79
  -1  -4  16    2.45    5.33
  -1  -4  15   23.97    9.01
   1  -4 -15   18.75    9.56
  -1  -4  14  470.79   35.23
   1   4 -14  495.61   22.30
   1  -4 -14  451.43   40.08
   1   4 -13  895.24   30.34
   1  -4 -13  882.70   53.27
  -1  -4  13  910.10   46.75
  -1  -4  12  436.98   31.22
   1  -4 -12  425.95   35.32
  -1  -4  11 1513.48   54.65
   1  -4 -11 1563.11   64.10
   1  -4 -10   -2.07    4.54
  -1  -4  10   -0.76    2.68
  -1  -4   9   17.31    5.48
   1  -4  -9   14.46    6.86
   1  -4  -8  552.41   32.23
  -1  -4   8  546.08   27.72
   1  -4  -7 3348.05   75.26
  -1  -4   7 3316.60   63.23
  -1  -4   6  181.32   13.82
   1  -4  -6  178.68   16.62
  -1   4   6  175.79    6.49
  -1  -4   5 1851.73   40.01
   1  -4  -5 1752.80   48.02
   1   4  -4  269.42   14.05
   1  -4  -4  236.71   16.65
  -1  -4   4  292.82   14.38
  -1  -4   3    7.62    2.28
   1  -4  -3    5.19    2.72
   1   4  -3    5.36    2.39
  -1  -4   2  141.50    7.44
   1  -4  -2  143.76   12.16
   1   4  -2  146.26   10.21
  -1  -4   1 1851.84   20.08
  -1  -4   1 1812.09   34.42
  -1  -4   0  189.54   11.22
  -1  -4  -1  448.62   17.64
  -1  -4  -2    1.48    1.47
   1   4   2   -1.25    2.34
  -1  -4  -2    1.65    0.96
   1   4   3  367.06   17.44
   1   4   3  377.98   11.98
  -1  -4  -3  364.09   16.70
  -1  -4  -3  366.73   12.48
   1   4   4 1195.81   32.28
  -1  -4  -4 1195.09   26.68
   1   4   4 1203.73   25.21
  -1  -4  -4 1167.71   30.82
   1   4   5 1243.29   29.10
  -1  -4  -5 1192.75   32.15
   1   4   5 1245.45   34.22
  -1  -4  -6  118.65   10.36
   1   4   6  109.35   10.39
   1   4   6  112.05    9.74
  -1   4  -6  122.56   12.24
  -1   4  -7  393.70   22.45
  -1  -4  -7  362.33   18.56
   1   4   7  380.09   19.62
   1   4   7  399.92   20.45
   1   4   8  711.11   28.10
   1   4   8  672.13   28.27
  -1  -4  -8  721.64   26.92
  -1   4  -8  705.23   31.16
  -1  -4  -9  605.20   25.28
   1   4   9  575.03   28.05
   1   4   9  601.95   25.79
   1  -4   9  593.36   32.60
  -1   4  -9  615.94   30.37
  -1  -4 -10  659.28   26.92
  -1   4 -10  665.44   32.77
   1   4  10  665.92   32.21
   1  -4  10  646.15   35.92
   1   4  10  715.23   28.29
  -1   4 -11  311.48   23.27
  -1  -4 -11  327.75   19.00
   1  -4  11  331.54   26.80
   1   4  11  353.24   25.07
  -1  -4 -12   59.37    8.09
   1   4  12   66.96   11.25
   1  -4  12   91.75   14.81
   1  -4  13   42.70   10.57
   1   4  13   54.84   11.63
   1  -4  14   58.94   13.28
   1   4  14   62.96   12.53
   1  -4  15  402.73   34.25
   1   4  15  430.70   33.92
   1   4  16  104.06   17.72
   1  -4  16   93.66   17.44
   1   4  17  176.49   23.86
   1  -4  17  166.99   24.07
   1  -5 -18   53.22   17.75
  -1  -5  18   51.75   13.53
   1  -5 -17    1.95    4.88
  -1  -5  17   10.77    7.47
  -1  -5  16 1037.12   57.10
   1  -5 -16 1014.44   65.60
   1  -5 -15   80.94   19.06
  -1  -5  15   54.74   12.58
   1   5 -14   93.92   10.60
  -1  -5  14   95.19   15.98
   1  -5 -14   89.93   18.06
   1  -5 -13   58.51   14.76
  -1  -5  13   31.50    8.84
   1  -5 -12  470.12   37.81
  -1  -5  12  443.54   31.83
  -1  -5  11   97.81   14.15
   1  -5 -11  108.06   17.60
  -1  -5  10 3182.42   75.89
   1  -5 -10 3351.53   90.37
   1  -5  -9   40.44    9.89
  -1  -5   9   52.39    9.61
  -1  -5   8 1917.77   52.37
  -1   5   8 1926.74   20.55
   1  -5  -8 2013.03   51.72
   1  -5  -8 1910.71   61.12
  -1   5   7  483.92   12.54
   1  -5  -7  469.56   28.92
  -1  -5   7  488.53   24.61
  -1   5   6 3356.77   36.06
   1  -5  -6 3424.36   73.28
  -1  -5   6 3237.78   59.22
  -1  -5   5 1590.45   38.39
   1  -5  -5 1667.70   50.68
  -1   5   4  837.01   31.67
   1  -5  -4  840.89   33.37
  -1  -5   4  921.22   26.37
  -1   5   3  719.48   28.19
  -1  -5   3  786.84   21.70
   1  -5  -3  727.33   29.64
   1   5  -3  775.14   25.72
   1   5  -2   42.57    6.09
  -1  -5   2   40.93    4.42
  -1   5   2   37.25    6.54
   1  -5  -2   38.26    6.91
  -1   5   1  341.56   19.16
  -1   5   0 1288.53   37.07
  -1  -5   0 1383.65   32.87
  -1  -5  -1   82.50    8.10
  -1  -5  -1   92.36    5.88
   1   5   2 2167.67   43.33
  -1  -5  -2 2301.61   35.81
  -1  -5  -2 2237.76   42.63
  -1  -5  -2 2153.47   22.45
  -1  -5  -3  557.90   21.48
  -1  -5  -3  567.69   14.97
   1   5   3  550.54   22.18
   1   5   4  843.92   28.30
  -1  -5  -4  839.58   26.83
  -1  -5  -4  838.88   21.53
   1   5   5  590.93   24.37
  -1  -5  -5  598.48   23.15
   1   5   5  594.49   20.43
  -1  -5  -5  612.04   21.08
  -1  -5  -6 6600.31   79.12
   1   5   6 6705.04   75.74
   1   5   6 6835.46   85.15
  -1  -5  -6 6799.35   78.03
  -1  -5  -7  290.79   16.80
  -1   5  -7  308.33   20.45
   1   5   7  290.53   17.21
   1   5   7  292.20   18.20
  -1   5  -8  197.21   17.11
   1   5   8  207.15   15.58
   1   5   8  217.03   16.09
  -1  -5  -8  186.09   13.75
   1  -5   9    7.01    4.75
  -1  -5  -9    6.60    2.58
   1   5   9   17.85    5.54
  -1   5  -9   18.37    5.84
   1   5   9   14.74    5.23
   1   5  10 1204.87   43.51
  -1  -5 -10 1166.16   35.32
   1  -5  10 1229.72   50.51
  -1   5 -10 1200.67   45.11
  -1  -5 -11   41.18    6.90
   1  -5  11   54.91   11.88
   1   5  11   33.67    7.93
   1  -5  12 2058.72   70.24
   1   5  12 2161.47   65.56
  -1  -5 -12 2007.74   47.36
   1   5  13   29.26    8.37
   1  -5  13   36.19   10.29
   1  -5  14  496.56   37.06
   1   5  14  444.51   32.67
   1  -5  15    6.41    5.55
   1  -5  16  296.43   30.66
   1  -5  17   60.24   14.72
   1  -6 -17  101.16   21.95
  -1  -6  17  126.14   20.87
   1  -6 -16    6.15    6.37
  -1  -6  16    3.96    4.38
   1  -6 -15   99.58   20.68
  -1  -6  15  116.90   18.68
   1  -6 -14   33.27   11.38
  -1  -6  14   33.37    9.27
   1   6 -14   47.62    8.24
   1  -6 -13  881.46   54.73
  -1  -6  13  883.16   46.88
   1  -6 -12   96.59   17.38
  -1  -6  12  103.08   15.51
  -1  -6  11 1040.50   46.19
   1  -6 -11  932.01   51.53
   1  -6 -10  269.12   26.32
  -1  -6  10  290.91   23.32
  -1   6   9  373.01   10.50
   1  -6  -9  368.50   29.18
  -1  -6   9  352.68   24.33
   1  -6  -8   -4.61    2.70
  -1   6   8    0.33    1.03
   1  -6  -8   -2.10    3.43
  -1  -6   8   -1.09    2.89
  -1   6   7 4885.19   48.21
   1  -6  -7 4994.07   97.07
   1  -6  -7 5124.98   80.47
  -1   6   6  211.10   10.80
  -1  -6   6  226.97   16.19
   1  -6  -6  198.58   18.43
   1  -6  -5 2019.06   56.20
  -1   6   5 2110.86   54.24
  -1  -6   5 2088.55   45.17
  -1  -6   4   43.62    6.22
   1  -6  -4   46.99    8.66
  -1   6   4   49.59    8.11
   1   6  -3  213.83   14.51
  -1   6   3  206.34   15.80
   1  -6  -3  227.88   17.49
  -1  -6   3  208.57   11.91
  -1   6   2  395.29   21.55
   1  -6  -2  386.22   22.10
   1   6  -1 4732.15   37.39
  -1   6   1 4730.88   74.81
  -1   6   0  419.95   22.29
   1   6   0  415.54   11.05
  -1  -6  -1 1340.12   34.37
  -1  -6  -1 1294.34   24.46
   1   6   1 1280.02   34.97
   1   6   2  382.31   19.42
  -1  -6  -2  358.33    9.70
  -1  -6  -2  371.19   18.35
  -1  -6  -2  343.35   14.79
   1   6   3  521.39   22.76
  -1  -6  -3  539.12   22.26
  -1  -6  -3  561.08   21.10
  -1  -6  -3  536.48   14.31
  -1  -6  -4   33.61    4.24
  -1  -6  -4   39.86    6.20
   1   6   4   42.74    6.94
  -1  -6  -5  775.03   23.24
  -1  -6  -5  788.16   27.61
   1   6   5  757.68   28.64
  -1  -6  -6  166.90   12.86
  -1  -6  -6  183.63   12.71
   1   6   6  165.46   13.86
   1   6   7  392.35   21.51
  -1  -6  -7  400.46   20.31
  -1  -6  -7  380.79   20.00
  -1  -6  -8    2.67    2.02
  -1   6  -9 2018.25   58.30
  -1  -6  -9 1966.28   46.18
  -1  -6 -10  167.11   13.64
   1  -6  10  167.09   19.08
  -1  -6 -11 1212.37   37.00
   1  -6  11 1189.45   52.31
   1  -6  12   78.73   14.37
   1  -6  13   -3.27    4.56
   1  -6  14   63.54   13.77
   1  -6  15  896.87   52.32
   1  -6  16   17.79    7.99
  -1  -6 -17  203.65   30.73
  -1  -7  17   50.30   13.22
   1  -7 -17   65.34   18.05
  -1  -7  16 1052.40   58.60
   1  -7 -16  959.80   65.47
   1  -7 -15   35.45   13.86
  -1  -7  15   36.07   10.54
  -1  -7  14  257.17   26.49
   1  -7 -14  220.24   29.13
   1  -7 -13  -18.97    8.79
  -1  -7  13    1.33    3.38
  -1  -7  12  273.60   25.22
   1  -7 -12  260.93   29.18
   1  -7 -11  111.00   18.16
  -1  -7  11  110.74   15.52
  -1  -7  10 2754.70   72.60
  -1   7  10 2885.34   30.95
   1  -7 -10 2729.55   85.67
  -1  -7   9  112.95   14.22
   1  -7  -9  105.13   15.80
  -1   7   9  121.44    7.79
  -1  -7   8  662.66   31.87
   1  -7  -8  735.86   40.01
  -1   7   8  685.41   19.66
   1  -7  -8  726.49   32.45
   1  -7  -7    3.97    2.65
  -1  -7   7    3.17    3.09
   1  -7  -7    1.84    5.87
  -1   7   7    2.46    1.53
  -1   7   6  657.57   21.09
   1  -7  -6  615.08   33.66
  -1  -7   6  623.91   27.69
  -1  -7   5   16.35    4.59
  -1   7   5   17.11    5.21
   1  -7  -5   12.73    5.11
  -1  -7   4 1795.24   40.27
  -1   7   4 1883.79   51.74
   1  -7  -4 1824.34   53.24
   1   7  -3   18.99    5.04
   1  -7  -3   11.08    4.39
  -1   7   3   15.35    4.45
  -1   7   2  568.59   27.33
   1  -7  -2  569.27   28.10
   1   7  -1  894.71   19.26
  -1   7   1  879.68   34.00
  -1   7   0 1414.95   43.38
   1   7   0 1394.18   23.60
  -1  -7  -1    8.62    2.16
   1   7   1   12.48    3.86
   1   7   2 1846.16   44.66
  -1  -7  -2 1746.23   35.61
  -1  -7  -2 1723.41   23.53
  -1  -7  -3 1399.40   37.62
   1   7   3 1307.91   38.01
  -1  -7  -3 1283.45   22.97
  -1  -7  -3 1304.37   33.98
  -1  -7  -4 1512.36   39.40
  -1  -7  -4 1421.49   27.76
  -1  -7  -4 1417.24   39.10
  -1  -7  -5  369.94   19.75
  -1  -7  -5  365.82   15.90
  -1  -7  -5  367.49   21.66
  -1  -7  -6 1930.84   45.45
  -1  -7  -6 1902.20   40.37
  -1  -7  -6 1871.14   52.81
  -1  -7  -7   60.28    8.15
  -1  -7  -7   69.37    8.56
  -1  -7  -8 1235.82   37.25
  -1  -7  -9  270.22   17.66
  -1  -7  -9  304.63   20.78
   1  -7  10  353.80   27.94
  -1  -7 -10  357.09   20.27
  -1  -7 -11  137.68   12.81
   1  -7  11  143.33   18.71
   1  -7  12 1629.68   64.67
   1  -7  13    1.24    4.28
  -1  -7 -14  337.81   35.62
   1  -7  14  330.27   31.30
   1  -7  15  139.25   21.03
  -1  -7 -15   98.20   19.92
  -1  -7 -16  123.04   23.24
   1  -7  16   82.69   17.14
  -1  -7 -17   99.90   21.48
  -1  -8  17   80.19   17.05
   1  -8 -17  103.54   23.20
   1  -8 -16   57.31   16.92
  -1  -8  16   38.25   11.83
  -1  -8  15  147.78   21.38
   1  -8 -15  144.29   25.15
   1   8 -15  140.63   16.07
   1  -8 -14    7.16    6.69
  -1  -8  14    5.87    4.72
  -1  -8  13 1197.12   55.64
   1  -8 -13 1023.45   60.87
  -1  -8  12  214.85   22.93
   1  -8 -12  172.43   24.34
  -1   8  11  830.82   16.40
  -1  -8  11  789.85   41.63
   1  -8 -11  766.01   48.62
  -1  -8  10   40.40    9.88
  -1   8  10   52.74    5.73
   1  -8 -10   40.70   11.23
   1  -8  -9  379.74   31.27
  -1   8   9  403.44   16.24
  -1  -8   9  428.05   27.73
  -1   8   8    8.39    2.80
  -1  -8   8   10.34    4.94
   1  -8  -8    4.98    5.58
   1  -8  -7 2086.92   54.21
  -1   8   7 2066.21   39.93
   1  -8  -7 1963.44   64.60
  -1  -8   7 1907.32   52.79
  -1   8   6  887.95   27.20
  -1   8   6  937.62   40.65
  -1  -8   6  878.54   33.50
   1  -8  -6  820.45   40.35
  -1  -8   5  833.42   30.77
  -1   8   5  902.31   38.23
   1  -8  -5  820.50   38.95
   1  -8  -4  379.07   25.39
  -1   8   4  402.87   24.93
   1   8  -3  503.36   25.09
   1  -8  -3  468.18   27.50
  -1   8   3  481.65   26.56
   1  -8  -2  119.89   13.43
  -1   8   2  119.76   13.16
  -1   8   1 2515.73   60.40
   1   8  -1 2463.73   36.31
  -1   8   0  636.17   30.69
   1   8   0  629.03   17.94
  -1  -8  -1   34.93    5.12
  -1  -8  -2  281.05   15.40
  -1  -8  -3 3911.57   61.70
  -1  -8  -3 3772.45   41.19
  -1  -8  -4   11.12    3.43
  -1  -8  -4   12.36    2.82
  -1  -8  -5  351.52   21.72
  -1  -8  -5  371.62   16.00
  -1  -8  -6    5.72    2.43
  -1  -8  -6    2.06    3.42
  -1  -8  -6    3.43    2.10
  -1  -8  -7  199.89   19.10
  -1  -8  -7  159.81   13.72
  -1  -8  -7  193.68   14.02
  -1  -8  -8   80.45   10.00
  -1  -8  -8   69.45   12.25
  -1  -8  -9 1815.59   47.21
  -1  -8  -9 1858.19   65.15
  -1  -8  -9 1815.01   50.40
  -1  -8 -10  384.04   31.22
  -1  -8 -11  178.51   22.70
   1  -8  11  168.15   20.53
   1  -8  12   22.45    8.61
  -1  -8 -12   14.47    7.57
  -1  -8 -13  540.09   43.21
   1  -8  13  471.03   36.73
  -1  -8 -14   16.14    8.85
   1  -8  14    0.99    3.37
  -1  -8 -15  677.60   52.44
   1  -8  15  760.05   49.54
   1  -8  16   43.72   11.92
  -1  -8 -16    9.34    6.56
   1  -9 -17  168.63   29.09
  -1  -9  17  198.76   26.73
   1  -9 -16  298.76   37.73
  -1  -9  16  332.75   33.46
   1   9 -15  190.81   19.71
   1  -9 -15  176.12   28.00
  -1  -9  15  198.29   24.69
   1  -9 -14  313.44   35.73
  -1  -9  14  333.26   30.82
   1  -9 -13   15.85    8.42
  -1  -9  13   18.59    7.29
   1  -9 -12  123.16   20.89
  -1  -9  12   95.72   15.57
  -1   9  11 1906.29   33.62
   1  -9 -11 1750.21   74.56
  -1  -9  11 1759.86   62.56
   1  -9 -10  981.22   53.54
  -1   9  10 1092.00   28.30
  -1  -9  10 1063.12   46.45
   1  -9  -9   83.88   15.36
  -1  -9   9   77.18   12.21
  -1   9   9   76.16    7.92
  -1   9   8  577.94   22.29
  -1  -9   8  543.45   30.39
   1  -9  -8  520.56   36.00
  -1   9   7   59.60    7.72
   1  -9  -7   54.80   12.11
  -1  -9   7   57.76    9.45
  -1  -9   6   34.16    6.78
  -1   9   6   33.19    8.16
  -1   9   6   39.02    6.51
   1  -9  -6   21.14    7.47
  -1   9   5  827.91   38.08
  -1  -9   5  767.00   30.36
   1  -9  -5  786.61   39.59
  -1   9   4 1566.13   50.99
   1  -9  -4 1643.72   55.15
   1   9  -3  989.82   37.46
  -1   9   3  935.80   38.53
   1  -9  -3  905.74   39.83
   1   9  -2  339.49   15.68
  -1   9   2  326.06   22.63
  -1   9   1  653.65   32.29
   1   9  -1  652.85   20.64
  -1   9   0  999.15   40.20
   1   9   0 1000.64   25.03
  -1   9  -1  250.99   20.29
  -1  -9  -2  539.41   22.38
  -1  -9  -3   16.06    4.04
  -1  -9  -3   17.03    2.99
  -1  -9  -4   23.90    3.75
  -1  -9  -4   24.38    5.79
  -1  -9  -5  503.36   18.91
  -1  -9  -5  452.41   25.61
  -1  -9  -6  492.48   28.56
  -1  -9  -6  461.36   19.83
  -1  -9  -7  515.84   31.20
  -1  -9  -7  541.80   23.46
  -1  -9  -8  562.25   34.39
  -1  -9  -9    6.50    3.05
  -1  -9  -9   19.24    7.51
   1   9  10   24.95    6.74
  -1  -9 -10   26.69    9.18
   1   9  11 1326.46   45.40
  -1  -9 -11 1304.66   61.89
   1  -9  11 1288.39   57.47
  -1  -9 -12  823.41   51.41
   1  -9  12  871.66   48.88
   1   9  12  914.86   37.08
   1  -9  13  520.38   39.15
  -1  -9 -13  439.18   39.45
  -1  -9 -14  354.08   37.12
   1  -9  14  334.98   32.27
  -1  -9 -15   45.89   15.14
   1  -9  15   20.92    8.78
  -1  -9 -16   19.54   12.26
   1 -10 -16   59.88   17.37
  -1 -10  16   91.41   18.33
   1  10 -15  173.87   19.73
   1 -10 -15  151.94   26.55
  -1 -10  15  201.82   25.20
   1 -10 -14  267.58   33.55
  -1 -10  14  220.15   25.66
   1 -10 -13  448.81   42.17
  -1 -10  13  409.04   33.20
   1 -10 -12 1138.41   63.86
  -1 -10  12 1157.78   53.42
  -1 -10  11   21.92    7.71
   1 -10 -11   31.60   10.26
  -1  10  11   19.00    4.17
  -1 -10  10   99.03   14.53
  -1  10  10   97.12    9.36
   1 -10 -10   90.26   17.16
   1 -10  -9  580.21   40.80
  -1  10   9  625.20   24.90
  -1 -10   9  600.31   34.22
  -1 -10   8   42.73    9.12
   1 -10  -8   34.17   10.41
  -1  10   8   46.60    7.04
   1 -10  -7 1911.58   68.73
  -1 -10   7 2079.68   57.38
   1 -10  -6 3055.17   83.94
  -1 -10   6 3091.56   66.35
   1 -10  -5   60.02   12.23
  -1  10   5   46.53    9.61
  -1  10   4  602.63   32.83
   1 -10  -4  573.91   34.06
   1  10  -3  540.76   29.41
  -1  10   3  567.03   31.32
   1 -10  -3  579.84   33.02
  -1  10   2  793.61   36.88
   1  10  -2  797.39   25.75
  -1  10   1 1219.60   46.16
   1  10  -1 1192.55   30.01
   1  10   0   44.54    8.39
  -1  10   0   48.24    9.28
   1  10   0   46.08    5.86
   1  10   1   -0.68    2.35
  -1  10  -1    2.57    3.18
   1  10   1    2.83    1.51
   1  10   2   29.05    6.69
  -1 -10  -2   26.36    5.28
  -1 -10  -3 1099.03   36.33
   1  10   3 1115.98   41.11
  -1 -10  -4  409.97   23.65
   1  10   4  464.06   26.97
  -1 -10  -4  438.10   16.52
  -1 -10  -5  743.15   33.99
  -1 -10  -5  795.11   24.31
   1  10   5  805.42   35.60
  -1 -10  -6   14.22    5.37
  -1 -10  -6    9.90    3.05
   1  10   6   11.07    4.37
  -1 -10  -7  355.74   26.65
   1  10   7  365.39   24.21
   1  10   8  362.11   24.34
  -1 -10  -8  345.31   27.54
   1  10   9 1083.07   42.31
  -1 -10  -9 1097.58   52.00
  -1 -10  -9 1119.59   39.40
  -1 -10 -10  610.43   40.71
   1  10  10  621.35   32.23
  -1 -10 -11  138.81   20.42
   1 -10  11  145.19   19.88
   1  10  11  141.56   15.32
  -1 -10 -12    1.08    5.41
   1  10  12    6.73    3.89
   1 -10  12   14.37    7.14
  -1 -10 -13  259.37   30.86
   1 -10  13  246.18   27.38
   1 -10  14  293.32   30.78
  -1 -10 -14  292.08   34.19
  -1 -10 -15  344.52   38.91
   1 -10  15  425.81   37.84
  -1 -10 -16  377.00   41.72
   1 -11 -16   75.45   20.04
  -1 -11  16   37.30   11.42
   1 -11 -15  503.93   48.85
  -1 -11  15  575.46   42.60
   1  11 -15  489.55   34.51
   1  11 -14  336.12   28.46
  -1 -11  14  296.10   29.44
   1 -11 -14  339.31   38.60
   1 -11 -13   -0.07    3.43
  -1 -11  13   -1.30    3.07
   1 -11 -12   27.22   10.96
  -1 -11  12   21.31    8.37
   1 -11 -11  932.82   57.06
  -1 -11  11  970.07   47.55
  -1  11  11 1009.93   31.33
   1 -11 -10  124.99   20.20
  -1  11  10  127.55   11.89
  -1 -11  10  147.62   18.04
   1 -11  -9  911.05   52.28
  -1 -11   9  951.74   43.70
  -1 -11   8  202.19   19.41
   1 -11  -8  185.10   22.90
  -1 -11   7    3.35    3.12
   1 -11  -7   -0.42    4.91
  -1 -11   6    1.75    3.23
   1 -11  -6    3.02    3.98
   1 -11  -5 1020.67   48.18
   1 -11  -4  422.20   30.34
  -1  11   4  397.21   27.86
   1 -11  -3  781.83   39.73
   1  11  -3  766.66   36.54
   1  11  -3  785.96   28.76
  -1  11   3  805.53   39.15
  -1  11   2  312.73   24.44
   1  11  -2  320.35   23.37
   1  11  -2  310.76   17.11
  -1  11   1  279.47   23.03
   1  11  -1  248.25   14.53
   1  11  -1  293.09   22.32
  -1  11   0   18.24    5.48
   1  11   0   10.14    4.53
   1  11   0   11.52    3.18
  -1  11  -1 1053.24   45.71
   1  11   1 1054.48   30.58
   1  11   2   39.19    8.27
  -1 -11  -2   32.80    6.37
   1  11   3   72.55   11.15
  -1 -11  -3   58.42    8.87
  -1 -11  -4  158.78   16.38
   1  11   4  196.68   18.66
  -1 -11  -4  181.86   11.29
   1  11   5 1054.96   42.62
  -1 -11  -5 1060.77   28.50
  -1 -11  -5 1071.55   42.34
  -1 -11  -6  337.15   17.21
  -1 -11  -6  344.61   25.49
   1  11   6  359.11   24.96
   1  11   7 1493.57   50.91
  -1 -11  -7 1481.27   55.46
  -1 -11  -8  287.53   25.84
   1  11   8  314.18   23.60
   1  11   9    5.77    4.01
  -1 -11  -9    1.47    3.13
  -1 -11  -9    7.83    3.39
   1  11  10   18.50    6.35
  -1 -11 -10   38.52   11.07
  -1 -11 -11  891.13   52.62
   1  11  11  923.11   40.55
   1 -11  11  955.50   51.11
  -1 -11 -12   58.59   14.62
   1 -11  12   43.26   11.75
   1  11  12   64.38   10.95
  -1 -11 -13  427.83   39.73
   1 -11  13  514.47   40.06
  -1 -11 -14   42.44   13.08
   1 -11  14   59.29   13.66
   1 -11  15   17.08    8.36
  -1 -11 -15    8.18    9.03
  -1 -11 -16   59.58   17.08
   1 -12 -16   -6.46    6.58
  -1 -12  16   -4.65    6.64
  -1 -12  15   61.93   14.34
   1  12 -15   44.45   11.34
   1 -12 -15   65.94   18.28
   1  12 -14  516.45   36.70
  -1 -12  14  467.64   37.57
   1 -12 -14  518.31   48.20
   1 -12 -13   78.85   18.55
  -1 -12  13  123.78   18.77
   1 -12 -12  789.85   55.65
  -1 -12  12  736.46   43.88
  -1 -12  11   26.40    8.04
   1 -12 -11   19.06    9.06
  -1 -12  10   47.73   10.08
   1 -12 -10   78.72   16.47
   1 -12  -9  136.37   20.98
  -1 -12   9  170.77   18.73
  -1 -12   8 1144.35   46.40
   1 -12  -8 1018.25   55.15
  -1  12   7  289.96   20.20
   1 -12  -7  277.48   27.58
  -1 -12   7  263.04   21.41
   1 -12  -6 1539.13   63.75
  -1  12   6 1615.35   48.38
  -1 -12   6 1565.82   49.50
   1 -12  -5    1.76    5.35
   1  12  -4   84.38   13.10
   1 -12  -4   56.93   11.79
   1  12  -3 1640.32   56.28
  -1  12   3 1761.00   59.71
   1  12  -3 1761.68   45.18
  -1  12   2  628.71   35.50
   1  12  -2  621.17   34.00
   1  12  -2  606.48   25.08
  -1  12   1  343.72   26.46
   1  12  -1  380.61   26.60
   1  12  -1  339.30   17.97
  -1  12   0  108.99   15.15
   1  12   0  102.94   13.77
   1  12   0  116.80   10.51
   1  12   1   71.21    8.34
   1  12   1   81.16   12.32
  -1  12  -1   76.96   12.64
   1  12   2  227.42   20.41
  -1  12  -2  268.36   24.27
   1  12   3  347.83   25.28
  -1 -12  -3  342.26   22.13
  -1 -12  -4  776.23   35.54
  -1 -12  -4  818.62   24.75
   1  12   4  840.36   39.60
  -1 -12  -5  267.88   14.66
   1  12   5  230.82   20.86
  -1 -12  -5  249.23   21.32
  -1 -12  -6    2.63    2.90
   1  12   6    8.15    3.99
  -1 -12  -6    8.25    2.85
  -1 -12  -7  198.86   21.12
   1  12   7  204.54   20.14
   1  12   8 1394.25   51.50
  -1 -12  -8 1339.11   57.04
  -1 -12  -9  194.46   22.90
   1  12   9  192.97   19.42
  -1 -12 -10  417.88   34.96
   1  12  10  424.99   28.70
   1  12  11    3.94    2.31
  -1 -12 -11   -0.93    4.67
   1 -12  12   12.02    7.00
  -1 -12 -12    4.04    4.49
   1 -12  13   40.09   11.68
  -1 -12 -13   35.65   12.75
   1 -12  14  499.83   41.07
  -1 -12 -14  516.35   46.55
  -1 -12 -15   13.33    5.66
   1  13 -15  314.20   30.12
  -1 -13  15  332.05   33.30
   1 -13 -15  294.15   38.96
  -1 -13  14    1.02    2.73
   1 -13 -14   -4.82    6.68
   1  13 -14    4.18    4.27
   1  13 -13    3.98    4.29
   1 -13 -13    5.35    7.08
  -1 -13  13    1.73    4.26
  -1 -13  12   -5.79    2.87
   1 -13 -12    2.01    4.55
   1 -13 -11  260.50   31.68
  -1 -13  11  238.83   24.49
  -1 -13  10   36.50    9.46
  -1  13  10   44.48    7.87
   1 -13 -10   38.07   12.30
  -1  13   9 1782.13   51.16
  -1 -13   9 1669.51   59.29
  -1 -13   8   74.57   12.80
   1 -13  -8   71.02   14.81
  -1  13   8  109.67   13.13
   1 -13  -7    3.35    4.09
  -1  13   7    6.05    3.84
  -1 -13   7    2.22    2.47
  -1  13   6  432.12   26.25
   1 -13  -6  421.49   34.22
  -1 -13   6  385.07   25.11
   1  13  -5  737.45   40.62
   1 -13  -5  780.16   45.19
   1  13  -4  132.10   17.03
   1  13  -4  122.40   13.32
   1 -13  -4  136.46   18.60
   1  13  -3  810.33   41.41
   1  13  -3  774.49   31.47
   1  13  -2   61.93   11.70
   1  13  -2   71.28    9.14
   1  13  -1   64.17   11.73
   1  13  -1   73.87    8.89
   1  13   0    2.12    2.28
   1  13   0    5.85    5.15
   1  13   1  459.86   30.91
   1  13   1  432.75   21.53
   1  13   2    9.76    5.96
  -1 -13  -3  143.69   14.77
   1  13   3   99.40   14.14
  -1 -13  -4  191.37   18.13
   1  13   4  164.81   18.52
  -1 -13  -4  198.53   12.56
   1  13   5  533.45   33.03
  -1 -13  -5  485.76   20.41
  -1 -13  -5  482.60   30.53
  -1 -13  -6  206.33   20.91
  -1 -13  -6  196.99   13.61
   1  13   6  223.96   21.47
  -1 -13  -7 1062.45   49.70
   1  13   7 1140.15   48.75
   1  13   8  127.18   16.44
  -1 -13  -8  129.14   18.35
  -1 -13  -9   -3.00    5.35
   1  13   9    0.53    2.65
   1  13  10   63.24   11.51
  -1 -13 -10   83.48   16.29
  -1 -13 -11  285.00   30.98
   1  13  11  310.02   25.32
   1 -13  12   68.69   14.86
  -1 -13 -12   51.25   14.00
  -1 -13 -13  682.68   51.69
   1 -13  13  887.32   54.18
   1 -13  14   10.05    7.57
  -1 -13 -14   -7.29    7.20
  -1 -13 -15   62.05   17.51
   1  14 -15   19.19    8.00
  -1 -14  15   18.89    8.24
   1 -14 -15   20.70   11.77
  -1 -14  14  507.33   39.87
   1 -14 -14  427.29   45.53
   1  14 -14  443.72   37.13
  -1 -14  13   11.19    6.57
   1 -14 -13    3.59    4.03
   1  14 -13    7.51    5.26
   1  14 -12  918.04   52.10
  -1 -14  12  842.86   47.86
   1 -14 -12  902.23   62.04
   1 -14 -11  148.20   24.79
  -1 -14  11  172.26   20.99
  -1 -14  10    9.14    5.84
   1 -14 -10   -2.38    3.47
  -1  14  10    3.63    2.58
  -1 -14   9   23.43    7.35
  -1  14   9   14.63    5.23
   1 -14  -9   22.11    9.74
  -1  14   8 1986.84   58.33
   1 -14  -8 1802.64   77.16
  -1 -14   8 1847.62   61.07
   1 -14  -7  148.13   22.00
  -1  14   7  160.45   16.93
  -1 -14   7  152.55   16.98
   1  14  -6  673.39   40.89
   1 -14  -6  701.66   45.07
  -1  14   6  727.90   35.90
   1 -14  -5   10.45    7.52
   1  14  -5    0.99    2.35
   1  14  -4   24.16    6.28
   1  14  -4   32.22    8.79
   1  14  -3  250.84   24.09
   1  14  -3  244.73   18.08
   1  14  -2 1260.44   53.32
   1  14  -2 1262.94   39.54
   1  14  -1    3.01    2.19
   1  14  -1    5.88    5.81
   1  14   0  901.04   32.16
   1  14   0  943.36   45.82
   1  14   1    6.41    5.21
   1  14   1    7.22    3.11
   1  14   2  703.33   39.43
   1  14   3   23.33    7.61
   1  14   4 1187.39   51.21
  -1 -14  -4 1236.59   32.41
  -1 -14  -4 1148.52   45.88
  -1 -14  -5    4.47    3.49
  -1 -14  -5   21.42    4.60
   1  14   5   19.78    6.91
  -1 -14  -6   10.36    6.15
   1  14   6   -2.66    3.34
  -1 -14  -7    5.14    3.45
   1  14   7    5.47    4.34
   1  14   8 1412.63   56.42
  -1 -14  -8 1362.34   60.27
  -1 -14  -9   17.32    7.86
   1  14   9   13.04    5.62
  -1 -14 -10 1064.13   58.06
   1  14  10 1219.02   51.98
  -1 -14 -11   46.55   12.93
   1  14  11   69.76   12.53
   1 -14  12    0.65    4.16
  -1 -14 -12   -1.66    5.25
   1 -14  13   11.79    7.48
  -1 -14 -13   22.34    9.90
  -1 -14 -14  417.73   42.74
  -1 -14 -15   27.54   12.74
   1  15 -15  147.05   22.46
  -1 -15  14   24.45    9.33
   1 -15 -14    9.05    6.97
   1  15 -14   23.68    9.35
  -1 -15  13    9.33    5.86
   1  15 -13   14.98    7.19
   1 -15 -13    5.58    6.80
   1  15 -12   39.60   11.74
  -1 -15  12   40.79   11.33
   1 -15 -12   44.64   14.90
   1 -15 -11  311.71   36.10
   1  15 -11  308.62   31.27
  -1 -15  11  264.47   26.33
   1  15 -10  362.32   33.40
  -1  15  10  313.87   23.53
  -1 -15  10  318.52   27.78
   1 -15 -10  330.25   36.04
  -1  15   9 1075.97   44.26
   1  15  -9  946.07   52.88
  -1 -15   9  995.49   47.38
   1  15  -8  241.91   26.35
  -1  15   8  324.37   25.06
   1 -15  -8  297.73   32.55
  -1 -15   8  276.79   24.13
   1 -15  -7  294.48   31.36
  -1  15   7  313.44   24.71
   1  15  -7  314.43   29.40
  -1 -15   7  308.08   24.55
   1  15  -6    3.03    4.47
   1 -15  -6    4.40    4.55
  -1  15   6    0.39    3.87
  -1  15   5  314.23   24.99
   1  15  -5  305.99   28.12
   1  15  -5  298.08   23.05
   1  15  -4   38.09   10.36
   1  15  -4   37.73    7.60
   1  15  -3  369.73   22.85
   1  15  -3  347.71   29.21
   1  15  -2   18.04    5.19
   1  15  -2   26.32    8.30
   1  15  -1    5.08    3.01
   1  15  -1   -2.43    4.33
   1  15   0   16.49    6.65
   1  15   0    5.36    2.28
   1  15   1  586.68   27.28
   1  15   1  649.55   39.18
   1  15   2   17.17    7.16
   1  15   3  330.61   28.10
  -1 -15  -4   61.94   10.96
   1  15   4   83.69   14.20
   1  15   5  101.55   15.72
  -1 -15  -5  115.03   15.68
   1  15   6  166.80   20.26
  -1 -15  -6  179.95   20.54
  -1 -15  -7  190.39   22.03
   1  15   7  220.95   23.01
  -1 -15  -8   12.91    6.40
   1  15   8   27.50    8.33
  -1 -15  -9   43.90   11.18
   1  15   9   73.81   13.59
  -1 -15 -10  176.07   24.27
   1  15  10  171.94   20.23
  -1 -15 -11  115.43   20.59
   1 -15  12  241.48   28.34
  -1 -15 -12  271.23   32.62
  -1 -15 -13  427.56   42.27
   1 -15  13  474.51   40.69
  -1 -15 -14    8.46    7.25
   1  16 -14  220.87   28.38
   1 -16 -14  238.44   35.22
  -1 -16  14  261.20   29.52
  -1 -16  13  354.68   33.09
   1  16 -13  356.47   35.64
   1 -16 -13  338.67   40.59
   1 -16 -12  241.94   33.30
   1  16 -12  229.56   28.47
  -1 -16  12  217.04   24.82
  -1 -16  11   69.13   13.86
   1 -16 -11   39.12   13.09
   1  16 -11   58.68   14.17
  -1 -16  10   22.01    8.12
   1  16 -10   30.98   11.05
   1 -16 -10   11.80    8.57
   1 -16  -9   44.52   14.16
  -1 -16   9   25.02    7.85
   1  16  -9   27.66   10.01
  -1  16   9   23.42    7.23
   1  16  -8  465.59   37.72
   1 -16  -8  418.37   39.45
  -1 -16   8  437.74   30.74
  -1  16   8  482.32   31.67
   1  16  -7  250.72   27.34
   1 -16  -7  246.39   29.46
  -1  16   7  319.05   26.01
  -1 -16   7  251.74   22.50
  -1  16   6   67.46   12.08
   1  16  -6   44.10   11.37
   1 -16  -6   54.79   12.82
   1  16  -5  226.48   25.23
  -1  16   5  245.68   22.87
   1  16  -4  177.76   22.51
   1  16  -3  244.29   25.61
   1  16  -2  430.96   33.53
   1  16  -1   45.65   10.91
   1  16  -1   47.82    7.99
   1  16   0  131.20   13.04
   1  16   0  117.09   17.52
   1  16   1    1.83    3.25
   1  16   2  798.58   45.02
   1  16   3  189.51   22.11
   1  16   4  585.84   38.69
  -1 -16  -5    8.52    4.57
   1  16   5    5.26    3.05
   1  16   6   11.32    5.59
  -1 -16  -6    3.33    3.27
   1  16   7  148.06   19.69
  -1 -16  -7  160.94   20.95
  -1 -16  -8  270.25   28.25
   1  16   8  280.15   27.17
  -1 -16  -9  386.88   35.36
   1  16   9  432.25   33.32
   1  16  10  583.11   38.83
  -1 -16 -10  605.17   45.57
  -1 -16 -11  242.43   29.72
   1 -16  12   12.57    7.67
  -1 -16 -12   16.78    8.90
  -1 -16 -13   10.45    7.20
   1  17 -14  201.11   28.16
  -1 -17  13   17.99    7.73
   1  17 -13   -0.71    3.47
   1 -17 -13    3.95    7.20
  -1 -17  12   90.43   16.40
   1 -17 -12   82.66   19.97
   1  17 -12  114.82   20.98
   1 -17 -11    7.68    6.65
  -1 -17  11   25.63    8.17
  -1 -17  10  817.13   45.40
   1 -17 -10  840.01   59.64
   1  17 -10  862.77   55.27
   1 -17  -9   84.02   18.50
  -1 -17   9  121.87   17.10
   1  17  -9  100.91   18.70
  -1  17   9  124.45   16.60
   1  17  -8  544.13   42.70
   1 -17  -8  474.79   42.61
  -1  17   8  544.91   35.35
  -1 -17   8  539.57   34.66
  -1 -17   7    2.69    3.77
  -1  17   7    1.56    3.88
   1 -17  -7    5.23    4.68
   1  17  -7    5.23    4.71
  -1 -17   6   14.08    5.54
   1  17  -6   34.45   10.51
  -1  17   6   22.10    7.39
   1  17  -5  286.34   29.38
  -1  17   5  310.91   26.75
  -1  17   4  827.96   43.98
   1  17  -4  790.19   48.06
   1  17  -3  236.70   26.20
   1  17  -2  317.12   29.73
   1  17  -1   88.81   15.90
   1  17   0   69.51   14.23
   1  17   1   68.28   14.26
   1  17   2  222.60   24.85
   1  17   3  211.71   24.02
   1  17   4   48.11   11.53
   1  17   5   31.39    9.55
  -1 -17  -6  171.52   20.96
   1  17   6  160.81   21.45
  -1 -17  -7   77.87   14.69
   1  17   7   76.20   14.47
   1  17   8  154.44   20.72
  -1 -17  -8  199.71   24.76
   1  17   9   87.47   15.55
  -1 -17  -9   91.51   17.40
  -1 -17 -10  238.13   29.07
   1  17  10  258.37   26.58
  -1 -17 -11    8.68    6.70
  -1 -18  13  728.64   48.42
  -1 -18  12   -3.66    4.52
   1 -18 -12   10.14    8.18
   1  18 -12    9.27    4.92
  -1 -18  11   66.12   14.16
   1 -18 -11   71.27   18.75
   1  18 -11   58.66   14.54
  -1 -18  10    9.75    6.04
   1  18 -10    5.33    5.26
   1 -18 -10   -5.32    6.87
  -1 -18   9  105.15   16.21
  -1  18   9  143.39   18.54
   1 -18  -9   92.55   19.87
  -1  18   8  176.05   21.01
   1  18  -8  195.11   26.24
   1 -18  -8  159.59   24.77
  -1 -18   8  192.86   21.10
   1  18  -7  488.53   41.10
  -1  18   7  533.93   36.52
  -1 -18   7  455.44   31.31
  -1  18   6  127.14   17.91
   1  18  -6  127.14   20.84
  -1 -18   6  121.14   15.61
   1  18  -5  295.76   30.99
  -1  18   5  273.06   26.04
   1  18  -4  120.66   19.76
  -1  18   4  135.68   18.64
   1  18  -3  258.06   28.35
   1  18  -2  312.55   30.51
   1  18  -1  169.10   22.31
   1  18   0    8.19    5.15
   1  18   1   55.85   12.84
   1  18   2  177.60   22.82
   1  18   3  303.10   30.19
   1  18   4  448.19   36.64
   1  18   5  181.92   23.36
   1  18   6   12.28    6.47
   1  18   7  259.04   27.80
   1  18   8  114.45   18.97
   1  18   9  821.56   49.57
   1 -18  11  183.04   25.00
   1 -19 -12   16.97   10.49
  -1 -19  11   -1.01    3.29
   1 -19 -11   -0.45    6.63
   1 -19 -10  348.44   40.47
  -1 -19  10  329.04   29.82
   1  19 -10  344.66   37.67
  -1 -19   9    8.66    5.66
   1  19  -9   13.49    7.88
   1 -19  -9   -7.75    8.93
  -1 -19   8  243.32   24.05
  -1  19   8  290.11   27.63
   1  19  -8  267.63   31.84
  -1 -19   7    5.90    3.59
   1  19  -7   31.45   10.12
  -1  19   7   19.61    8.13
  -1 -19   6   24.45    7.79
   1  19  -6   21.51    9.70
  -1  19   6    4.98    2.92
   1  19  -5   62.71   14.85
  -1  19   5   50.24   11.95
   1  19  -4  511.79   41.23
  -1  19   4  554.94   38.69
   1  19  -3    9.18    6.02
  -1  19   3   14.30    6.10
   1  19  -2  311.84   31.43
   1  19  -1   12.99    6.37
   1  19   0  132.85   20.57
   1  19   1   33.40   10.65
   1  19   2   41.79   11.63
   1  19   3  137.13   20.81
   1  19   4    5.19    5.18
   1  19   5   10.12    5.77
   1  19   6  294.12   30.86
   1  19   7    3.82    4.71
   1  19   8  323.33   32.39
   1  19   9    7.52    5.62
   1  20  -8   64.04   16.01
  -1  20   8   54.42   12.31
   1  20  -7  552.24   46.08
  -1  20   7  588.17   41.33
  -1  20   6   45.33   11.96
   1  20  -6   76.20   17.25
   1  20  -5   22.40    9.65
  -1  20   5   16.62    7.45
  -1  20   4  103.81   17.57
   1  20  -4  114.05   20.30
  -1  20   3   68.94   14.36
   1  20  -3   81.23   17.36
  -1  20   2   17.25    6.92
   1  20  -2    8.59    5.85
   1  20  -1  171.27   24.16
   1  20   0    2.25    3.97
   1  20   1  103.63   18.64
   1  20   2    3.47    4.41
   1  20   3  397.56   36.61
   1  20   4   73.76   15.90
   1  20   5  200.70   26.43
   1  20   6  114.30   19.92
   1  20   7  229.69   28.12
   1  20   8   79.84   16.92
  -1  21   7    8.42    6.36
  -1  21   6   25.54    8.95
   1  21  -5    7.34    6.08
  -1  21   5   -2.23    3.67
  -1  21   4  433.41   36.57
   1  21  -4  489.08   42.88
   1  21  -3   16.71    7.65
  -1  21   3   27.23    9.57
   1  21  -2  169.51   24.99
  -1  21   2  149.50   21.36
   1  21  -1  101.52   19.03
  -1  21   1  102.49   17.92
   1  21   0  180.32   25.42
   1  21   1   -1.43    4.12
   1  21   2  148.99   23.35
   1  21   3   20.55    9.80
   1  21   4    7.30    6.01
   1  21   5   38.87   11.95
   1  21   6  245.82   29.92
   1  21   7   47.67   13.00
   1  21   8  108.11   20.05
  -1  22   6  135.22   21.56
  -1  22   5   10.79    7.10
  -1  22   4   -3.42    4.13
  -1  22   3  144.55   21.86
  -1  22   2    6.69    4.59
  -1  22   1  252.70   29.04
  -1  22   0    8.08    6.97
   1  22   0   10.65    6.94
   1  22   1   -2.62    6.30
   1  22   2   57.70   15.15
   1  22   3  197.01   27.09
   1  22   4   96.31   19.38
   1  22   5   99.70   20.28
   1  22   6   15.57    7.87
   2   0 -18  279.99   36.23
   2   0 -17    2.72    5.30
   2   0 -16   80.67   18.67
   2   0 -15   -2.46    7.32
   2   0 -14  259.11   29.70
   2   0 -13   -3.39    7.03
   2   0 -12    1.53    4.81
   2   0 -11   -2.61    4.97
   2   0 -10  458.53   32.15
   2   0  -9    7.66    4.35
   2   0  -9    1.04    1.09
   2   0  -8 2251.53   62.69
   2   0  -8 2362.38   55.76
   2   0  -8 2378.60   31.07
   2   0  -7   -0.72    3.24
   2   0  -7   -0.02    0.99
   2   0  -7    1.11    1.17
  -2   0   6  212.48    9.95
   2   0  -6  239.62   11.65
   2   0  -6  255.12   16.13
   2   0  -6  247.85   18.44
   2   0  -5    1.91    3.32
   2   0  -5    1.94    2.07
  -2   0   5    1.62    1.31
   2   0  -5    0.05    1.26
  -2   0   4 4173.57   62.68
   2   0  -4 4322.52   67.86
   2   0  -4 4315.35   54.33
  -2   0   4 4154.53   51.65
   2   0  -3   -0.67    1.51
  -2   0   3   -0.70    1.99
   2   0  -3    3.90    2.83
  -2   0   3    2.15    1.71
   2   0  -2 2352.06   45.30
  -2   0   2 2248.59   43.23
  -2   0   2 2269.81   42.32
   2   0  -2 2300.10   42.93
   2   0  -1   -1.18    2.62
  -2   0   1    4.94    2.93
  -2   0   1    0.11    1.81
  -2   0   0 6955.75   80.76
  -2   0  -1   -1.21    2.31
  -2   0  -2 5336.89   76.09
  -2   0  -3    2.30    2.90
   2   0   3   -0.50    2.77
  -2   0  -4 2183.41   52.28
  -2   0  -5   -5.14    3.92
  -2   0  -6  775.21   33.41
  -2   0  -7   -0.46    3.01
  -2   0  -8 2346.57   62.44
   2   0   8 2373.92   60.46
   2   0   9   -2.14    3.53
  -2   0  -9   -1.24    2.04
   2   0  10   82.57   12.76
  -2   0 -10   82.29   12.24
   2   0  11   -4.00    2.43
   2   0  12  260.99   24.07
   2   0  13   -5.12    5.38
   2   0  14   75.02   14.04
   2   0  15   -3.58    5.23
   2   0  16  146.74   21.23
   2   0  17    4.04    4.41
   2  -1 -18    5.97    6.37
   2   1 -18   10.21    7.87
   2  -1 -17 1035.03   67.80
   2   1 -17 1124.73   69.65
   2  -1 -16   78.58   18.59
   2   1 -16   38.73   13.60
   2  -1 -15  397.82   38.66
   2   1 -15  380.93   37.26
   2  -1 -14   -5.19    6.87
   2   1 -14   -1.62    5.70
   2   1 -13  226.36   26.06
   2  -1 -13  256.78   28.51
   2   1 -12    0.68    5.66
   2  -1 -12    8.96    5.45
   2  -1 -11  810.42   45.54
   2   1 -11  764.57   43.17
   2   1 -11  798.20   14.89
   2   1 -10   23.00    3.08
   2  -1 -10   27.55    8.95
   2   1 -10   20.98    7.98
   2  -1  -9  311.36   25.55
   2   1  -9  333.58   25.26
   2   1  -9  303.61   12.48
   2   1  -8    1.63    1.79
   2  -1  -8   -0.92    3.28
   2   1  -8    0.06    2.45
   2  -1  -8   -1.10    2.20
   2   1  -8   -1.05    1.63
   2  -1  -7 1548.29   50.61
  -2   1   7 1553.42   21.76
   2   1  -7 1576.20   48.10
   2   1  -7 1569.71   30.99
   2   1  -7 1641.95   43.17
   2  -1  -7 1590.73   24.07
   2   1  -6   21.59    5.79
   2  -1  -6   17.13    5.27
   2   1  -6   17.44    4.31
   2   1  -6   24.36    4.28
  -2   1   6   20.45    2.91
   2  -1  -6   26.08    3.51
  -2  -1   6   19.40    3.23
  -2   1   5 2620.00   54.87
  -2  -1   5 2541.24   38.72
   2   1  -5 2662.44   43.01
   2  -1  -5 2681.68   59.05
   2   1  -5 2618.70   53.84
   2   1  -5 2600.54   47.56
  -2   1   5 2628.39   37.57
   2  -1  -5 2575.63   38.35
  -2   1   4    7.45    2.49
  -2   1   4   12.13    3.83
  -2  -1   4    7.29    2.28
   2  -1  -4    3.15    1.70
   2  -1  -4    4.20    2.79
   2   1  -4   16.95    5.77
  -2  -1   4   12.91    3.63
   2   1  -4    3.64    3.06
   2   1  -4    8.28    2.80
   2  -1  -3  392.82   20.90
  -2  -1   3  362.89   16.50
  -2   1   3  370.87   19.26
   2   1  -3  368.60   17.08
  -2   1   3  351.74   15.94
  -2  -1   3  361.01   16.31
   2   1  -3  345.64   17.16
   2  -1  -3  376.03   16.29
  -2   1   2  777.00   27.48
  -2  -1   2  870.00   26.39
  -2  -1   2  828.55   23.96
  -2   1   2  811.30   25.41
   2   1  -2  827.90   24.96
   2  -1  -2  843.95   25.67
   2   1  -2  826.77   26.46
   2  -1  -2  863.61   29.64
  -2  -1   1 8160.02   75.99
  -2   1   1 8156.24   88.77
   2   1  -1 8079.54   85.76
  -2   1   1 8104.90   84.21
  -2  -1   1 8131.81   84.14
   2  -1  -1 8154.33   82.63
  -2  -1   0  766.46   26.82
  -2   1   0  771.93   27.15
  -2  -1  -1 4633.78   68.48
  -2   1  -1 4725.01   69.90
  -2  -1  -2   26.55    5.36
  -2   1  -2   26.40    5.69
   2  -1   3  312.05   18.70
  -2   1  -3  290.55   18.64
  -2  -1  -3  319.34   19.12
   2   1   3  322.97   19.49
  -2  -1  -4  100.85   11.22
  -2   1  -4  101.57   11.61
  -2  -1  -5 5809.29   87.69
  -2   1  -5 5859.51   90.29
  -2   1  -6   65.74    9.94
  -2  -1  -6   47.98    8.41
  -2   1  -7 2215.72   59.51
  -2  -1  -7 2147.70   56.86
   2   1   7 2058.34   51.71
   2   1   8   69.62   10.26
  -2  -1  -8   76.93   11.17
  -2   1  -8   77.51   11.72
   2   1   9   51.41    9.25
   2  -1   9   35.37    8.40
  -2  -1  -9   34.34    7.91
   2   1   9   36.98    7.83
  -2   1  -9   40.85    8.75
  -2  -1 -10  157.30   16.75
   2   1  10  179.36   17.87
   2  -1  10  207.41   19.85
   2   1  11  375.98   27.24
   2  -1  11  436.14   30.22
   2  -1  12   99.76   15.33
   2   1  12  119.06   16.00
   2   1  13  364.61   29.21
   2  -1  13  295.22   26.97
   2   1  14   66.78   13.15
   2  -1  14   78.22   14.78
   2   1  15  240.37   26.02
   2  -1  15  185.86   23.09
   2   1  16    9.97    5.93
   2  -1  16    5.04    3.90
   2  -1  17  208.07   26.53
   2   1  17  178.21   24.05
   2   2 -18   14.91    7.91
   2  -2 -18   58.38   17.21
   2   2 -17   17.45   10.40
   2  -2 -17    7.49    7.45
   2  -2 -16   37.23   13.28
   2   2 -16   38.56   12.58
   2  -2 -15   39.12   12.87
   2   2 -15   66.28   15.93
   2   2 -14  262.95   29.27
   2  -2 -14  245.41   29.47
  -2  -2  14  209.66   23.92
   2   2 -13   -0.78    0.82
  -2  -2  13   -1.15    5.05
   2   2 -13    1.08    0.58
   2  -2 -13    1.78    4.32
   2   2 -13    0.48    5.47
   2   2 -12   15.01    6.70
   2  -2 -12   25.84    9.45
  -2  -2  12   22.72    7.27
   2   2 -12   18.71    3.15
   2   2 -11  381.74   14.93
   2   2 -11  403.07   30.97
  -2  -2  11  430.05   29.12
   2  -2 -11  370.22   31.34
   2  -2 -10  216.65   23.16
   2   2 -10  241.01   23.02
   2   2 -10  213.73   11.72
  -2  -2  10  237.84   20.58
   2  -2  -9  120.21   16.23
   2   2  -9   94.01    8.05
   2   2  -9   95.87   13.39
  -2  -2   9  101.52   12.81
   2   2  -8   51.58    8.24
   2   2  -8   42.71    8.43
   2  -2  -8   41.41    8.92
   2   2  -8   41.66    5.53
   2  -2  -8   14.47    4.57
  -2  -2   8   40.96    7.90
   2  -2  -7   96.76   13.17
  -2   2   7  100.55    5.25
   2   2  -7   99.64   12.36
   2   2  -7  107.80   11.18
   2   2  -7  104.27    8.71
   2  -2  -6  672.27   32.61
   2   2  -6  624.56   27.50
  -2   2   6  629.59   16.41
   2   2  -6  623.69   24.71
   2   2  -6  613.65   21.42
   2  -2  -5  195.57   10.09
  -2  -2   5  173.21   10.85
   2   2  -5  185.60   12.54
   2  -2  -5  178.21   16.01
   2   2  -5  191.07   13.94
  -2   2   5  178.68   14.94
  -2   2   5  169.69    9.70
   2   2  -5  175.51   11.60
   2   2  -4 4240.95   60.82
   2  -2  -4 4243.22   50.78
   2  -2  -4 4264.89   74.17
   2   2  -4 4224.00   54.65
  -2   2   4 4171.94   69.77
  -2   2   4 4190.80   52.27
  -2  -2   4 4179.72   54.35
   2   2  -4 4266.80   58.55
   2  -2  -3 2529.58   41.84
   2   2  -3 2533.50   42.98
  -2  -2   3 2508.30   40.00
  -2  -2   3 2523.76   43.99
   2   2  -3 2471.35   38.57
   2   2  -3 2467.71   46.01
   2  -2  -3 2456.29   54.57
  -2   2   3 2535.88   43.41
  -2   2   3 2541.53   53.22
   2  -2  -2 1029.96   27.98
   2  -2  -2 1015.79   33.94
   2   2  -2 1042.15   30.34
  -2  -2   2  985.84   28.75
  -2  -2   2  971.14   23.39
  -2   2   2  995.85   33.15
  -2   2   2  984.04   28.40
   2   2  -2 1037.51   25.42
   2  -2  -1   85.31    8.43
   2   2  -1   61.13    7.44
  -2  -2   1   76.72    8.40
  -2  -2   1   73.10    6.64
  -2   2   1   90.24    8.99
  -2   2   1   95.30   10.30
   2  -2   0  491.08   21.26
  -2  -2   0  474.95   21.49
  -2   2   0  481.55   21.77
  -2  -2  -1 1691.77   41.29
  -2   2  -1 1700.25   42.52
  -2  -2  -2 3683.22   63.76
  -2   2  -2 3652.38   65.04
  -2   2  -3  493.74   24.74
  -2  -2  -3  509.79   24.38
   2   2   3  505.20   24.72
  -2  -2  -4  606.02   27.37
  -2   2  -4  614.97   28.64
  -2  -2  -5   21.75    5.48
  -2   2  -5   49.61    8.63
   2   2   6  916.04   31.33
  -2  -2  -6 1007.65   37.51
  -2   2  -6  934.60   37.98
   2   2   7  205.97   15.90
  -2  -2  -7  217.24   17.83
  -2   2  -7  217.07   18.99
  -2   2  -8 1403.97   49.90
  -2  -2  -8 1423.90   47.32
   2   2   8 1282.25   42.08
  -2  -2  -9   34.87    7.52
   2   2   9   36.38    7.88
   2  -2   9   39.14    8.41
   2   2   9   46.84    8.56
  -2   2  -9   22.55    6.71
   2   2  10    4.29    3.42
   2  -2  10   -4.38    5.76
   2   2  10    0.03    2.59
  -2  -2 -10   -1.10    3.63
   2  -2  11    5.11    4.48
   2   2  11    3.64    3.24
   2   2  12  257.48   23.31
   2  -2  12  260.91   24.82
   2  -2  13   21.73    8.24
   2   2  13   12.38    6.12
   2  -2  14  171.65   21.45
   2   2  14  126.20   17.91
   2  -2  15  135.32   19.82
   2   2  15  124.50   18.57
   2   2  16   56.07   12.97
   2  -2  16   62.29   14.02
   2   2  17   23.08    8.94
   2  -2  17   21.54    9.09
   2  -3 -18   75.91   19.98
   2   3 -18   59.20   15.71
   2  -3 -17  355.57   40.47
   2   3 -17  342.39   38.69
   2  -3 -16  490.72   45.96
  -2  -3  16  521.85   41.01
   2   3 -16  498.58   44.28
   2   3 -15  291.25   32.33
  -2  -3  15  281.15   28.86
   2  -3 -15  279.61   33.31
  -2  -3  14  258.99   26.65
   2  -3 -14  238.15   29.69
   2   3 -13   13.32    3.00
   2  -3 -13   13.53    7.70
  -2  -3  13    9.32    5.91
   2  -3 -12  594.67   41.97
   2   3 -12  611.98   21.40
  -2  -3  12  626.46   37.64
   2  -3 -11  317.88   29.98
  -2  -3  11  342.61   26.55
   2   3 -11  326.67   16.22
   2  -3 -10  895.73   47.21
   2   3 -10  901.02   27.33
  -2  -3  10  923.53   41.07
   2   3  -9  115.69    9.85
   2  -3  -9   93.19   14.55
  -2  -3   9   97.40   12.53
   2  -3  -8   37.40    9.30
   2   3  -8   46.20    6.14
   2   3  -8   44.56    8.64
   2   3  -8   67.07    9.66
  -2  -3   8   42.88    7.83
   2   3  -7 2735.54   48.16
   2   3  -7 2831.56   61.68
  -2   3   7 2756.75   29.45
   2  -3  -7 2838.21   72.02
  -2  -3   7 2768.53   57.94
   2   3  -7 3002.06   58.69
   2  -3  -6 1243.72   45.72
   2   3  -6 1170.19   36.28
  -2  -3   6 1142.41   34.53
  -2   3   6 1133.90   23.31
   2   3  -6 1135.12   31.29
   2   3  -6 1189.35   34.06
   2  -3  -5 2077.27   56.33
   2   3  -5 2027.14   42.00
   2   3  -5 2029.15   43.44
  -2  -3   5 1953.17   38.41
  -2   3   5 1922.67   33.97
   2   3  -5 1958.51   40.16
   2   3  -4  847.17   27.58
  -2  -3   4  905.00   26.68
   2  -3  -4  844.52   34.91
   2   3  -4  872.25   25.69
   2   3  -4  880.85   24.63
  -2   3   4  873.32   24.59
   2  -3  -3 2251.31   55.01
   2   3  -3 2285.57   37.20
   2   3  -3 2228.58   45.14
  -2   3   3 2256.34   52.61
  -2  -3   3 2270.60   43.52
   2   3  -3 2281.98   35.70
  -2   3   3 2202.20   41.67
   2   3  -2 1931.08   29.18
  -2  -3   2 1955.50   29.00
  -2  -3   2 1965.78   41.47
   2   3  -2 1919.96   42.94
   2  -3  -2 1965.54   49.73
  -2   3   2 1935.50   48.74
  -2   3   2 1917.18   40.95
  -2  -3   1 2140.68   44.81
  -2  -3   1 2160.21   30.38
  -2   3   1 2245.62   52.44
   2   3  -1 2239.07   47.49
  -2   3   1 2243.31   45.93
  -2   3   0 6495.30   81.57
  -2  -3   0 6617.74   80.99
  -2  -3  -1 4225.88   66.71
  -2   3  -1 4357.76   69.70
  -2   3  -2  107.74   11.28
  -2  -3  -2   98.97   10.51
  -2  -3  -3  560.37   25.57
   2   3   3  561.60   26.48
  -2   3  -3  589.17   27.56
  -2  -3  -4 1651.86   45.23
   2   3   4 1564.92   32.92
  -2   3  -4 1663.47   47.98
  -2  -3  -5 2251.09   54.23
   2   3   5 2259.11   43.44
  -2   3  -5 2221.41   57.72
  -2  -3  -6 1933.22   51.70
   2   3   6 1895.27   43.08
  -2   3  -6 2055.22   57.50
   2   3   7 1057.79   34.47
  -2  -3  -7 1117.88   40.44
  -2   3  -7 1089.25   43.35
  -2  -3  -8  643.94   31.69
   2   3   8  653.04   29.00
  -2   3  -8  666.34   35.01
   2   3   9    0.03    2.27
  -2  -3  -9   -1.63    3.15
   2   3   9   -3.26    3.86
   2   3  10  901.51   38.36
  -2  -3 -10  874.18   38.49
   2   3  10  875.17   37.81
   2  -3  10  834.90   41.96
   2   3  11  359.75   24.53
   2   3  11  326.20   24.37
   2  -3  11  343.01   27.87
   2   3  12  434.86   29.78
   2  -3  12  497.40   34.55
   2  -3  13   61.51   12.91
   2   3  13   77.54   13.23
   2  -3  14   -0.66    4.56
   2   3  14    4.28    3.65
   2  -3  15   41.92   11.31
   2   3  15   61.02   13.02
   2   3  16    4.54    4.61
   2  -3  16   20.97    8.92
   2   3  17   78.49   16.09
   2  -4 -18   39.67   16.05
   2   4 -18   11.06    7.47
   2  -4 -17   19.81   10.82
   2   4 -17   14.38    8.02
  -2  -4  17    5.16    5.04
   2  -4 -16    0.16    4.59
  -2  -4  16    0.65    4.25
   2  -4 -15   55.14   15.26
  -2  -4  15   44.45   11.81
   2  -4 -14  498.86   42.96
   2   4 -14  551.35   21.68
  -2  -4  14  538.14   38.50
   2   4 -13  211.97   14.02
   2  -4 -13  198.43   26.04
  -2  -4  13  218.42   23.50
   2  -4 -12  192.25   24.52
  -2  -4  12  181.49   20.44
   2   4 -12  196.08   13.76
   2   4 -11   31.87    5.86
   2  -4 -11   38.21   11.16
  -2  -4  11   28.48    7.99
   2   4 -10  361.35   19.08
  -2  -4  10  362.75   25.82
   2  -4 -10  380.44   31.11
   2  -4  -9  320.17   27.59
   2   4  -9  346.19   18.51
  -2  -4   9  351.20   23.69
   2  -4  -8  485.96   31.86
   2   4  -8  472.52   21.72
  -2  -4   8  527.16   27.13
   2   4  -8  557.86   27.75
   2   4  -7   21.65    5.16
   2  -4  -7   19.05    6.84
   2   4  -7   19.57    4.58
  -2   4   7   21.81    3.10
  -2  -4   7   25.55    5.83
   2  -4  -6  652.92   34.22
   2   4  -6  608.98   25.68
  -2  -4   6  662.79   26.29
   2   4  -6  645.29   25.22
  -2   4   6  656.38   19.23
   2   4  -6  645.40   25.54
   2   4  -5 2432.68   45.55
   2   4  -5 2409.29   48.97
  -2  -4   5 2432.35   46.26
   2   4  -5 2463.62   45.31
   2  -4  -5 2446.05   64.09
  -2   4   5 2483.63   40.84
   2  -4  -4 1051.43   40.50
   2   4  -4 1001.23   26.18
  -2  -4   4 1108.89   31.24
   2   4  -4 1099.97   27.31
   2   4  -4 1064.15   32.64
  -2   4   4 1050.34   28.40
   2   4  -3  702.43   18.71
   2  -4  -3  728.27   32.81
  -2  -4   3  730.26   25.80
   2   4  -3  685.51   26.25
   2   4  -3  679.10   18.99
  -2   4   3  709.11   24.48
  -2   4   2  619.46   23.93
   2   4  -2  618.51   25.38
   2   4  -2  586.12   15.25
  -2  -4   2  629.80   24.33
  -2   4   1  204.28   14.32
  -2  -4   1  192.72    7.13
  -2  -4   1  193.57   13.80
   2   4  -1  195.96    7.26
  -2   4   0   82.77    9.65
  -2  -4   0   81.25    9.12
  -2   4  -1 1867.70   46.71
  -2  -4  -1 1851.62   45.17
  -2   4  -2 3196.74   63.03
  -2  -4  -2 3209.03   60.66
  -2   4  -3 2861.54   61.81
  -2  -4  -3 2858.39   58.85
   2   4   3 2921.99   36.38
  -2  -4  -4  720.70   30.31
   2   4   4  722.63   20.81
  -2   4  -4  736.25   32.64
   2   4   5   48.83    5.91
  -2   4  -5   43.88    8.54
  -2  -4  -5   50.61    8.27
  -2  -4  -6  387.92   23.21
   2   4   6  352.76   17.73
  -2   4  -6  379.57   25.08
  -2  -4  -7  271.67   19.99
   2   4   7  254.17   16.39
  -2   4  -7  276.88   22.18
  -2  -4  -8  525.98   28.54
   2   4   8  547.14   25.83
   2   4   8  503.54   28.62
   2   4   9  434.35   24.65
  -2  -4  -9  449.19   26.77
   2   4   9  438.55   26.86
   2   4  10    2.46    2.96
   2  -4  10    2.98    2.56
  -2  -4 -10    1.58    2.50
   2   4  10    5.92    3.65
   2   4  11    4.07    3.47
   2   4  11   -1.55    2.87
   2   4  12  192.71   18.24
   2   4  12  174.82   18.60
   2  -4  12  215.36   23.49
   2  -4  13   51.10   11.71
   2   4  13   44.11    9.88
   2  -4  14   70.09   14.08
   2   4  14   75.46   13.65
   2  -4  15    9.47    4.74
   2   4  15   14.83    6.23
   2   4  16   -3.20    4.93
   2  -4  16    1.69    4.76
   2   4  17  249.92   28.49
  -2  -5  18  275.29   32.56
   2   5 -18  305.31   37.52
   2  -5 -17   23.08   12.85
  -2  -5  17    6.08    6.01
   2  -5 -16  442.45   45.09
  -2  -5  16  434.35   37.82
   2  -5 -15    9.01    7.07
  -2  -5  15   15.76    7.92
   2   5 -14  260.19   16.92
  -2  -5  14  273.34   27.42
   2  -5 -14  281.03   32.66
   2  -5 -13   82.62   17.07
   2   5 -13   86.23   10.02
  -2  -5  13   76.98   14.35
   2  -5 -12  566.89   42.61
   2   5 -12  556.18   25.52
  -2  -5  12  573.70   36.33
   2  -5 -11   26.65   10.16
   2   5 -11   21.00    5.34
  -2  -5  11   29.73    8.65
   2  -5 -10  325.83   29.67
   2   5 -10  348.72   20.25
  -2  -5  10  344.02   25.10
   2   5  -9  126.28   12.04
   2  -5  -9  106.15   16.50
  -2  -5   9  129.80   14.69
   2  -5  -8  874.06   44.76
   2   5  -8  840.49   31.00
  -2  -5   8  833.06   34.20
  -2   5   8  844.37   17.07
   2   5  -8  891.14   35.30
   2   5  -7   51.02    7.96
   2   5  -7   51.31    7.61
   2  -5  -7   48.51   10.78
  -2   5   7   54.48    5.53
  -2  -5   7   54.08    8.35
   2   5  -6 2258.99   50.26
  -2  -5   6 2234.93   48.43
   2  -5  -6 2323.51   66.87
   2   5  -6 2334.57   49.20
  -2   5   6 2179.48   37.98
   2   5  -5    3.93    1.94
   2  -5  -5    0.26    4.42
   2   5  -5    5.85    3.68
  -2   5   5    4.17    2.18
   2   5  -5    0.43    1.53
  -2  -5   5    0.11    1.62
  -2   5   4  831.75   26.43
  -2  -5   4  892.81   29.55
   2  -5  -4  841.04   37.79
   2   5  -4  844.98   30.74
   2   5  -4  797.69   21.90
  -2  -5   4  840.95   24.46
   2   5  -4  861.84   24.65
  -2   5   3   76.29    8.45
  -2  -5   3   71.74    8.50
   2   5  -3   74.26    9.22
   2   5  -3   73.36    6.28
   2  -5  -3   54.22    9.39
   2   5  -3   69.43    5.19
  -2   5   2 1311.74   36.20
   2   5  -2 1338.34   39.42
   2   5  -2 1271.36   21.99
  -2  -5   2 1281.24   36.20
  -2   5   1  717.25   27.74
  -2  -5   1  774.77   28.65
   2   5  -1  737.07   12.72
  -2   5   0 8999.68  102.03
  -2  -5   0 9174.15   99.80
  -2   5  -1    0.16    2.13
  -2  -5  -1   14.20    4.11
  -2  -5  -2 1216.79   37.94
  -2   5  -2 1143.87   38.83
   2   5   2 1193.30   15.32
  -2   5  -3  241.87   18.53
   2   5   3  200.39    8.44
  -2  -5  -3  222.08   16.72
  -2   5  -4 3585.39   73.73
   2   5   4 3473.70   42.23
  -2  -5  -4 3693.21   69.05
  -2   5  -5  222.51   19.19
  -2  -5  -5  219.21   17.15
   2   5   5  197.22   11.56
  -2   5  -6 3476.60   77.42
  -2  -5  -6 3540.08   71.11
   2   5   6 3385.77   53.66
  -2  -5  -7  384.52   23.99
   2   5   7  363.39   19.14
  -2  -5  -8  411.29   25.18
   2   5   8  426.69   22.36
   2   5   8  430.03   27.09
  -2  -5  -9   38.06    7.59
   2   5   9   39.30    8.58
   2   5   9   22.66    5.70
  -2  -5 -10  534.29   29.86
   2   5  10  565.70   29.61
   2   5  10  607.10   32.64
   2   5  11  196.11   18.50
   2  -5  11  207.76   22.49
   2   5  11  202.81   18.98
   2   5  12  355.36   25.17
   2   5  12  360.31   26.53
   2  -5  12  374.25   31.38
   2  -5  13    1.81    4.44
   2   5  13   12.23    5.30
   2   5  13   17.64    6.83
   2  -5  14    2.96    4.31
   2   5  14    0.97    3.39
   2  -5  15    9.11    5.96
   2   5  15    8.01    3.64
   2   5  16  293.80   29.02
   2  -5  16  349.33   34.08
   2   5  17   21.90    9.20
   2  -6 -17   38.52   12.87
  -2  -6  17   19.33    8.94
   2  -6 -16   21.96   11.17
  -2  -6  16   11.44    5.89
   2  -6 -15  153.40   25.87
  -2  -6  15  166.28   22.53
   2  -6 -14   95.74   19.68
   2   6 -14  101.46   11.71
  -2  -6  14  105.28   17.20
   2  -6 -13   88.51   17.54
   2   6 -13   79.97   10.52
  -2  -6  13   94.11   15.79
   2   6 -12   14.21    4.79
   2  -6 -12   22.55    9.10
  -2  -6  12   26.81    8.12
   2   6 -11   -0.66    2.59
   2  -6 -11   -1.53    3.55
  -2  -6  11    2.16    3.03
   2  -6 -10   48.53   11.55
   2   6 -10   46.87    8.09
  -2  -6  10   45.86    9.88
   2   6  -9 1240.43   40.25
   2  -6  -9 1191.07   55.57
  -2   6   9 1248.81   16.12
  -2  -6   9 1266.77   45.71
  -2   6   9 1260.51   17.58
   2  -6  -8  517.33   35.05
   2   6  -8  478.80   25.18
  -2  -6   8  507.61   26.95
  -2   6   8  491.15   15.86
  -2   6   7   12.79    3.04
   2   6  -7   25.08    5.72
   2  -6  -7   19.54    7.67
  -2  -6   7   19.50    5.26
  -2   6   6  282.88   14.71
   2   6  -6  276.46   18.82
  -2  -6   6  302.63   17.92
   2  -6  -6  301.47   24.78
  -2   6   5 3887.35   57.99
   2  -6  -5 4070.45   88.58
   2   6  -5 3880.57   69.82
  -2  -6   5 3801.09   57.99
  -2   6   4   46.99    6.75
   2   6  -4   53.88    5.36
   2  -6  -4   46.25    9.90
   2   6  -4   65.94    9.17
  -2  -6   4   53.49    6.20
  -2  -6   3 1181.65   35.94
   2   6  -3 1191.38   38.65
   2  -6  -3 1160.13   44.84
  -2  -6   3 1168.87   25.17
   2   6  -3 1148.16   18.09
   2   6  -2 1719.78   46.55
  -2  -6   2 1723.95   44.02
  -2  -6   1   24.58    5.25
  -2  -6   0    8.15    3.60
  -2  -6  -1 5176.19   78.53
  -2  -6  -2   11.02    3.91
  -2   6  -2   13.21    4.52
  -2   6  -3 3747.54   74.73
  -2  -6  -3 4063.12   72.49
  -2   6  -4  251.72   20.03
  -2  -6  -4  248.54   18.27
   2   6   4  242.64   10.54
  -2  -6  -5    7.14    3.65
  -2   6  -5    6.90    3.52
   2   6   5    3.77    1.83
  -2  -6  -6   33.98    6.85
   2   6   6   27.13    4.81
   2   6   7  476.70   21.36
   2   6   7  460.07   27.96
  -2  -6  -7  470.32   26.75
  -2  -6  -8   77.34   11.26
   2   6   8   77.18    9.37
   2   6   8   73.22   11.76
  -2  -6  -9  164.48   16.45
   2   6   9  185.59   15.73
   2   6   9  162.74   17.14
   2   6  10  152.93   15.28
   2   6  10  186.23   18.35
   2  -6  11  114.15   17.07
   2   6  11  122.58   14.60
   2   6  11  131.06   15.35
   2  -6  12   66.39   13.60
   2   6  12   60.59   10.57
   2   6  12   53.82   10.30
   2   6  13  390.93   26.45
   2   6  13  384.06   28.46
   2  -6  13  375.29   32.79
   2  -6  14   71.77   14.71
   2   6  14   42.06    9.81
   2  -6  15   -0.95    4.25
   2   6  15   -2.31    3.55
   2  -6  16   -2.91    3.27
  -2  -7  17   29.99   10.49
   2  -7 -17   61.55   18.20
   2  -7 -16  669.25   56.11
  -2  -7  16  664.14   46.86
   2  -7 -15   44.31   14.50
  -2  -7  15   42.26   11.85
   2  -7 -14   -2.77    8.51
   2   7 -14   -1.14    3.79
  -2  -7  14    0.61    3.45
   2   7 -13    2.94    2.76
   2  -7 -13   -3.15    5.59
  -2  -7  13    3.37    5.04
   2  -7 -12  366.34   35.38
  -2  -7  12  407.02   30.78
   2   7 -12  411.89   25.27
   2   7 -11   88.42   11.79
   2  -7 -11   66.18   14.75
  -2  -7  11  103.01   14.78
   2   7 -10  915.70   37.27
   2  -7 -10  888.30   51.16
  -2  -7  10  956.82   42.54
   2   7  -9  430.18   25.17
   2  -7  -9  483.05   36.23
  -2   7   9  486.60   14.21
  -2  -7   9  426.31   26.91
  -2   7   9  444.15   14.61
  -2   7   8  406.52   16.31
   2   7  -8  358.10   23.03
   2  -7  -8  397.70   31.92
  -2  -7   8  381.83   23.84
  -2   7   7  200.63   12.67
   2   7  -7  194.77   16.71
  -2  -7   7  180.93   15.50
   2  -7  -6 2074.35   67.24
   2   7  -6 2037.88   53.69
  -2  -7   6 1967.59   46.62
   2  -7  -5 1136.77   48.64
  -2   7   5 1097.97   45.16
  -2  -7   5 1143.59   32.22
   2   7  -5 1129.91   39.62
   2  -7  -4  844.60   40.52
   2   7  -4  942.58   35.88
   2   7  -4  834.97   19.98
  -2  -7   4  906.16   25.50
   2  -7  -3   13.22    5.33
   2   7  -3   19.42    6.02
  -2  -7   3   16.40    2.89
  -2  -7   2 2041.97   50.00
  -2  -7   2 1871.46   26.35
  -2  -7   1  253.55   17.77
  -2  -7   0 5308.20   81.96
  -2  -7  -1 1337.85   41.85
  -2  -7  -1 1246.69   21.42
  -2  -7  -2   63.09    9.26
  -2  -7  -2   58.11    5.91
  -2  -7  -3   89.12   11.25
  -2   7  -4 1722.20   53.38
  -2  -7  -4 1711.41   49.46
  -2  -7  -5  705.89   32.02
   2   7   5  663.70   32.94
  -2  -7  -6 3438.32   71.77
   2   7   6 3217.63   74.00
  -2  -7  -7  660.52   32.00
   2   7   7  616.55   33.07
   2   7   7  623.37   24.45
   2   7   8   21.12    6.88
   2   7   8   17.39    4.66
   2   7   9  243.38   18.00
   2   7   9  239.17   21.33
   2   7  10  389.31   24.11
   2   7  10  399.30   27.42
   2   7  11   17.17    5.93
   2   7  11   19.68    6.14
   2  -7  12  337.14   30.75
   2   7  12  349.11   25.74
   2  -7  13  178.38   23.35
   2   7  13  163.14   17.27
   2  -7  14   66.73   14.53
   2  -7  15   -4.57    4.34
   2  -8 -17   39.09   15.90
  -2  -8  17   29.67   10.06
   2  -8 -16   22.28   11.24
  -2  -8  16   12.70    7.60
   2  -8 -15  421.69   43.40
  -2  -8  15  382.08   34.35
   2   8 -14    1.98    2.23
   2  -8 -14   19.81   10.46
  -2  -8  14   14.31    7.38
   2   8 -13   71.89   11.34
   2  -8 -13   46.82   13.51
  -2  -8  13   84.92   15.29
   2   8 -12  104.77   13.53
   2  -8 -12  122.35   21.42
  -2  -8  12  126.31   17.39
   2  -8 -11   19.79    8.22
   2   8 -11   18.25    5.90
  -2  -8  11   13.01    5.21
  -2   8  10   16.98    2.71
   2   8 -10   10.30    4.51
  -2   8  10   12.83    2.32
   2  -8 -10    9.66    5.64
  -2  -8  10   13.00    5.63
  -2   8   9  626.51   20.24
  -2   8   9  666.88   19.66
   2   8  -9  642.61   32.86
   2  -8  -9  606.20   41.91
  -2  -8   9  624.56   32.89
  -2   8   8  395.58   17.75
   2   8  -8  345.12   23.76
   2  -8  -8  325.75   29.79
  -2  -8   8  397.12   24.51
   2   8  -7   11.27    4.64
   2  -8  -7    7.96    5.05
  -2  -8   7    8.90    3.71
   2  -8  -6   45.71   10.67
   2   8  -6   47.22    9.30
  -2  -8   6   42.96    7.30
   2   8  -5  948.05   38.34
   2  -8  -5  915.51   44.97
  -2  -8   5  892.78   28.95
   2  -8  -4  325.48   26.32
   2   8  -4  309.70   21.85
  -2   8   4  337.00   25.60
  -2  -8   4  338.07   15.97
   2  -8  -3 3482.78   83.53
  -2   8   3 3423.70   80.76
  -2  -8   3 3511.66   44.70
   2   8  -3 3504.33   73.16
  -2   8   2   36.07    7.65
  -2  -8   2   34.06    3.71
  -2   8   1  217.48   20.66
  -2   8   0 1430.19   52.96
  -2  -8   0 1447.77   44.40
  -2  -8  -1 2569.02   59.67
  -2  -8  -1 2448.25   30.36
  -2  -8  -2  174.61   10.50
  -2  -8  -2  161.01   15.19
   2   8   2  177.47   16.87
  -2  -8  -3 2824.45   48.75
   2   8   3 2860.56   68.10
   2   8   4  155.05   16.44
  -2  -8  -4  170.25   15.94
  -2  -8  -4  187.30   14.17
   2   8   5  601.92   32.44
  -2  -8  -5  629.48   31.17
   2   8   6   10.19    4.07
   2   8   7 1255.69   48.28
   2   8   8    0.34    3.77
   2   8   9 1183.77   48.15
   2   8  10   73.10   12.15
   2   8  11  222.87   21.13
   2  -8  12   34.88   10.03
   2   8  12   30.65    7.74
   2  -8  13  109.33   18.55
   2   8  13   86.59   12.87
   2  -8  14    0.95    4.74
   2  -8  15   28.51    9.72
  -2  -8 -16   11.13    8.21
  -2  -9  17  291.97   32.53
   2  -9 -16  301.74   39.14
  -2  -9  16  339.11   34.12
   2  -9 -15  475.34   46.84
  -2  -9  15  512.57   39.87
   2  -9 -14   14.31    7.93
   2   9 -14   18.27    6.40
  -2  -9  14    6.37    3.73
   2   9 -13   19.64    6.30
   2  -9 -13    4.22    3.88
  -2  -9  13   14.19    6.66
   2  -9 -12  202.14   27.03
  -2  -9  12  210.97   22.54
   2   9 -12  200.74   19.81
  -2   9  11   56.45    3.97
   2   9 -11   38.16    8.69
   2  -9 -11   62.55   14.06
  -2  -9  11   45.71   10.40
   2  -9 -10  499.34   40.32
  -2   9  10  526.54   17.47
   2   9 -10  462.78   29.22
  -2  -9  10  469.04   30.56
  -2   9  10  497.34   17.80
  -2   9   9   93.83    8.36
  -2   9   9  100.21    9.09
   2  -9  -9   94.11   17.14
   2   9  -9   73.34   11.99
  -2  -9   9   81.37   11.97
   2   9  -8   46.99    9.59
   2  -9  -8   36.16   10.70
  -2  -9   8   33.15    7.12
   2   9  -7  264.91   21.75
   2  -9  -7  273.98   27.42
  -2  -9   7  258.52   18.75
   2  -9  -6 1348.02   58.35
   2   9  -6 1457.51   50.20
  -2  -9   6 1439.91   41.10
   2  -9  -5 1451.63   58.78
   2   9  -5 1435.90   49.86
  -2  -9   5 1432.12   37.37
   2   9  -4    5.29    4.89
   2  -9  -4    0.04    3.54
  -2  -9   4    5.76    2.48
  -2   9   3  150.67   17.78
   2   9  -3  148.39   15.79
  -2  -9   3  142.48    9.25
   2   9  -2 1231.53   45.21
  -2   9   2 1313.78   52.14
  -2  -9   2 1226.98   22.67
  -2  -9   1 3033.14   23.82
  -2   9   1 3030.96   79.41
  -2   9   0 1394.11   54.27
   2   9   0 1511.28   50.45
  -2  -9  -1  754.08   33.61
   2   9   1  813.05   37.13
  -2  -9  -1  745.36   17.29
  -2  -9  -2  133.61    9.73
   2   9   2  121.50   14.59
  -2  -9  -3   10.25    3.52
   2   9   3    8.02    4.64
   2   9   4  718.72   36.19
  -2  -9  -4  678.51   27.65
  -2  -9  -5 1370.60   42.75
   2   9   5 1341.26   49.63
  -2  -9  -6  531.19   28.96
   2   9   6  509.45   31.21
  -2  -9  -7  387.16   26.71
   2   9   7  375.73   27.12
   2   9   8   42.65    9.70
  -2  -9  -8   67.28   12.03
   2   9   9   16.56    6.31
  -2  -9  -9   34.05    9.38
  -2  -9 -10  376.81   31.80
   2   9  10  443.80   30.21
  -2  -9 -11  341.56   31.88
   2   9  11  307.04   25.60
   2  -9  12  107.92   18.14
  -2  -9 -12  131.04   20.54
   2   9  12  130.85   16.57
   2  -9  13   -5.51    4.92
  -2  -9 -13    1.96    4.18
   2  -9  14  108.87   19.08
  -2  -9 -14  114.03   21.26
   2  -9  15   42.05   12.15
  -2  -9 -15   19.01    8.27
  -2  -9 -16  123.31   23.52
  -2 -10  17   59.23   15.14
   2 -10 -16    2.85    6.56
  -2 -10  16   10.17    5.61
   2 -10 -15   73.17   19.11
  -2 -10  15   70.43   15.04
   2  10 -14  116.55   16.07
   2 -10 -14  131.80   24.67
  -2 -10  14  125.51   19.48
   2  10 -13  391.18   29.07
   2 -10 -13  394.79   40.53
  -2 -10  13  415.37   33.19
   2  10 -12   10.72    4.99
   2 -10 -12   -0.92    6.45
  -2 -10  12   10.28    5.02
   2  10 -11  100.07   14.53
  -2  10  11  117.77    8.11
   2 -10 -11   88.62   18.23
  -2 -10  11  104.89   15.35
  -2  10  10  152.81   11.22
  -2  10  10  165.57   11.27
   2  10 -10  124.40   16.14
   2 -10 -10  151.15   23.40
  -2 -10  10  147.21   17.21
   2 -10  -9  212.74   26.12
  -2  10   9  252.73   15.11
   2  10  -9  198.40   20.33
  -2 -10   9  210.58   19.61
   2 -10  -8    2.90    3.25
   2  10  -8    6.63    3.60
  -2 -10   8   -1.73    3.35
   2  10  -7  128.41   15.96
   2 -10  -7  132.29   19.15
  -2 -10   7  126.73   13.40
   2 -10  -6  259.12   26.52
   2  10  -6  251.97   22.20
  -2 -10   6  253.63   17.67
  -2 -10   5  801.67   28.57
   2 -10  -5  754.83   43.80
   2  10  -5  809.71   39.18
   2 -10  -4 2095.79   70.03
   2  10  -4 2113.21   62.09
  -2 -10   4 2010.97   41.04
   2  10  -3 2280.87   64.59
  -2 -10   3 2287.34   38.34
   2  10  -2  663.82   34.89
  -2 -10   2  661.53   17.40
   2  10  -1   85.56   12.85
  -2 -10   1   84.11    4.49
   2  10   0  975.21   42.20
   2  10   1  860.93   39.84
  -2 -10  -2  676.72   22.09
   2  10   2  694.04   36.02
   2  10   3 2212.48   64.84
  -2 -10  -3 2354.75   47.27
  -2 -10  -4  423.49   22.14
   2  10   4  397.85   27.95
  -2 -10  -5   86.75   11.34
   2  10   5  105.29   14.71
  -2 -10  -6   22.09    6.33
   2  10   6   28.60    8.47
  -2 -10  -7  472.46   29.76
   2  10   7  467.30   31.18
  -2 -10  -8  538.92   33.79
   2  10   8  519.65   33.20
  -2 -10  -9  464.74   33.43
   2  10   9  452.77   31.06
  -2 -10 -10  130.24   18.93
   2  10  10  184.91   20.01
  -2 -10 -11    0.27    3.91
   2  10  11    3.49    3.53
   2  10  12   38.39    9.38
  -2 -10 -12   36.12   11.20
   2 -10  13   70.93   15.58
  -2 -10 -13   79.60   17.60
   2 -10  14   10.95    5.61
  -2 -10 -14   -5.82    6.59
  -2 -10 -15   84.01   19.38
  -2 -10 -16   93.85   21.67
   2 -11 -16    9.43    7.43
  -2 -11  16    9.26    5.65
   2 -11 -15  311.31   39.24
  -2 -11  15  250.05   28.09
   2 -11 -14   49.47   16.32
   2  11 -14   71.74   13.40
  -2 -11  14   48.85   12.17
   2  11 -13   62.99   12.40
   2 -11 -13   71.34   17.77
  -2 -11  13   49.60   12.21
   2  11 -12  165.10   19.59
   2 -11 -12  143.61   24.13
  -2 -11  12  162.63   20.15
   2  11 -11  326.05   27.21
   2 -11 -11  343.64   36.43
  -2 -11  11  353.31   28.70
   2  11 -10    1.10    2.44
  -2  11  10    4.64    2.23
   2 -11 -10    6.71    5.01
  -2 -11  10    1.90    2.99
   2 -11  -9    1.09    5.02
   2  11  -9    3.14    3.45
  -2 -11   9    3.94    3.00
   2 -11  -8    7.54    6.01
   2  11  -8    4.36    3.98
  -2 -11   8    7.25    4.40
   2  11  -7   36.30    9.01
   2 -11  -7   67.62   14.81
  -2 -11   7   63.95    9.76
   2 -11  -6  444.12   35.39
   2  11  -6  482.09   31.56
  -2 -11   6  471.16   24.29
   2 -11  -5  619.53   40.91
   2  11  -5  627.65   35.93
  -2 -11   5  633.52   25.97
   2  11  -4   62.74   11.51
  -2 -11   4   57.06    7.24
   2  11  -4   57.46    5.41
   2  11  -3  145.49   17.05
  -2 -11   3  152.98   10.48
  -2 -11   2  218.00   10.57
   2  11  -2  263.17   22.92
   2  11  -1 2755.55   73.73
  -2 -11   1 2760.32   28.74
   2  11   0   15.15    6.39
   2  11   1 1508.79   54.77
  -2 -11  -2   27.89    4.63
   2  11   2   29.87    8.54
  -2 -11  -3  135.62   11.86
   2  11   3   93.92   14.12
  -2 -11  -4  735.32   30.14
   2  11   4  729.41   39.39
  -2 -11  -5 1910.50   52.61
   2  11   5 1860.44   62.80
  -2 -11  -6   11.39    4.25
   2  11   6   11.51    5.59
  -2 -11  -7  862.30   41.00
   2  11   7  810.22   42.62
  -2 -11  -8  104.00   15.22
   2  11   8  113.43   16.21
   2  11   9   92.02   14.67
  -2 -11  -9  118.57   17.09
  -2 -11 -10  112.03   17.68
   2  11  10  128.12   17.47
  -2 -11 -11  314.08   30.79
   2  11  11  313.26   26.87
  -2 -11 -12    3.52    5.12
   2  11  12   -0.51    2.53
   2 -11  13   62.40   14.58
  -2 -11 -13   43.97   13.50
   2 -11  14   79.54   16.97
  -2 -11 -14   50.64   14.19
  -2 -11 -15   60.05   16.05
  -2 -12  16    6.44    5.72
   2 -12 -15   36.01   14.26
  -2 -12  15   49.52   12.57
   2  12 -14  246.42   25.33
   2 -12 -14  250.15   35.06
  -2 -12  14  207.18   24.70
   2  12 -13  224.79   24.18
   2 -12 -13  232.44   32.55
  -2 -12  13  232.72   25.43
   2  12 -12  133.13   18.67
   2 -12 -12  131.45   24.00
  -2 -12  12  146.50   19.32
   2  12 -11   17.01    6.98
   2 -12 -11   13.94    9.66
  -2 -12  11   14.45    5.73
   2 -12 -10  413.40   39.39
  -2 -12  10  381.98   28.34
   2  12 -10  337.62   28.70
   2 -12  -9   92.64   17.75
   2  12  -9   60.32   12.28
  -2 -12   9   69.66   11.56
   2 -12  -8  827.54   52.58
  -2 -12   8  880.77   38.60
   2  12  -8  809.00   43.36
   2 -12  -7  389.70   35.21
   2  12  -7  361.29   28.82
  -2 -12   7  412.84   24.76
   2 -12  -6   42.79   11.81
   2  12  -6   52.62   11.29
  -2 -12   6   42.79    7.54
  -2 -12   5    7.66    3.22
   2  12  -5   12.22    5.83
   2 -12  -5    8.99    6.25
   2  12  -4 1438.32   27.21
   2  12  -4 1460.80   56.52
  -2 -12   4 1419.19   36.65
   2  12  -3  173.43   19.48
  -2 -12   3  184.73   11.86
   2  12  -2  641.72   37.30
  -2 -12   2  652.10   19.29
   2  12  -1    4.23    4.67
  -2 -12   1   10.20    2.13
   2  12   0  106.76   15.77
   2  12   1   -0.39    4.02
   2  12   2 3032.08   82.42
   2  12   3  319.57   26.80
  -2 -12  -3  346.44   19.34
  -2 -12  -4  904.48   34.59
   2  12   4  936.29   45.89
  -2 -12  -5  175.97   16.55
   2  12   5  186.77   20.77
  -2 -12  -6   17.94    6.20
   2  12   6   21.24    7.30
  -2 -12  -7   -0.44    3.39
   2  12   7    0.63    3.21
  -2 -12  -8  642.15   38.07
   2  12   8  641.59   39.29
  -2 -12  -9  271.35   26.46
   2  12   9  336.06   28.48
  -2 -12 -10  151.40   20.71
   2  12  10  153.09   19.40
   2  12  11    8.27    5.08
  -2 -12 -11   21.28    8.54
  -2 -12 -12   12.88    7.10
   2  12  12   11.16    6.38
   2 -12  13   87.10   17.97
  -2 -12 -13   67.90   16.05
  -2 -12 -14   63.19   15.89
  -2 -12 -15   96.30   20.92
  -2 -13  16   -2.66    4.75
   2 -13 -15   89.18   22.17
  -2 -13  15  108.21   18.72
   2  13 -14   48.23   11.84
   2 -13 -14   14.92    8.63
  -2 -13  14   35.44   10.00
   2 -13 -13    8.62    6.21
   2  13 -13   -0.52    3.82
  -2 -13  13   -2.37    4.19
   2  13 -12   16.81    6.94
   2 -13 -12   22.59   10.72
  -2 -13  12   29.28    8.94
   2  13 -11  245.72   25.77
  -2 -13  11  330.13   28.01
   2 -13 -11  302.97   35.31
   2  13 -10   50.87   11.41
   2 -13 -10   71.32   16.80
  -2 -13  10   63.85   11.92
   2  13  -9   50.64   11.56
   2 -13  -9   62.47   15.49
  -2  13   9   69.41   10.00
  -2 -13   9   74.12   11.96
   2 -13  -8   -7.24    5.52
   2  13  -8    3.96    4.24
  -2 -13   8    3.67    3.86
   2  13  -7  932.37   48.38
   2 -13  -7 1029.23   58.59
  -2 -13   7 1039.09   39.96
  -2 -13   6   10.34    3.98
   2  13  -6    6.26    4.74
   2 -13  -6    0.85    4.30
   2  13  -5  196.14   12.76
   2  13  -5  180.73   21.08
  -2 -13   5  184.61   14.80
   2  13  -4  141.67    8.63
  -2 -13   4  168.11   12.84
   2  13  -4  146.44   18.82
   2  13  -3  409.90   31.14
  -2 -13   3  398.68   18.22
  -2 -13   2    9.27    2.50
   2  13  -2   11.73    6.18
   2  13  -1 2539.94   76.87
  -2 -13   1 2439.86   32.34
   2  13   0  199.03   21.74
  -2 -13   0  192.49    6.20
   2  13   1 1067.38   50.32
   2  13   2  179.56   20.79
  -2 -13  -3  459.06   22.48
   2  13   3  469.46   33.76
  -2 -13  -4    8.94    3.99
   2  13   4   14.65    7.07
   2  13   5 1353.71   57.42
  -2 -13  -5 1381.69   47.33
  -2 -13  -6    4.18    3.47
   2  13   6    7.15    5.10
   2  13   7  359.04   30.05
  -2 -13  -7  368.30   27.66
   2  13   8  232.92   24.17
  -2 -13  -8  260.12   24.79
   2  13   9  105.88   17.07
  -2 -13  -9  118.91   17.54
   2  13  10    9.45    5.33
  -2 -13 -10   20.72    7.30
   2  13  11  126.86   18.04
  -2 -13 -11  123.41   19.45
  -2 -13 -12    7.72    6.76
   2 -13  13   -7.34    5.42
  -2 -13 -13    9.14    7.11
  -2 -13 -14   -2.27    6.06
  -2 -14  15   44.10   12.37
   2  14 -14  279.09   29.42
  -2 -14  14  340.52   32.24
   2 -14 -14  330.68   41.41
   2 -14 -13    0.09    5.79
   2  14 -13    5.20    5.03
  -2 -14  13   -3.93    5.41
   2 -14 -12  149.11   26.19
   2  14 -12  124.80   19.39
  -2 -14  12  133.61   18.77
   2  14 -11   -1.93    3.65
   2 -14 -11    3.25    5.77
  -2 -14  11   -2.24    3.68
   2  14 -10   82.40   15.65
   2 -14 -10  109.40   21.75
  -2  14  10  132.03   13.91
  -2 -14  10  128.54   16.71
  -2  14   9    2.59    2.23
   2  14  -9    1.89    2.68
   2 -14  -9    4.88    4.98
  -2 -14   9    8.98    4.31
  -2  14   8  489.60   28.54
   2  14  -8  435.96   34.48
   2 -14  -8  417.94   39.24
  -2 -14   8  501.21   29.90
   2 -14  -7    4.93    4.18
   2  14  -7   13.76    7.07
  -2 -14   7    7.77    3.91
  -2 -14   6   60.86    9.35
   2 -14  -6   62.22   14.67
   2  14  -6   60.39   12.76
  -2 -14   5   51.45    7.95
   2  14  -5   61.83    7.28
   2  14  -5   42.68   10.71
   2  14  -4  652.67   41.03
   2  14  -4  704.27   19.19
  -2 -14   4  678.67   26.68
  -2 -14   3   50.86    6.76
   2  14  -3   65.35   13.13
   2  14  -2 1208.92   55.19
  -2 -14   2 1122.13   27.78
   2  14  -1   37.33   10.56
  -2 -14   1   35.46    4.26
   2  14   0   45.84   11.09
  -2 -14   0   32.39    2.97
   2  14   1  118.52   17.69
   2  14   2 1720.87   66.25
   2  14   3  310.42   28.41
  -2 -14  -4  918.53   36.08
   2  14   4  964.84   50.00
  -2 -14  -5   84.50   12.09
   2  14   5   82.61   14.84
  -2 -14  -6   78.26   12.49
   2  14   6  105.53   16.83
  -2 -14  -7   46.00   10.26
   2  14   7   35.64   10.64
  -2 -14  -8  588.14   38.03
   2  14   8  573.00   39.32
   2  14   9   -0.20    3.03
  -2 -14  -9   -9.01    5.56
   2  14  10   83.10   15.23
  -2 -14 -10   81.50   15.63
   2  14  11    4.29    4.23
  -2 -14 -11    0.42    3.23
  -2 -14 -12   69.60   15.93
  -2 -14 -13    3.58    4.18
  -2 -15  15   -0.50    2.49
   2  15 -14   19.10    9.08
  -2 -15  14   23.27    9.45
   2  15 -13   12.27    7.21
  -2 -15  13    7.54    5.19
   2  15 -12   24.17    9.11
   2 -15 -12   31.83   13.54
  -2 -15  12   10.01    5.75
   2  15 -11   67.04   14.34
   2 -15 -11   79.97   19.18
  -2 -15  11   57.53   11.74
   2  15 -10   26.99    8.79
   2 -15 -10    8.02    4.00
  -2 -15  10   18.18    6.36
   2  15  -9   32.65   10.17
  -2  15   9   41.93    8.56
   2 -15  -9   30.96   12.14
  -2 -15   9   31.81    7.83
   2 -15  -8   21.77   10.69
   2  15  -8   21.21    8.36
  -2  15   8   38.75    9.13
  -2 -15   8   53.57   10.07
   2  15  -7  769.00   47.29
  -2 -15   7  886.26   38.03
   2 -15  -7  827.06   54.86
   2  15  -6  278.66   28.43
  -2 -15   6  337.95   22.37
  -2 -15   5   48.00    7.91
   2  15  -5   75.90   14.79
  -2 -15   4    3.41    2.02
   2  15  -4    9.55    5.26
  -2 -15   3   56.06    7.02
   2  15  -3   56.62   12.28
   2  15  -2  180.04   22.24
  -2 -15   2  195.57   11.96
   2  15  -1 1185.60   56.60
  -2 -15   1 1120.17   24.35
   2  15   0  665.84   42.34
  -2 -15   0  595.73   13.70
   2  15   1  108.03   17.62
   2  15   2  218.30   24.53
   2  15   3  346.15   31.19
  -2 -15  -4  294.74   20.75
   2  15   4  316.43   29.79
  -2 -15  -5  554.90   31.06
   2  15   5  566.84   39.62
  -2 -15  -6  317.57   25.29
   2  15   6  307.86   29.62
  -2 -15  -7  135.77   17.42
   2  15   7  144.93   20.42
  -2 -15  -8  246.06   25.01
   2  15   8  260.22   27.32
   2  15   9   44.86   11.34
  -2 -15  -9   47.19   11.57
   2  15  10    5.97    4.80
  -2 -15 -10   12.47    5.51
   2  15  11  130.94   19.30
   2  16 -14  348.05   35.59
  -2 -16  14  326.82   32.36
   2 -16 -13  156.34   28.81
   2  16 -13  119.42   20.51
  -2 -16  13  146.69   21.14
   2  16 -12  101.23   18.86
   2 -16 -12  116.85   24.03
  -2 -16  12  124.77   18.34
   2  16 -11   38.10   10.93
   2 -16 -11   38.70   13.34
  -2 -16  11   25.88    8.20
   2  16 -10  160.32   23.32
   2 -16 -10  142.13   25.91
  -2 -16  10  174.37   19.93
  -2  16   9    7.49    3.99
   2 -16  -9    9.80    5.79
   2  16  -9   11.63    7.69
  -2 -16   9   13.86    5.84
  -2  16   8  720.29   37.63
   2 -16  -8  701.62   53.03
   2  16  -8  625.10   45.05
  -2 -16   8  758.85   37.68
  -2 -16   7   11.70    4.42
   2  16  -7   26.21    9.22
  -2 -16   6   20.56    5.68
   2  16  -6   23.90    9.22
   2  16  -5  252.12   27.46
  -2 -16   5  293.79   19.62
   2  16  -4  448.13   36.47
  -2 -16   4  472.39   22.99
   2  16  -3  608.91   42.46
  -2 -16   3  644.99   24.62
   2  16  -2  780.77   47.83
  -2 -16   2  801.79   24.72
   2  16  -1   -3.80    5.49
   2  16   0   26.24    9.13
   2  16   1  340.07   31.59
   2  16   2  933.76   52.45
   2  16   3  576.10   41.02
   2  16   4  636.91   43.56
   2  16   5   14.59    6.63
   2  16   6   45.68   12.30
   2  16   7  113.58   18.61
   2  16   8  472.46   38.14
   2  16   9  239.57   26.90
   2  16  10  216.46   25.71
   2  17 -14    6.74    5.25
   2  17 -13   61.39   15.67
  -2 -17  13   55.13   13.05
   2  17 -12    6.58    6.22
   2 -17 -12   18.11   10.55
  -2 -17  12    9.33    5.39
   2 -17 -11   59.36   17.69
   2  17 -11   88.65   18.37
  -2 -17  11   68.80   13.19
   2  17 -10   97.56   19.10
   2 -17 -10  106.00   22.53
  -2 -17  10  106.33   15.72
   2  17  -9   -5.79    5.31
   2 -17  -9    2.19    7.27
  -2 -17   9    1.17    2.54
  -2  17   8  136.27   17.43
   2  17  -8  142.50   22.35
  -2 -17   8  119.20   15.19
  -2 -17   7   74.89   11.50
  -2  17   7   62.03   11.85
   2  17  -7   61.42   14.68
   2  17  -6  153.09   22.73
  -2 -17   6  126.71   13.98
  -2 -17   5   35.13    7.04
   2  17  -5   29.36    9.78
   2  17  -4   -2.47    4.34
   2  17  -3   23.74    9.66
   2  17  -2  734.72   47.70
   2  17  -1  172.51   23.19
   2  17   0  420.33   36.03
   2  17   1  114.03   19.26
   2  17   2   25.70    9.06
   2  17   3   92.48   17.42
   2  17   4  165.60   22.86
   2  17   5   77.92   16.00
   2  17   6  473.52   39.00
   2  17   7   -4.02    7.12
   2  17   8   18.20    8.41
   2  17   9   51.63   13.08
   2  17  10   15.28    7.04
   2  18 -12   -2.01    5.76
   2  18 -11   16.40    8.98
   2 -18 -11  -10.17    7.32
   2  18 -10   82.77   17.80
   2 -18 -10   56.30   16.15
   2  18  -9  205.69   27.80
  -2  18   8  197.23   21.72
   2  18  -8  211.40   27.82
  -2  18   7  184.92   21.08
   2  18  -7  202.36   26.73
   2  18  -6   -3.91    4.31
   2  18  -5  104.84   19.13
   2  18  -4  124.16   20.34
   2  18  -3 1095.64   60.36
   2  18  -2    7.42    6.20
   2  18  -1   43.16   12.08
   2  18   0   42.08   13.40
   2  18   1  830.90   52.62
   2  18   2  146.08   22.25
   2  18   3 1155.25   61.94
   2  18   4   25.98    9.57
   2  18   5  253.35   29.44
   2  18   6    2.70    3.98
   2  18   7  256.08   29.55
   2  18   8   54.58   13.56
   2  18   9  371.65   35.62
   2  19 -10   36.08   12.99
   2  19  -9   13.82    7.90
  -2  19   8   58.29   12.53
   2  19  -8   44.07   13.86
  -2  19   7   -0.43    2.91
   2  19  -7    3.88    5.38
  -2  19   6  222.88   24.22
   2  19  -6  196.94   27.31
   2  19  -5   19.91    9.09
   2  19  -4   45.77   12.62
   2  19  -3   15.02    7.50
   2  19  -2  721.73   50.18
   2  19  -1    4.07    4.88
   2  19   0  291.77   32.08
   2  19   1   28.07   11.26
   2  19   2   14.53    8.10
   2  19   3    2.67    6.45
   2  19   4  340.44   34.89
   2  19   5    1.85    4.24
   2  19   6  351.39   36.07
   2  19   7   65.62   15.65
   2  19   8   -0.54    5.18
   2  19   9    6.46    5.44
  -2  20   7  216.40   24.57
   2  20  -7  180.34   27.25
   2  20  -6   24.43    9.89
  -2  20   6   47.88   11.75
   2  20  -5   46.46   14.26
   2  20  -4   25.59    9.64
   2  20  -3  787.70   54.66
   2  20  -2    9.62    6.73
   2  20  -1  304.07   33.64
   2  20   0    8.21    4.78
   2  20   1  222.61   28.93
   2  20   2   77.83   16.76
   2  20   3  927.90   58.91
   2  20   4  144.23   23.67
   2  20   5  134.12   22.76
   2  20   6   45.28   13.34
   2  20   7  322.52   35.30
   2  20   8   16.85    8.39
  -2  21   6  177.04   23.22
  -2  21   5   14.86    7.10
   2  21  -3   89.48   20.01
   2  21  -2  289.76   33.77
   2  21  -1   54.11   15.01
   2  21   0  307.67   34.80
   2  21   1   43.23   13.39
   2  21   2    4.96    5.38
   2  21   3   72.43   17.31
   2  21   4  167.34   26.00
   2  21   5    5.99    7.02
   2  21   6  139.52   23.93
  -2  22   6   37.56   11.08
  -2  22   5   20.13    8.88
  -2  22   4  236.04   27.41
   3   0 -18  298.84   38.68
   3   0 -17  -11.07    7.84
   3   0 -16 1138.34   69.58
   3   0 -15   -5.47    5.09
   3   0 -14   14.71    7.31
   3   0 -13    7.31    6.05
   3   0 -12 1226.40   60.37
   3   0 -11    1.26    1.12
   3   0 -11    4.80    5.53
   3   0 -10 2177.27   73.25
   3   0 -10 2176.59   36.85
   3   0  -9    7.74    8.18
   3   0  -9   -1.07    1.95
  -3   0   8  445.05   17.67
   3   0  -8  453.84   30.76
   3   0  -8  437.71   19.75
   3   0  -7    2.18    2.19
  -3   0   7    0.54    1.27
   3   0  -7    1.53    3.59
   3   0  -7    2.52    2.51
   3   0  -6 4394.53   86.92
   3   0  -6 4301.67   67.79
  -3   0   6 4337.72   63.45
   3   0  -6 4506.01   74.55
   3   0  -5   -4.93    4.15
  -3   0   5    0.76    1.91
  -3   0   5    1.43    1.77
   3   0  -5   -2.30    2.67
   3   0  -4 4015.24   76.57
  -3   0   4 3898.97   71.33
   3   0  -4 3960.81   68.39
  -3   0   4 4037.85   67.01
  -3   0   3    1.09    1.42
   3   0  -3    1.49    2.81
  -3   0   3   -0.94    2.11
   3   0  -2   33.13    6.64
  -3   0   2   27.39    6.11
  -3   0   2   28.58    6.31
  -3   0   1   11.74    6.78
  -3   0   1    5.01    4.07
  -3   0   0  482.69   26.27
  -3   0  -1   -3.26    3.10
  -3   0  -2  394.49   25.11
  -3   0  -3    1.46    2.51
  -3   0  -4  141.50   16.02
   3   0   4  159.30   16.92
   3   0   5    0.98    3.08
   3   0   6 3519.16   80.49
   3   0   7   -0.93    4.27
   3   0   8   91.59   14.13
   3   0   9    0.24    3.34
   3   0   9    5.65    4.58
   3   0  10 2086.71   65.53
   3   0  11   -1.21    2.56
   3   0  12 1784.04   65.51
   3   0  13   -1.31    3.36
   3   0  14  421.83   34.20
   3   0  15   -4.21    4.82
   3   0  16  644.46   45.83
   3  -1 -18    1.30    7.20
   3   1 -18    1.08    7.36
   3  -1 -17   32.33   13.72
   3   1 -17   15.77    9.61
   3   1 -16    0.30    5.40
   3  -1 -16   11.24    9.68
   3  -1 -15  354.92   37.82
   3   1 -15  305.73   34.00
   3  -1 -14   52.38   14.63
   3   1 -14   49.80   14.68
   3  -1 -13  572.73   43.94
   3   1 -13  592.47   43.48
   3  -1 -12  137.98   21.14
   3   1 -12  113.14   18.25
   3   1 -12  132.21    7.25
   3  -1 -11   83.12   15.78
   3   1 -11   92.44   15.88
   3   1 -11   80.80    7.43
   3  -1 -10    4.26    6.12
   3   1 -10    5.11    5.27
   3   1 -10    3.78    2.60
   3  -1  -9  245.09   12.66
  -3   1   9  258.28   11.76
   3  -1  -9  267.32   25.12
   3   1  -9  234.52   22.56
   3   1  -9  255.48   15.45
  -3  -1   8    5.38    2.23
   3  -1  -8    8.14    5.62
   3   1  -8    6.70    4.78
   3   1  -8   -0.32    2.02
  -3   1   8    1.70    1.08
   3  -1  -8    1.01    1.95
   3  -1  -7 3765.25   86.38
  -3  -1   7 3684.04   56.78
   3   1  -7 3760.22   81.21
   3  -1  -7 3732.38   72.70
   3   1  -7 3878.48   70.72
   3   1  -7 3708.10   62.48
  -3   1   7 3583.42   54.14
   3  -1  -7 3836.50   58.08
   3  -1  -6  141.75   16.14
   3   1  -6  125.65   14.48
  -3  -1   6  138.19   11.51
  -3   1   6  130.59   11.02
   3   1  -6  115.77   11.64
   3   1  -6  156.20   13.40
   3  -1  -6  115.09   10.63
   3   1  -5  663.12   30.87
  -3  -1   5  638.28   27.69
  -3  -1   5  673.63   26.63
  -3   1   5  683.28   26.70
   3  -1  -5  649.68   33.27
   3   1  -5  698.50   28.68
   3  -1  -5  667.92   26.64
  -3   1   4  111.88   12.42
   3  -1  -4  121.76   14.52
   3   1  -4  132.70   14.16
  -3  -1   4  128.77   12.27
  -3  -1   4  125.88   11.90
  -3   1   4  106.19   10.81
   3   1  -4  135.24   13.21
   3  -1  -4  114.88   11.46
  -3   1   3 1090.66   38.57
  -3  -1   3 1093.71   34.76
  -3  -1   3 1069.53   35.82
  -3   1   3 1158.93   37.27
   3   1  -3 1097.46   37.60
   3  -1  -3 1094.70   36.24
  -3   1   2  126.38   13.31
  -3  -1   2  106.56   11.13
  -3  -1   2  120.54   12.40
  -3   1   2  105.48   11.59
   3   1  -2  115.78   12.51
   3  -1  -2  115.95   12.28
  -3   1   1  823.24   34.31
  -3  -1   1  788.32   30.17
  -3  -1   1  882.90   34.46
  -3   1   1  837.99   33.94
   3   1  -1  817.00   33.87
   3  -1  -1  821.66   32.96
  -3  -1   0   98.73   12.05
  -3   1   0  100.61   12.10
  -3  -1  -1   -2.71    3.51
  -3   1  -1    2.17    2.68
  -3  -1  -2   32.85    7.56
  -3   1  -2   27.34    6.82
  -3  -1  -3  857.79   37.86
  -3   1  -3  837.89   38.11
  -3  -1  -4   34.20    7.82
   3   1   4   29.25    8.34
  -3   1  -4   23.55    6.77
   3  -1   4   28.81    6.77
   3  -1   5  379.74   25.81
   3   1   5  384.12   26.32
   3   1   6  106.73   14.28
   3  -1   6   82.44   13.05
   3   1   7  584.20   33.72
   3  -1   7  603.86   34.29
   3   1   8    5.78    3.05
   3   1   8    8.46    5.37
   3   1   9  814.82   41.36
   3   1   9  796.45   37.96
   3   1  10   25.96    7.68
   3  -1  10    8.18    4.63
   3   1  10   15.60    7.07
   3   1  11    6.33    4.20
   3  -1  11   12.11    5.96
   3   1  12   31.07    8.70
   3  -1  12   56.43   12.10
   3  -1  13  119.88   17.72
   3   1  13  133.96   18.05
   3  -1  14    0.16    2.84
   3   1  14   -1.73    3.60
   3   1  15  334.74   31.33
   3  -1  15  359.50   33.14
   3   1  16    3.63    3.30
   3  -1  16    4.51    5.82
   3  -2 -18   92.06   22.36
   3   2 -18   81.00   19.71
   3  -2 -17  172.12   28.62
   3   2 -17  132.92   24.36
   3  -2 -16  677.71   54.72
   3   2 -16  717.09   53.80
   3  -2 -15  387.67   39.90
   3   2 -15  369.99   36.91
   3  -2 -14   -0.27    6.69
   3   2 -14    4.87    6.62
   3  -2 -13    7.46    6.29
   3   2 -13   13.58    7.85
   3   2 -13   12.93    2.66
   3  -2 -12  828.78   51.46
   3   2 -12  874.50   49.86
   3   2 -12  870.67   24.95
   3  -2 -11  611.58   42.28
   3   2 -11  559.04   37.92
   3   2 -11  575.94   22.33
   3  -2 -10 2859.51   87.48
   3   2 -10 2927.10   81.70
   3   2 -10 2932.76   53.47
  -3   2   9  200.76    9.86
   3  -2  -9  238.98   24.99
   3   2  -9  197.45   20.50
   3   2  -9  231.95   15.73
  -3  -2   8  305.67   16.30
   3  -2  -8  345.54   28.23
   3   2  -8  297.16   23.40
  -3   2   8  325.35   14.64
   3   2  -8  325.43   18.98
   3   2  -8  308.85   20.89
   3   2  -7   36.40    6.73
  -3  -2   7   52.46    7.06
   3  -2  -7   45.59    6.36
   3  -2  -7   42.72    9.82
   3   2  -7   45.61    9.01
  -3   2   7   42.52    8.71
  -3   2   7   41.62    5.75
   3   2  -7   45.51    7.67
   3  -2  -6 2740.68   50.70
   3  -2  -6 2806.96   73.40
   3   2  -6 2710.05   63.27
  -3  -2   6 2701.20   51.98
  -3   2   6 2874.54   68.83
  -3   2   6 2672.56   49.95
   3   2  -6 2749.18   57.17
   3   2  -6 2762.42   56.10
   3  -2  -5 1819.04   43.24
   3  -2  -5 1843.73   58.06
   3   2  -5 1782.01   48.75
  -3  -2   5 1867.17   44.62
  -3  -2   5 1909.41   45.63
  -3   2   5 1812.68   43.78
   3   2  -5 1762.12   47.07
   3   2  -5 1775.95   42.27
   3  -2  -4 3106.57   73.03
   3   2  -4 2972.77   60.02
  -3  -2   4 3144.71   56.08
  -3  -2   4 3123.70   59.89
  -3   2   4 2989.88   58.38
   3   2  -4 2988.96   61.86
   3  -2  -4 2998.76   57.41
  -3  -2   3  951.54   30.38
  -3  -2   3  937.07   33.69
   3   2  -3  994.82   36.55
  -3   2   3 1007.58   35.05
   3  -2  -3  956.32   33.40
   3   2  -2    0.95    2.20
   3  -2  -2    6.48    3.55
  -3   2   2    2.12    2.14
  -3  -2   2    6.33    2.87
  -3  -2   2    9.09    3.57
  -3  -2   1   38.62    6.62
   3  -2  -1   33.32    6.79
   3   2  -1   20.81    5.68
  -3   2   1   36.82    7.26
  -3  -2   1   44.21    7.80
   3  -2   0 1345.96   42.68
  -3  -2   0 1425.96   44.86
  -3   2   0 1367.60   45.00
  -3  -2  -1 1763.22   51.53
  -3   2  -1 1773.89   52.88
  -3  -2  -2 1932.55   55.03
  -3   2  -2 1861.56   55.77
  -3  -2  -3  173.58   16.97
  -3   2  -3  179.83   17.74
   3   2   3  186.12   17.96
   3  -2   4  209.14   18.84
  -3  -2  -4  205.12   18.93
   3   2   4  209.53   19.58
   3  -2   5  125.87   15.02
   3   2   5  111.17   14.71
   3  -2   6 1935.44   59.84
   3   2   6 1805.08   59.34
   3   2   7  339.91   22.02
   3   2   7  349.81   26.28
   3   2   8    8.32    4.27
   3   2   8    9.34    5.55
   3   2   9   -1.18    2.31
   3   2   9    3.23    2.57
   3   2  10  414.65   29.93
   3   2  10  420.67   28.10
   3  -2  10  346.56   27.85
   3   2  11 1074.39   48.83
   3   2  11 1096.58   47.36
   3  -2  11 1001.72   49.15
   3   2  12 1049.86   48.25
   3  -2  12 1020.86   51.10
   3  -2  13  123.51   18.50
   3   2  13  108.07   15.98
   3  -2  14   82.44   15.77
   3   2  14   92.53   15.60
   3  -2  15    3.73    5.01
   3   2  15    1.85    3.73
   3   2  16  354.77   33.17
   3  -2  16  413.94   37.08
   3  -3 -18   -7.16    7.77
   3   3 -18    1.39    6.74
   3  -3 -17   21.28   12.30
   3   3 -17   19.25    9.47
   3  -3 -16   -2.39    7.74
   3   3 -16   15.39    8.77
   3   3 -15   35.97   12.25
   3  -3 -15   16.82    9.66
   3   3 -14   81.39   16.08
   3  -3 -14   88.95   18.93
   3  -3 -13  558.48   44.51
   3   3 -13  471.98   37.64
   3   3 -13  527.95   20.63
   3   3 -12  103.90   17.23
   3   3 -12   76.19    8.65
   3  -3 -11  442.84   36.84
   3   3 -11  413.58   32.11
   3   3 -11  421.74   21.36
   3  -3 -10  231.29   25.76
   3   3 -10  264.55   24.42
   3   3 -10  261.54   17.32
   3  -3  -9  417.76   32.87
  -3   3   9  458.14   14.66
   3   3  -9  456.07   29.87
   3   3  -9  433.97   22.66
   3  -3  -8  685.10   40.53
   3   3  -8  632.60   33.31
  -3   3   8  657.94   21.23
   3   3  -8  680.95   28.69
   3   3  -8  690.30   31.02
   3  -3  -7  566.97   35.51
   3   3  -7  553.71   29.28
  -3   3   7  574.85   21.95
   3   3  -7  624.37   28.11
  -3  -3   7  612.65   24.70
   3   3  -7  579.75   26.93
   3  -3  -6  453.08   30.97
  -3  -3   6  472.11   22.38
   3   3  -6  472.74   25.31
  -3   3   6  494.95   29.69
   3   3  -6  494.19   25.22
  -3   3   6  489.45   22.00
   3   3  -6  482.40   22.98
   3  -3  -5  435.52   20.99
   3  -3  -5  382.20   27.38
   3   3  -5  374.99   21.36
  -3  -3   5  431.56   22.12
  -3   3   5  432.27   27.21
   3   3  -5  379.95   22.48
  -3   3   5  389.60   20.51
   3   3  -5  432.01   20.32
   3  -3  -4  247.43   16.54
   3  -3  -4  227.59   20.76
   3   3  -4  247.89   16.47
  -3  -3   4  246.75   14.85
  -3  -3   4  249.72   17.20
   3   3  -4  257.11   18.56
   3   3  -4  247.22   14.49
  -3   3   4  245.77   16.93
   3  -3  -3  152.07   13.62
  -3  -3   3  141.15   10.77
  -3  -3   3  171.94   14.64
   3   3  -3  175.80   15.97
  -3   3   3  182.02   15.31
   3  -3  -2   41.42    7.45
   3   3  -2   42.59    8.02
  -3  -3   2   38.12    5.54
  -3  -3   2   26.35    6.16
  -3   3   2   42.25    7.71
   3  -3  -1  734.16   30.79
  -3  -3   1  677.62   24.45
  -3  -3   1  708.43   31.44
   3   3  -1  722.69   32.91
  -3   3   1  726.60   32.57
  -3   3   0   45.04    8.34
   3  -3   0   38.72    7.58
  -3  -3   0   54.93    8.75
  -3   3  -1   27.74    6.94
  -3  -3  -1   29.08    6.51
  -3  -3  -2  219.67   18.57
  -3   3  -2  235.10   20.08
   3   3   3  772.41   36.88
  -3   3  -3  751.84   37.06
  -3  -3  -3  740.20   35.23
  -3  -3  -4    0.99    2.42
   3   3   4   -2.52    3.88
   3   3   5  164.02   17.67
   3   3   6   14.74    4.31
   3   3   6   13.04    5.52
   3   3   7  522.26   26.32
   3   3   7  506.60   32.44
   3   3   8  123.99   13.45
   3   3   8  129.17   16.50
   3   3   9  432.81   26.45
   3   3   9  492.16   32.51
   3   3  10  220.64   22.19
   3   3  10  247.20   21.01
   3  -3  11  105.09   16.46
   3   3  11  106.29   15.70
   3   3  11   93.84   13.67
   3   3  12   92.32   14.87
   3  -3  12  118.67   17.89
   3   3  12  114.04   15.88
   3   3  13  308.62   26.91
   3  -3  13  310.77   29.69
   3   3  14  229.97   24.37
   3  -3  14  192.37   24.07
   3   3  15  253.85   26.41
   3  -3  15  316.86   31.79
   3   3  16   84.79   16.40
   3   4 -18   38.58   14.47
   3  -4 -17  284.04   37.48
   3   4 -17  222.35   30.89
   3  -4 -16   41.34   14.88
   3   4 -16   51.03   14.48
   3  -4 -15  328.73   37.71
   3   4 -15  340.88   35.04
   3  -4 -14   41.41   13.14
   3   4 -14   32.61   10.59
   3   4 -13  104.54   10.60
   3   4 -13  108.28   17.78
   3  -4 -12  654.46   47.61
   3   4 -12  684.57   43.01
   3   4 -12  720.47   29.05
   3  -4 -11 3893.89  110.58
   3   4 -11 3724.90   94.98
   3   4 -11 3887.26   68.91
   3  -4 -10  799.44   48.46
   3   4 -10  780.67   40.74
   3   4 -10  800.36   31.98
   3  -4  -9 1570.55   65.27
   3   4  -9 1539.58   53.93
  -3   4   9 1574.48   28.32
   3   4  -9 1533.90   44.77
   3   4  -8    6.65    3.14
   3  -4  -8    6.51    5.34
   3   4  -8    6.08    4.47
   3   4  -8    5.38    2.83
  -3   4   8    7.30    2.40
  -3  -4   7  608.81   25.72
   3  -4  -7  619.65   38.43
   3   4  -7  581.78   28.88
   3   4  -7  595.50   28.44
  -3   4   7  599.44   23.06
   3   4  -7  633.58   27.78
  -3  -4   6  671.13   27.64
   3   4  -6  676.28   30.56
   3  -4  -6  633.40   38.04
   3   4  -6  601.60   27.57
  -3   4   6  671.78   35.88
  -3   4   6  632.21   25.57
   3   4  -6  670.54   26.68
   3  -4  -5 2267.66   68.75
   3   4  -5 2224.53   48.98
  -3  -4   5 2403.06   53.38
  -3   4   5 2306.17   65.14
   3   4  -5 2293.33   57.07
   3   4  -5 2317.55   46.30
  -3   4   5 2284.73   51.01
   3   4  -4 1056.30   31.14
  -3   4   4 1144.34   45.73
   3  -4  -4 1125.58   47.09
  -3  -4   4 1158.84   37.74
   3   4  -4 1029.19   38.81
   3   4  -4 1093.42   29.52
  -3   4   4 1064.18   36.42
  -3  -4   3 3211.39   46.43
  -3  -4   3 3306.71   65.69
   3   4  -3 3284.52   69.25
   3   4  -3 3119.04   46.70
  -3   4   3 3345.30   66.45
   3   4  -2  219.59   18.22
  -3  -4   2  249.59   18.48
  -3  -4   2  228.48   12.12
  -3   4   2  232.49   18.08
  -3  -4   1 1212.51   29.20
  -3  -4   1 1254.90   42.34
   3   4  -1 1264.56   44.47
  -3   4   1 1248.26   43.56
  -3  -4   0  441.68   25.62
  -3   4   0  438.06   26.34
  -3  -4  -1 2808.78   66.06
  -3   4  -1 2861.75   70.06
  -3  -4  -2  684.19   33.10
  -3   4  -2  699.28   35.50
   3   4   3   13.25    5.44
  -3  -4  -3   10.56    3.95
   3   4   4  332.15   24.99
   3   4   5 1690.55   58.08
   3   4   5 1656.60   39.38
   3   4   6   99.77   14.46
   3   4   6  115.48   11.06
   3   4   7 1061.23   35.68
   3   4   7 1037.13   46.85
   3   4   8   51.37    8.48
   3   4   8   30.34    8.27
   3   4   9   19.69    6.01
   3   4   9   23.88    7.08
   3   4  10    0.93    3.79
   3   4  10   10.15    4.33
   3   4  11 1734.57   62.84
   3   4  11 1697.00   56.40
   3   4  12  489.52   33.46
   3   4  12  477.27   31.44
   3  -4  12  426.66   34.78
   3   4  13  425.15   31.45
   3   4  13  412.70   30.72
   3  -4  13  393.27   33.91
   3  -4  14   12.47    6.81
   3   4  14   18.80    7.79
   3  -4  15   42.89   11.73
   3   4  15   43.39   11.15
   3   4  16    5.81    4.60
   3   5 -18   56.87   16.58
   3  -5 -17   -4.88   10.03
   3   5 -17    6.21    5.47
   3  -5 -16   39.75   14.98
   3   5 -16   35.73   11.98
   3  -5 -15    4.19    4.06
   3   5 -15    8.33    7.04
   3  -5 -14  284.86   34.07
   3   5 -14  261.97   29.09
   3  -5 -13  508.38   44.20
   3   5 -13  477.99   37.61
   3   5 -13  443.97   23.99
   3  -5 -12  554.79   44.45
   3   5 -12  619.12   40.05
   3   5 -12  660.77   29.88
   3  -5 -11   63.67   15.66
   3   5 -11   58.74   12.40
   3   5 -11   45.07    8.25
   3  -5 -10    6.83    7.09
   3   5 -10   14.73    7.27
   3   5 -10    1.37    3.61
   3   5  -9  143.08   16.15
   3   5  -9  162.50   15.35
   3  -5  -9  139.68   20.37
  -3   5   9  148.43    9.41
   3   5  -8 1266.23   44.39
   3  -5  -8 1271.79   58.35
   3   5  -8 1336.03   44.35
  -3   5   8 1280.56   32.09
   3   5  -8 1348.01   43.90
   3   5  -7  275.84   19.38
   3   5  -7  243.70   19.26
   3  -5  -7  269.77   25.76
  -3   5   7  272.72   16.28
   3   5  -7  269.35   18.19
  -3  -5   6  364.60   21.20
   3  -5  -6  359.08   28.84
   3   5  -6  331.38   19.60
  -3   5   6  365.12   19.99
   3   5  -6  367.46   19.70
   3   5  -6  332.28   22.18
   3   5  -5   13.67    3.57
  -3   5   5   10.67    3.88
  -3  -5   5   18.92    5.28
   3  -5  -5   12.70    6.30
   3   5  -5   19.95    4.84
  -3   5   5    0.33    2.95
   3   5  -5   17.03    5.87
   3   5  -4   54.11    6.66
  -3   5   4   52.18    8.29
  -3  -5   4   54.97    8.50
   3  -5  -4   50.74   10.93
  -3   5   4   64.40   11.76
   3   5  -4   56.40    6.54
   3   5  -4   63.59   10.19
  -3   5   3  740.72   38.19
  -3  -5   3  760.66   32.17
   3   5  -3  750.57   34.08
   3   5  -3  732.75   21.52
  -3   5   3  774.40   32.88
  -3   5   2 1198.56   48.51
  -3  -5   2 1258.34   42.02
  -3  -5   2 1206.74   23.51
   3   5  -2 1226.52   44.37
   3   5  -2 1169.65   24.14
  -3   5   2 1263.77   43.15
  -3   5   1  609.63   34.90
  -3  -5   1  575.74   17.39
  -3  -5   1  544.62   28.39
   3   5  -1  523.09   29.31
   3   5  -1  572.09   15.35
  -3   5   1  605.61   30.89
  -3   5   0  515.85   32.57
  -3  -5   0  530.62   28.68
  -3   5   0  544.23   30.11
  -3  -5  -1  153.47   15.79
  -3   5  -1  167.67   17.25
  -3  -5  -2  121.85   14.23
   3   5   2  128.94   16.02
  -3   5  -2  131.07   15.96
   3   5   3  724.69   36.80
   3   5   4   71.84   12.29
   3   5   4   93.12    7.94
   3   5   5   11.96    3.38
   3   5   5   14.57    5.96
   3   5   6  486.55   31.91
   3   5   6  530.07   22.35
   3   5   7  349.86   19.54
   3   5   7  335.77   27.29
   3   5   8  380.52   21.66
   3   5   8  404.11   30.03
   3   5   9  984.98   37.47
   3   5   9  962.09   46.59
   3   5  10  164.02   16.21
   3   5  10  155.53   18.90
   3   5  11   59.53   11.94
   3   5  11   59.56   10.55
   3  -5  12   25.36    9.29
   3   5  12   43.09   10.79
   3   5  12   32.88    8.45
   3  -5  13  120.87   19.10
   3   5  13  144.60   18.01
   3   5  13  135.49   18.03
   3   5  14  452.82   32.97
   3  -5  14  530.84   41.26
   3  -5  15   33.73   10.93
   3   5  15   14.90    6.49
   3   5  16  120.04   18.92
   3   6 -18    8.55    6.91
   3  -6 -17  369.88   44.05
   3   6 -17  354.25   38.48
   3  -6 -16    1.17    6.47
   3   6 -16    2.29    4.16
   3  -6 -15  386.18   41.99
   3   6 -15  317.26   32.86
   3  -6 -14   71.63   17.88
   3   6 -14   54.79   13.33
   3  -6 -13    8.05    6.00
   3   6 -13   14.45    7.18
   3   6 -13   13.93    4.98
   3  -6 -12   24.55   10.94
   3   6 -12   25.65    8.66
   3   6 -12   36.05    7.93
   3  -6 -11 2470.78   91.96
   3   6 -11 2349.80   72.88
   3   6 -11 2322.54   60.66
  -3   6  10   50.77    4.37
   3  -6 -10   41.72   11.36
   3   6 -10   52.51   10.69
   3   6 -10   50.57    8.98
   3  -6  -9 1599.83   69.45
   3   6  -9 1531.12   51.42
   3   6  -9 1558.97   49.99
  -3   6   9 1526.87   32.99
   3   6  -8   18.37    5.24
   3  -6  -8   22.91    8.34
   3   6  -8   16.81    5.51
  -3   6   8   21.04    4.45
   3   6  -8   24.57    6.48
   3   6  -7  120.25   12.47
   3   6  -7  146.70   15.59
   3  -6  -7  163.28   20.91
  -3   6   7  153.04   12.72
   3   6  -7  145.53   13.63
   3   6  -6   18.94    4.45
  -3   6   6   19.52    5.13
   3  -6  -6   24.88    8.71
   3   6  -6   16.67    4.74
   3   6  -6   11.93    5.75
  -3  -6   5 1937.59   51.67
   3  -6  -5 1814.82   65.74
   3   6  -5 1802.28   38.76
   3   6  -5 1840.60   54.71
   3   6  -5 1956.23   41.76
  -3   6   5 1947.08   50.16
   3   6  -4    1.53    1.57
  -3  -6   4    1.16    1.98
   3  -6  -4    7.13    6.70
  -3   6   4    2.22    3.24
   3   6  -4    4.99    3.20
  -3  -6   3 2456.79   59.96
  -3   6   3 2338.27   69.99
   3   6  -3 2334.51   62.15
   3   6  -3 2356.70   36.93
  -3   6   3 2444.96   59.90
   3   6  -2    7.60    1.77
  -3  -6   2    1.18    1.98
  -3   6   2    3.55    3.36
   3   6  -2    5.21    3.79
  -3   6   2    1.67    2.78
  -3  -6   1  751.33   14.35
  -3  -6   1  724.14   33.46
  -3   6   1  710.43   39.04
   3   6  -1  745.02   14.48
   3   6  -1  751.80   36.17
  -3   6   1  727.73   34.80
   3   6   0   10.11    5.08
  -3   6   0    9.63    4.36
  -3   6   0    0.40    2.59
  -3  -6   0   11.09    2.39
   3   6   0   12.19    1.45
   3   6   1 2199.42   62.94
  -3   6  -1 2141.28   62.57
   3   6   2  102.17   14.06
   3   6   2   87.28    4.47
   3   6   3  237.32   21.47
   3   6   3  247.56    9.47
   3   6   4   53.50   10.51
   3   6   4   60.45    5.63
   3   6   5  766.57   40.12
   3   6   5  791.55   22.77
   3   6   6  390.10   17.88
   3   6   6  345.31   27.40
   3   6   7 1883.94   43.16
   3   6   7 1823.55   63.60
   3   6   8  113.36   16.29
   3   6   8  114.75   11.74
   3   6   9   88.18   14.93
   3   6   9   93.18   11.24
   3   6  10    6.82    3.99
   3   6  10   18.56    5.13
   3   6  11 1263.71   46.29
   3   6  11 1269.06   55.19
   3  -6  12   48.18   12.12
   3   6  12   42.31   10.32
   3   6  12   34.11    8.32
   3   6  13  648.30   39.55
   3   6  13  714.74   39.11
   3  -6  13  752.53   48.69
   3  -6  14   17.20    8.28
   3   6  14   24.34    7.07
   3   7 -18  109.74   22.66
   3   7 -17   27.71   11.59
   3  -7 -16  134.75   26.46
   3   7 -16   94.64   18.35
   3  -7 -15   10.23    8.83
   3   7 -15    6.58    4.70
   3  -7 -14  850.73   60.92
   3   7 -14  758.62   48.16
   3  -7 -13    7.46    6.48
   3   7 -13   21.47    8.25
   3   7 -13    6.38    3.13
   3  -7 -12  371.71   37.94
   3   7 -12  327.31   28.35
   3   7 -12  355.42   24.81
   3   7 -11    2.73    3.25
   3   7 -11    4.94    4.36
  -3   7  10   70.04    6.17
   3   7 -10   71.82   11.95
   3   7 -10   85.66   12.50
   3  -7 -10   89.57   17.57
   3  -7  -9   20.86    9.50
   3   7  -9   18.88    6.15
  -3   7   9   20.60    4.20
   3   7  -9   25.54    7.38
   3  -7  -8 1816.52   73.66
   3   7  -8 1885.07   51.75
   3   7  -8 1823.98   57.09
  -3   7   8 1879.04   43.47
  -3   7   7   23.23    5.35
   3  -7  -7   35.10   10.59
   3   7  -7   13.73    4.41
   3   7  -7   22.80    6.60
   3   7  -6 1766.40   40.64
   3  -7  -6 1681.76   66.61
   3   7  -6 1667.31   54.18
  -3   7   6 1651.77   45.74
   3   7  -5    7.13    2.97
   3  -7  -5   -1.61    4.17
   3   7  -5    2.58    1.60
   3   7  -5    1.86    3.06
  -3   7   5    3.45    1.84
   3   7  -4  165.54   17.00
  -3   7   4  187.59   16.53
  -3   7   3   19.20    5.70
   3   7  -3   21.32    6.51
  -3   7   2 1767.68   53.80
   3   7  -2 1649.29   54.42
  -3   7   1  120.38   14.44
   3   7  -1  106.32   14.15
   3   7   0  528.67   31.37
   3   7   1  235.73   21.43
   3   7   2   80.37   12.78
   3   7   3  550.50   33.45
   3   7   4  178.55   19.26
   3   7   4  190.77    8.70
   3   7   5  252.99   12.06
   3   7   5  269.21   24.01
   3   7   6   -4.26    5.72
   3   7   6    0.54    1.56
   3   7   7  204.68   13.67
   3   7   7  205.04   21.94
   3   7   8 1198.18   35.90
   3   7   8 1264.62   54.29
   3   7   9   29.80    8.46
   3   7   9   32.65    6.36
   3   7  10  297.20   20.71
   3   7  10  333.00   28.43
   3   7  11    3.21    5.17
   3   7  11   10.84    4.67
   3   7  12   34.35    8.04
   3   7  12   15.31    5.84
   3   7  13   -1.73    4.01
   3   7  13    4.73    4.34
   3  -7  14  360.94   35.13
   3   8 -18   25.08   10.76
   3   8 -17  271.32   32.88
   3  -8 -16  114.41   24.54
   3   8 -16  135.34   22.33
   3  -8 -15  280.77   36.69
   3   8 -15  280.25   30.52
   3  -8 -14    3.05    6.67
   3   8 -14    1.60    5.06
   3   8 -14   -2.29    3.36
  -3  -8  14    0.75    3.51
   3  -8 -13   51.07   15.38
   3   8 -13   65.87   13.54
   3   8 -13   64.88   11.34
  -3  -8  13   66.86   13.60
   3  -8 -12  251.33   31.86
   3   8 -12  227.70   23.50
   3   8 -12  205.57   20.18
  -3  -8  12  230.60   23.67
   3  -8 -11  738.59   52.63
   3   8 -11  692.45   38.32
   3   8 -11  655.38   35.96
  -3  -8  11  683.74   38.51
   3  -8 -10  322.81   33.72
   3   8 -10  371.21   26.07
   3   8 -10  362.20   26.65
  -3  -8  10  318.78   24.98
  -3   8  10  353.93   15.95
   3  -8  -9 1032.55   58.64
   3   8  -9 1019.60   40.40
   3   8  -9 1049.33   45.00
  -3  -8   9 1049.22   42.30
  -3   8   9 1053.86   31.97
   3  -8  -8  549.90   41.47
   3   8  -8  517.69   26.19
   3   8  -8  530.33   32.24
  -3   8   8  487.21   23.73
   3  -8  -7    5.17    6.28
   3   8  -7    0.08    1.80
   3   8  -7    5.57    3.71
  -3   8   7    3.07    2.59
   3  -8  -6  687.36   44.10
   3   8  -6  725.21   24.07
   3   8  -6  725.41   37.36
  -3   8   6  728.30   31.63
  -3   8   5 2599.19   61.56
   3  -8  -5 2513.56   82.06
   3   8  -5 2546.34   35.48
   3   8  -5 2570.04   70.05
  -3   8   4  666.27   32.28
   3   8  -4  668.60   35.82
  -3   8   3  381.18   25.21
   3   8  -3  342.54   25.59
  -3   8   2   21.13    6.36
   3   8  -2   21.84    6.97
   3   8  -1  351.37   26.41
   3   8   0  243.94   22.20
  -3  -8  -1  645.73   14.79
   3   8   1  579.95   34.49
   3   8   2  760.61   39.74
   3   8   3   52.62   11.29
   3   8   4  420.89   30.49
   3   8   5 1264.95   53.42
   3   8   6  507.03   34.44
   3   8   7  877.05   46.01
   3   8   8    3.56    4.53
   3   8   9  377.30   30.75
   3   8  10  179.75   21.28
   3   8  11  864.19   46.99
   3   8  12  517.55   36.38
   3  -8  13  353.15   34.17
   3   8  13  294.91   27.35
   3  -8  14   17.15    8.03
   3   9 -17  -14.56    8.22
   3  -9 -16   45.54   16.74
   3   9 -16   60.56   15.24
   3  -9 -15   15.60    9.22
   3   9 -15    4.17    6.98
  -3  -9  15   18.84    9.10
   3   9 -14  638.16   43.35
   3   9 -14  634.39   36.63
  -3  -9  14  639.52   43.71
   3   9 -13  202.00   23.29
   3   9 -13  183.19   19.73
   3  -9 -13  208.88   30.96
  -3  -9  13  168.24   21.51
   3  -9 -12  264.24   33.00
   3   9 -12  251.10   24.35
   3   9 -12  236.09   22.42
  -3  -9  12  260.13   25.38
   3  -9 -11    1.96    4.25
   3   9 -11    5.74    3.50
   3   9 -11   -2.93    3.00
  -3  -9  11    0.08    2.52
   3  -9 -10  511.41   43.34
   3   9 -10  469.15   28.94
   3   9 -10  474.05   31.92
  -3  -9  10  489.55   31.11
  -3   9   9   -1.16    1.85
   3  -9  -9    4.44    7.56
   3   9  -9    0.03    1.96
   3   9  -9    2.48    4.51
  -3  -9   9    6.04    3.73
   3  -9  -8 2501.41   90.68
   3   9  -8 2463.97   55.14
   3   9  -8 2409.83   71.05
  -3  -9   8 2325.71   59.37
  -3   9   8 2394.79   54.47
   3  -9  -7  410.49   35.82
   3   9  -7  402.40   19.75
   3   9  -7  393.88   28.90
  -3   9   7  374.33   22.66
  -3   9   6 1318.40   44.29
   3  -9  -6 1393.27   64.34
   3   9  -6 1397.81   30.49
   3   9  -6 1457.31   55.08
  -3   9   5  244.68   19.60
   3  -9  -5  224.12   25.03
   3   9  -5  223.14   21.45
  -3   9   4  239.61   20.00
   3   9  -4  207.15   20.97
   3   9  -3   12.54    5.81
  -3   9   3   19.05    5.96
   3   9  -2 1345.84   52.47
   3   9  -1   17.45    6.72
   3   9   0  146.65   17.72
   3   9   1  126.93   16.70
  -3  -9  -2  287.54   12.80
   3   9   2  300.97   25.87
   3   9   3    1.86    4.03
  -3  -9  -3    4.05    2.73
   3   9   4 1274.55   54.21
   3   9   5   -1.10    3.83
   3   9   6  134.65   18.31
   3   9   7   20.62    7.45
   3   9   8  603.18   39.02
   3   9   9   79.58   14.18
   3   9  10  193.92   22.78
   3   9  11    5.49    4.85
   3   9  12   76.38   14.73
   3  -9  13   60.51   14.48
  -3  -9 -15   73.81   17.85
   3  10 -16  271.53   31.30
  -3 -10  16  263.27   30.30
   3  10 -15   59.92   13.98
  -3 -10  15   98.00   17.86
   3 -10 -14  129.44   25.48
   3  10 -14  118.62   16.81
   3  10 -14  105.19   17.48
  -3 -10  14  110.01   18.05
   3 -10 -13   -1.75    4.61
   3  10 -13    6.69    4.44
   3  10 -13   10.74    6.22
  -3 -10  13    5.88    4.87
   3  10 -12  506.67   34.49
   3  10 -12  480.13   33.27
  -3 -10  12  474.98   34.30
   3 -10 -11   11.69    8.40
   3  10 -11    6.95    5.00
   3  10 -11    9.19    5.02
  -3 -10  11    8.10    5.29
   3 -10 -10  963.46   60.58
   3  10 -10 1034.32   49.02
   3  10 -10 1053.99   42.52
  -3 -10  10  983.40   44.17
   3 -10  -9  293.83   32.70
   3  10  -9  245.96   18.84
   3  10  -9  254.98   24.18
  -3 -10   9  261.62   21.46
  -3  10   9  250.87   17.71
   3 -10  -8  441.33   39.40
   3  10  -8  454.65   22.82
   3  10  -8  434.55   31.26
  -3 -10   8  464.15   26.59
  -3  10   8  453.82   24.86
   3 -10  -7    6.08    5.02
   3  10  -7    5.26    2.54
   3  10  -7   16.47    7.19
  -3  10   7   14.13    4.90
  -3 -10   7   19.11    5.31
  -3  10   6  696.40   33.41
   3  10  -6  707.27   18.75
   3 -10  -6  727.58   47.55
   3  10  -6  756.17   41.42
  -3  10   5  196.50   18.28
   3  10  -5  198.54   21.33
   3  10  -4 1418.26   56.36
   3  10  -3   34.12    9.23
   3  10  -2   81.85   13.50
   3  10  -1    2.90    3.75
   3  10   0  285.07   25.55
   3  10   1  285.18   25.67
  -3 -10  -2  373.02   13.51
   3  10   2  312.20   27.05
  -3 -10  -3  141.09   10.84
   3  10   3  126.67   17.53
  -3 -10  -4  264.92   16.88
   3  10   4  277.29   26.28
  -3 -10  -5  530.35   26.82
   3  10   5  550.32   36.90
  -3 -10  -6  559.04   29.77
   3  10   6  548.38   37.46
   3  10   7   -4.12    5.38
  -3 -10  -7   26.12    7.44
   3  10   8   73.58   14.41
   3  10   9   -0.78    2.80
   3  10  10  624.67   41.45
   3  10  11   97.50   16.45
  -3 -10 -11  101.13   17.81
  -3 -10 -12  706.05   48.88
   3  10  12  691.60   43.61
  -3 -10 -13  187.28   26.43
   3 -10  13  217.16   27.87
  -3 -10 -14   13.20    7.78
  -3 -10 -15    7.88    8.52
  -3 -11  16   14.27    7.49
   3 -11 -15  171.15   29.59
  -3 -11  15  203.83   25.91
   3 -11 -14  316.67   40.00
   3  11 -14  289.53   27.30
  -3 -11  14  292.34   29.73
   3 -11 -13  359.65   41.35
   3  11 -13  399.11   31.92
   3  11 -13  415.98   32.56
  -3 -11  13  353.44   31.02
   3 -11 -12  324.21   38.88
   3  11 -12  310.95   28.19
   3  11 -12  309.27   26.51
  -3 -11  12  325.33   28.52
   3 -11 -11    8.76    7.42
   3  11 -11   11.04    5.86
   3  11 -11    6.78    3.50
  -3 -11  11    8.43    3.63
   3 -11 -10   68.91   17.11
   3  11 -10   81.77   14.45
   3  11 -10   78.79   11.46
  -3 -11  10   83.02   13.04
   3 -11  -9  679.88   50.89
   3  11  -9  648.27   40.14
   3  11  -9  634.40   29.37
  -3 -11   9  666.57   34.18
  -3  11   8  594.61   30.19
   3 -11  -8  631.11   47.99
   3  11  -8  604.58   25.34
   3  11  -8  672.46   40.51
  -3 -11   8  619.18   30.77
  -3  11   7 1533.25   50.19
   3 -11  -7 1596.79   73.85
   3  11  -7 1582.72   33.81
   3  11  -7 1538.03   61.35
  -3 -11   7 1575.21   45.13
   3  11  -6  135.69   18.41
   3 -11  -6  111.80   20.06
  -3 -11   6  133.54   12.08
   3  11  -5  287.32   26.45
   3  11  -4  230.55   23.35
   3  11  -3  258.80   24.91
   3  11  -2  976.15   48.40
   3  11  -1  398.71   31.07
   3  11   0  207.52   22.56
   3  11   1   33.39    9.19
  -3 -11  -2  125.87    6.41
   3  11   2  125.08   17.75
  -3 -11  -3  601.02   21.81
   3  11   3  567.29   37.90
  -3 -11  -4  585.18   25.05
   3  11   4  532.32   37.27
   3  11   5    0.28    3.55
  -3 -11  -5    1.68    1.61
   3  11   6   65.30   13.40
  -3 -11  -6   61.34    9.95
  -3 -11  -7  268.67   22.55
   3  11   7  311.27   29.20
  -3 -11  -8  154.09   18.21
   3  11   8  155.07   20.73
  -3 -11  -9  307.61   27.56
   3  11   9  331.92   30.56
  -3 -11 -10  213.60   24.27
   3  11  10  183.55   22.79
  -3 -11 -11    7.18    5.90
   3  11  11   18.67    7.84
   3  11  12   -5.91    6.47
  -3 -11 -12    1.44    5.05
  -3 -11 -13  285.48   32.51
  -3 -11 -14  181.26   27.10
  -3 -12  16  157.02   23.82
  -3 -12  15   11.69    6.94
   3 -12 -14   37.88   15.38
   3  12 -14   36.47   10.33
  -3 -12  14   23.58    8.68
   3 -12 -13    1.62    5.99
   3  12 -13    2.29    3.45
  -3 -12  13    3.24    5.32
   3 -12 -12  278.94   36.47
   3  12 -12  262.47   26.78
  -3 -12  12  308.96   27.89
   3 -12 -11    9.21    6.30
   3  12 -11    3.93    4.15
  -3 -12  11    7.47    4.41
   3  12 -10 1297.99   59.26
   3  12 -10 1450.15   47.70
  -3 -12  10 1384.74   52.64
   3 -12  -9   20.43   11.52
   3  12  -9   14.16    6.86
   3  12  -9    8.23    3.63
  -3 -12   9    7.49    4.09
   3 -12  -8    9.19    8.55
   3  12  -8    3.64    3.66
   3  12  -8    1.74    1.42
  -3 -12   8    4.40    3.11
   3 -12  -7    9.80    6.76
   3  12  -7    5.99    2.20
   3  12  -7    3.92    4.80
  -3 -12   7    6.65    3.49
   3  12  -6  452.70   34.39
  -3 -12   6  421.63   21.47
   3  12  -5   18.62    7.55
   3  12  -4 1305.71   58.14
   3  12  -3   44.38   11.84
   3  12  -2  331.77   29.24
   3  12  -1    4.78    4.25
   3  12   0  510.45   36.39
   3  12   1   36.16    9.97
   3  12   2  249.67   26.07
  -3 -12  -3    8.84    2.52
   3  12   3    6.61    4.64
  -3 -12  -4   61.62    8.36
   3  12   4   54.21   12.50
   3  12   5  118.90   18.55
  -3 -12  -5  138.50   13.86
  -3 -12  -6  592.46   30.94
   3  12   6  605.41   41.16
   3  12   7   -4.36    6.21
  -3 -12  -7    2.13    2.75
   3  12   8   14.98    6.91
  -3 -12  -8   12.42    5.29
   3  12   9   27.95    9.87
  -3 -12  -9   16.01    6.65
  -3 -12 -10  398.56   33.30
   3  12  10  367.33   32.88
  -3 -12 -11   -1.55    5.10
   3  12  11    6.31    4.03
  -3 -12 -12  674.07   47.91
   3  12  12  732.97   46.67
  -3 -13  16   -2.40    4.02
  -3 -13  15  250.97   29.14
   3 -13 -14   23.30   13.07
   3  13 -14   23.01    8.92
  -3 -13  14   28.97    9.31
   3 -13 -13  604.14   55.68
   3  13 -13  549.32   40.41
  -3 -13  13  559.89   39.30
   3  13 -12   11.22    6.10
  -3 -13  12   11.28    5.69
   3 -13 -11  295.28   36.82
   3  13 -11  271.35   28.23
  -3 -13  11  251.77   23.81
   3 -13 -10   54.59   16.45
   3  13 -10   37.11   10.90
  -3 -13  10   39.35    9.27
   3 -13  -9  616.24   50.33
   3  13  -9  522.27   38.78
  -3 -13   9  588.88   32.45
   3 -13  -8   12.97    8.64
   3  13  -8   14.70    7.53
  -3 -13   8   12.66    4.83
   3 -13  -7  723.30   51.84
   3  13  -7  682.61   43.64
  -3 -13   7  708.69   30.62
   3  13  -6   -1.61    4.69
  -3 -13   6    4.12    2.38
   3  13  -5   16.22    7.30
   3  13  -4  250.43   26.48
   3  13  -3  391.59   32.93
   3  13  -2   42.25   10.86
   3  13  -1  928.62   50.65
   3  13   0   21.37    8.07
   3  13   1   -0.65    3.66
   3  13   2  165.68   21.77
   3  13   3  576.20   40.59
  -3 -13  -4   64.21    8.71
   3  13   4   38.27   11.12
  -3 -13  -5   97.39   11.44
   3  13   5  104.30   17.71
   3  13   6   -1.99    4.67
  -3 -13  -6    2.47    2.49
  -3 -13  -7  522.80   31.76
   3  13   7  512.68   39.56
   3  13   8    9.63    6.31
  -3 -13  -8   22.58    7.16
  -3 -13  -9  714.96   42.27
   3  13   9  707.79   46.54
   3  13  10   82.34   16.16
   3  13  11  107.93   18.73
  -3 -14  15   29.65    9.98
   3  14 -14   10.96    6.21
  -3 -14  14    2.83    3.81
   3 -14 -13   23.25   11.42
   3  14 -13   15.51    8.35
  -3 -14  13   15.12    6.47
   3  14 -12  206.59   25.73
   3 -14 -12  258.98   35.91
  -3 -14  12  184.92   21.74
   3  14 -11  196.98   24.65
   3 -14 -11  207.57   31.89
  -3 -14  11  180.53   20.30
   3  14 -10  725.98   47.53
  -3 -14  10  667.95   36.87
   3 -14  -9   90.84   20.05
   3  14  -9   89.05   16.43
  -3 -14   9   84.04   12.48
   3 -14  -8  105.20   20.99
   3  14  -8  140.55   21.15
  -3 -14   8  131.89   14.35
   3  14  -7   54.50   13.53
  -3 -14   7   57.36    8.85
   3  14  -6  148.39   21.27
  -3 -14   6  151.27   12.85
   3  14  -5  146.38   20.89
   3  14  -4  915.88   52.07
   3  14  -3  191.52   23.66
   3  14  -2  107.60   17.89
   3  14  -1   -3.20    5.12
   3  14   0  470.08   37.42
   3  14   1   -4.72    4.02
   3  14   2  131.66   20.15
   3  14   3    0.11    4.20
   3  14   4   -0.11    3.59
   3  14   5   91.01   17.12
   3  14   6  181.04   24.07
   3  14   7   17.02    7.96
   3  14   8   36.51   10.71
   3  14   9   47.05   13.26
   3  14  10  114.44   19.23
   3  14  11  133.23   20.50
   3  15 -14   21.34    8.76
  -3 -15  14   29.20   10.02
   3  15 -13  478.92   40.69
  -3 -15  13  571.61   39.98
   3  15 -12   72.75   15.99
  -3 -15  12   77.03   14.00
   3 -15 -12   50.45   17.09
   3 -15 -11   43.83   15.90
   3  15 -11   34.64   11.63
  -3 -15  11   29.59    8.09
   3 -15 -10   10.88    7.71
   3  15 -10    1.46    4.80
  -3 -15  10    3.21    3.43
   3  15  -9  490.70   40.45
  -3 -15   9  522.50   30.70
   3 -15  -9  559.57   50.03
   3  15  -8   81.01   16.13
  -3 -15   8   99.73   12.59
   3  15  -7 1046.47   57.98
  -3 -15   7 1022.16   36.72
   3  15  -6  270.92   29.36
   3  15  -5   40.76   11.50
   3  15  -4   48.67   12.69
   3  15  -3  603.53   43.80
   3  15  -2   13.76    7.59
   3  15  -1  556.45   41.92
   3  15   0   38.61   11.74
   3  15   1   74.48   15.68
   3  15   2    8.83    7.89
   3  15   3  479.06   39.20
   3  15   4   15.43    7.94
   3  15   5  305.34   31.76
   3  15   6  123.25   20.51
   3  15   7  253.90   29.32
   3  15   8  142.60   22.58
   3  15   9  962.31   57.07
   3  15  10   71.64   15.72
   3  16 -13   42.82   13.01
   3 -16 -12   83.97   21.73
   3  16 -12   79.09   16.87
   3  16 -11  446.08   39.99
   3 -16 -11  527.85   52.66
   3 -16 -10   39.10   13.87
   3  16 -10   44.87   13.03
   3  16  -9  132.93   21.89
   3  16  -8   35.90   12.06
   3  16  -7    1.82    4.09
   3  16  -6   38.50   11.65
   3  16  -5  339.00   33.92
   3  16  -4  218.32   27.38
   3  16  -3   50.59   14.18
   3  16  -2    3.45    4.35
   3  16  -1   -0.73    5.89
   3  16   0   52.60   13.33
   3  16   1   57.08   14.28
   3  16   2    2.65    3.99
   3  16   3    7.94    6.45
   3  16   4   28.81   11.12
   3  16   5   46.67   13.11
   3  16   6   79.59   16.95
   3  16   7   38.64   12.21
   3  16   8   62.88   15.23
   3  16   9   15.35    8.48
   3  16  10  104.63   19.37
   3  17 -13  178.40   26.83
   3  17 -12  305.96   34.60
   3 -17 -11    0.10    7.05
   3  17 -11    1.79    4.20
   3  17 -10   -3.67    4.85
   3  17  -9  173.38   25.46
   3  17  -8  287.22   32.61
   3  17  -7  273.94   31.87
   3  17  -6  672.16   49.17
   3  17  -5    8.15    5.79
   3  17  -4   59.58   14.99
   3  17  -3  599.59   46.40
   3  17  -2  444.44   40.02
   3  17  -1  465.53   40.89
   3  17   0  175.11   25.46
   3  17   1   19.02    7.83
   3  17   2  227.36   28.59
   3  17   3  527.46   43.69
   3  17   4  159.98   23.98
   3  17   5  163.46   24.67
   3  17   6   19.71    8.22
   3  17   7   27.94   10.18
   3  17   8  347.52   35.97
   3  17   9  171.67   25.62
   3  17  10  204.32   27.67
   3  18 -11  170.31   26.57
   3  18 -10   -8.45    6.11
   3  18  -9  221.23   30.34
   3  18  -8   17.43    8.38
   3  18  -7   16.41    8.44
   3  18  -6   24.71   10.42
   3  18  -5  263.05   31.60
   3  18  -4   21.59    9.94
   3  18  -3  156.94   24.31
   3  18  -2    5.90    6.98
   3  18  -1   -3.30    4.23
   3  18   0   45.88   13.17
   3  18   1    8.83    6.63
   3  18   2   34.29   11.89
   3  18   3   11.85    8.49
   3  18   4   -9.76    8.68
   3  18   5   49.40   14.20
   3  18   6   10.71    7.02
   3  18   7    7.61    6.94
   3  18   8   -5.28    6.48
   3  18   9   39.76   12.74
   3  19  -8  783.20   57.23
   3  19  -7    5.99    5.98
   3  19  -6  327.96   36.52
   3  19  -5    0.60    5.57
   3  19  -4   31.00   11.60
   3  19  -3   -9.01    6.62
   3  19  -2  669.31   51.53
   3  19  -1    7.81    6.52
   3  19   0   96.49   19.79
   3  19   1   -4.76    8.48
   3  19   2  188.01   27.53
   3  19   3  228.47   30.50
   3  19   4  392.70   39.83
   3  19   5   42.45   12.29
   3  19   6   15.73    8.51
   3  19   7   13.41    6.44
   3  19   8  670.34   52.66
   3  20  -3  163.15   26.31
   3  20  -2    8.53    7.94
   3  20  -1   -2.09    4.06
   3  20   0   10.46    8.57
   3  20   1   91.00   19.63
   3  20   2   12.71    7.24
   3  20   3   18.36   10.00
   4   0 -18  232.20   34.93
   4   0 -17   11.53    9.45
   4   0 -16  686.01   55.52
   4   0 -15   11.18    8.82
   4   0 -14   53.15   14.44
   4   0 -13    2.53    6.19
   4   0 -12  177.74   11.13
   4   0 -12  161.02   23.19
   4   0 -11   -1.51    1.57
   4   0 -11    3.53    4.57
  -4   0  10  417.25   19.84
   4   0 -10  435.28   35.03
   4   0 -10  471.83   23.18
  -4   0   9   -1.52    1.88
   4   0  -9    3.54    5.42
   4   0  -9    6.48    3.70
  -4   0   8   90.65   10.49
   4   0  -8   97.37   15.82
   4   0  -8  119.74   13.04
   4   0  -7    0.08    2.98
   4   0  -7   -2.48    5.50
  -4   0   7    1.36    2.12
  -4   0   7   -0.91    2.83
   4   0  -6  867.08   42.94
  -4   0   6  877.51   39.26
  -4   0   6  881.68   35.38
   4   0  -6  864.26   36.94
   4   0  -5   -0.85    3.82
  -4   0   5   -2.28    2.20
  -4   0   5   -2.43    3.50
  -4   0   4  187.69   17.49
   4   0  -4  186.85   17.90
   4   0  -3   -2.31    4.37
  -4   0   3    0.70    2.65
   4   0  -2 2435.51   66.92
   4   0  -1   -0.71    4.08
   4   0   0 1669.44   57.05
   4   0   1    0.07    3.73
   4   0   2  292.29   24.56
   4   0   3    4.38    3.93
   4   0   4 1480.16   57.42
   4   0   5   -8.05    6.92
   4   0   6 2342.77   75.22
   4   0   7    8.83    5.59
   4   0   8   22.83    8.78
   4   0   9   -3.31    4.66
   4   0  10  174.70   20.04
   4   0  11   -0.50    3.41
   4   0  12  107.58   16.77
   4   0  13   -0.26    4.57
   4   0  14   18.47    8.77
   4   0  15   -2.64    3.55
   4   1 -18   10.80    8.93
   4  -1 -17  197.78   31.81
   4   1 -17  122.63   24.26
   4  -1 -16   45.09   15.81
   4   1 -16   22.64   10.09
   4  -1 -15  415.78   42.13
   4   1 -15  423.32   41.51
   4  -1 -14   10.72    7.52
   4   1 -14   13.79    8.66
   4  -1 -13   65.63   15.63
   4   1 -13   59.75   14.01
   4  -1 -12    1.30    4.99
   4   1 -12   11.15    3.31
   4  -1 -11  160.42   22.66
   4   1 -11  127.59   19.82
   4   1 -11  148.21   12.91
   4  -1 -10    7.59    2.70
  -4  -1  10    7.94    3.14
   4   1 -10    0.60    1.35
  -4   1  10    2.56    1.73
   4  -1 -10    3.94    3.92
   4   1 -10    1.85    4.46
   4  -1  -9 1103.33   36.25
  -4  -1   9 1021.84   34.24
   4  -1  -9 1081.94   54.86
   4   1  -9 1095.99   52.23
  -4   1   9 1030.66   32.92
   4   1  -9 1114.23   39.80
   4  -1  -8   -1.19    2.40
   4   1  -8   -3.25    4.13
  -4  -1   8   -0.84    1.67
  -4   1   8   -0.40    2.44
   4   1  -8    1.64    3.12
  -4  -1   7  106.19   11.90
   4  -1  -7  107.11   16.46
   4   1  -7  112.30   16.00
  -4   1   7   91.25   10.92
   4   1  -7   95.94   12.26
   4  -1  -7  104.39   12.27
   4  -1  -6   -3.63    3.51
   4   1  -6    5.49    4.70
  -4   1   6    2.27    2.18
  -4  -1   6    6.72    4.22
  -4  -1   6    3.94    2.06
   4  -1  -6   13.62    5.31
  -4   1   6    7.07    3.20
   4   1  -6   10.77    4.17
   4   1  -6    9.54    5.11
  -4   1   5 1957.38   59.69
  -4  -1   5 1923.68   54.39
  -4   1   5 1762.42   52.15
   4   1  -5 1783.74   54.91
   4  -1  -5 1855.01   54.29
  -4   1   4  155.09   16.87
  -4  -1   4  172.94   16.90
  -4   1   4  162.89   16.22
   4   1  -4  139.44   15.99
   4  -1  -4  150.21   15.94
  -4   1   3 1386.71   51.12
  -4  -1   3 1405.83   48.97
  -4   1   3 1419.06   49.32
   4   1  -3 1432.08   50.94
   4  -1  -3 1366.56   48.52
  -4   1   2  108.46   14.58
  -4   1   2  104.44   14.08
   4   1  -2  127.50   15.59
   4  -1  -2  112.25   14.51
  -4   1   1  718.76   37.27
   4   1  -1  792.46   39.33
   4  -1  -1  738.62   36.98
  -4   1   0  131.42   16.39
   4   1   0  114.04   15.39
   4  -1   0  118.66   15.34
   4   1   1 2330.00   69.47
   4  -1   1 2298.82   67.65
   4   1   2  196.40   20.78
   4  -1   2  196.81   20.34
   4  -1   3 1125.88   49.20
   4   1   3 1057.23   48.64
   4   1   4   23.38    8.48
   4  -1   4    9.70    5.61
   4  -1   5  191.56   21.49
   4   1   5  187.59   21.41
   4  -1   6  264.89   25.11
   4   1   6  287.54   26.75
   4   1   7 1728.08   66.15
   4  -1   7 1757.56   66.05
   4   1   8  131.35   18.30
   4  -1   8  164.57   20.82
   4   1   9  294.98   27.94
   4   1   9  308.97   25.06
   4   1  10   11.15    5.50
   4  -1  10   -2.66    3.60
   4   1  10    7.12    4.50
   4   1  11   33.95    9.47
   4  -1  11   50.95   11.55
   4   1  12   67.90   13.17
   4  -1  12   64.22   13.28
   4   1  13  228.93   24.79
   4  -1  13  202.77   24.15
   4  -1  14    5.78    2.09
   4   1  14    9.69    5.64
   4  -1  15   -6.89    4.89
   4   1  15    5.09    4.89
   4   2 -18  147.43   27.56
   4  -2 -17  107.47   24.14
   4   2 -17   66.11   17.50
   4  -2 -16  383.82   42.80
   4   2 -16  335.93   38.22
   4  -2 -15    6.16    5.74
   4   2 -15    3.48    4.17
   4  -2 -14   39.54   13.34
   4   2 -14   41.75   13.57
   4  -2 -13    4.16    5.24
   4   2 -13   16.84    7.82
   4  -2 -12  338.87   35.00
   4   2 -12  311.20   31.17
   4   2 -12  323.22   19.07
   4  -2 -11  278.32   29.96
   4   2 -11  243.00   26.25
   4   2 -11  258.42   18.51
   4  -2 -10  382.18   34.54
   4   2 -10  388.56   31.78
  -4   2  10  376.52   17.75
   4   2 -10  355.88   22.39
  -4  -2   9   41.88    7.27
   4  -2  -9   34.95    9.67
   4   2  -9   43.68   10.62
  -4   2   9   36.14    6.00
   4   2  -9   35.15    7.50
   4  -2  -9   36.47    6.39
  -4  -2   8    9.73    3.36
   4  -2  -8   10.49    6.10
   4   2  -8   10.86    5.29
   4  -2  -8   10.08    3.74
   4   2  -8    4.42    3.45
  -4   2   8    7.73    2.99
   4  -2  -7  239.99   17.91
   4  -2  -7  240.43   24.74
   4   2  -7  225.54   21.52
  -4  -2   7  220.26   17.31
  -4   2   7  219.95   17.03
   4   2  -7  246.26   20.12
   4  -2  -6  347.72   22.51
   4  -2  -6  330.26   28.44
   4   2  -6  344.80   25.19
  -4  -2   6  369.67   23.30
  -4   2   6  366.10   22.94
   4   2  -6  392.96   23.03
   4   2  -6  324.01   23.82
   4  -2  -5  270.14   20.55
  -4   2   5  303.41   24.73
  -4  -2   5  299.46   21.54
  -4   2   5  316.31   22.40
   4   2  -5  278.70   22.18
  -4   2   4    7.33    4.99
  -4  -2   4    0.15    2.58
  -4  -2   4   -1.57    2.14
   4   2  -4    2.31    3.89
   4  -2  -3  368.03   24.93
  -4   2   3  314.95   25.24
  -4  -2   3  305.80   20.47
  -4   2   3  331.90   24.19
   4   2  -3  306.30   23.95
   4  -2  -2 1364.89   48.76
  -4   2   2 1383.33   53.34
  -4  -2   2 1348.65   43.58
   4   2  -2 1349.49   51.24
   4  -2  -1  707.75   35.79
  -4   2   1  786.37   40.42
  -4  -2   1  679.71   31.82
   4   2  -1  690.50   36.81
   4  -2   0 2593.67   69.69
  -4   2   0 2721.44   76.41
   4   2   0 2626.38   73.62
   4  -2   1  328.06   25.48
   4   2   1  327.59   26.50
   4  -2   2   -4.62    5.05
   4   2   2   -1.33    4.93
   4   2   3   34.68    9.35
   4  -2   3   28.88    8.17
   4  -2   4 1404.42   55.50
   4   2   4 1367.47   56.87
   4  -2   5  602.27   37.43
   4   2   5  600.06   38.05
   4  -2   6 1453.64   59.17
   4   2   6 1414.74   59.85
   4   2   7  293.34   27.70
   4   2   8   30.69    8.12
   4   2   8   36.56   10.22
   4   2   9   32.62    8.05
   4   2   9   23.33    8.06
   4   2  10  351.37   31.42
   4   2  10  357.93   27.26
   4   2  11  112.40   15.73
   4  -2  11  118.13   17.81
   4   2  11  104.67   17.51
   4   2  12  241.29   24.11
   4  -2  12  224.55   25.19
   4  -2  13   22.66    8.98
   4   2  13   26.76    8.82
   4  -2  14    2.86    3.63
   4   2  14   -4.89    4.53
   4   2  15    0.95    3.61
   4   3 -18   42.80   14.73
   4  -3 -17   67.51   19.04
   4   3 -17   37.95   13.65
   4  -3 -16   17.90   11.53
   4   3 -16   37.87   13.54
   4  -3 -15  669.01   55.37
   4   3 -15  602.36   48.14
   4  -3 -14  414.35   41.86
   4   3 -14  375.47   36.48
   4  -3 -13  152.57   24.49
   4   3 -13  107.27   18.59
   4  -3 -12   10.34    6.19
   4   3 -12   17.57    7.15
   4   3 -12   33.75    6.95
   4  -3 -11  414.77   37.86
   4   3 -11  381.66   32.06
   4   3 -11  425.82   25.00
   4   3 -10  137.30   18.32
  -4   3  10  130.96   10.52
   4  -3 -10  101.87   18.31
   4   3 -10  123.67   14.16
  -4  -3   9  509.42   25.52
   4  -3  -9  483.49   38.19
   4   3  -9  575.61   35.92
  -4   3   9  505.18   22.86
   4   3  -9  533.21   29.65
  -4  -3   8    0.08    2.70
   4  -3  -8   -2.19    5.37
   4   3  -8    4.43    4.31
   4   3  -8    4.27    3.13
  -4   3   8    0.27    1.71
  -4  -3   7    3.15    2.91
   4  -3  -7    4.32    4.64
   4   3  -7    5.91    4.60
   4   3  -7    6.68    4.59
   4  -3  -7    0.69    2.15
   4   3  -7    6.63    3.22
  -4   3   7    0.91    2.03
   4  -3  -6  436.49   24.77
   4  -3  -6  403.57   31.99
   4   3  -6  392.76   25.79
  -4  -3   6  431.90   25.41
  -4   3   6  420.48   24.94
   4   3  -6  437.36   23.92
   4   3  -6  420.11   27.52
   4  -3  -5 1419.67   46.20
  -4  -3   5 1462.77   48.34
  -4  -3   5 1508.19   43.61
  -4   3   5 1472.56   48.53
   4   3  -5 1442.73   41.34
   4   3  -5 1494.76   52.50
   4  -3  -4 1221.89   44.27
  -4  -3   4 1354.53   40.57
  -4   3   4 1293.65   46.88
   4   3  -4 1361.79   50.99
   4  -3  -3  158.46   16.53
  -4  -3   3  161.70   13.86
  -4   3   3  184.52   18.32
   4   3  -3  170.87   18.62
  -4   3   2    5.97    4.19
  -4  -3   2    4.62    2.64
   4  -3  -2    8.16    4.86
   4   3  -2    2.88    3.81
  -4  -3   1    5.89    4.02
   4  -3  -1    1.61    3.99
   4   3  -1    4.42    4.47
   4  -3   0  895.27   40.86
  -4  -3   0  859.57   34.86
   4   3   0  914.46   43.50
   4  -3   1 2657.57   72.38
   4   3   1 2635.31   75.42
   4  -3   2 1344.53   52.35
   4   3   2 1379.65   55.54
   4  -3   3 1074.88   48.02
   4   3   3 1054.29   49.50
   4   3   4   10.29    6.01
   4  -3   4   -3.04    5.93
   4   3   5  127.20   17.30
   4   3   6  637.04   40.31
   4   3   7  415.67   25.22
   4   3   7  369.12   31.36
   4   3   8  416.58   26.41
   4   3   8  413.15   33.46
   4   3   9  205.19   23.64
   4   3   9  194.19   18.65
   4   3  10    5.61    3.78
   4   3  10   -2.13    3.63
   4   3  11    8.28    4.80
   4   3  11    7.01    4.25
   4   3  12  235.25   26.13
   4   3  12  221.41   22.49
   4  -3  12  231.82   26.12
   4   3  13  221.09   23.23
   4  -3  13  293.25   30.04
   4  -3  14    0.42    3.26
   4   3  14   -2.49    3.30
   4   4 -18  102.79   20.98
   4  -4 -17  287.20   39.29
   4   4 -17  202.09   30.11
   4  -4 -16  225.25   33.82
   4   4 -16  153.14   25.02
   4  -4 -15  349.91   40.52
   4   4 -15  288.90   32.77
   4  -4 -14   65.22   17.09
   4   4 -14   53.04   14.17
   4  -4 -13   48.66   14.68
   4   4 -13   40.48   12.00
   4   4 -12   43.00    8.44
   4  -4 -12   75.47   17.30
   4   4 -12   47.99   12.33
   4  -4 -11  284.94   32.12
   4   4 -11  255.23   25.97
   4   4 -11  270.92   20.88
   4   4 -10   13.42    5.21
   4  -4 -10    8.94    6.83
   4   4 -10   10.63    5.42
  -4   4  10   12.47    3.32
   4   4  -9  127.90   16.65
   4  -4  -9  110.43   19.06
  -4   4   9  121.82   11.43
   4   4  -9  130.72   15.28
   4  -4  -8  265.87   28.59
   4   4  -8  212.57   20.08
  -4   4   8  231.60   17.15
   4   4  -8  224.09   20.16
  -4  -4   8  264.77   19.43
   4  -4  -7  178.89   22.75
   4   4  -7  191.93   18.26
  -4  -4   7  210.77   17.77
  -4   4   7  166.67   15.37
   4   4  -7  185.83   18.66
   4   4  -7  171.68   15.59
   4  -4  -6  598.09   40.58
   4   4  -6  558.09   29.08
   4   4  -6  579.38   33.26
  -4   4   6  605.42   30.39
   4   4  -6  660.61   28.71
   4   4  -5  200.12   19.92
   4   4  -5  227.40   16.00
  -4   4   5  211.97   18.95
   4   4  -4    0.74    3.37
  -4   4   4    1.51    3.00
  -4  -4   4    2.58    2.22
   4   4  -4    1.68    1.68
   4   4  -3    8.32    4.32
  -4  -4   3    9.58    3.32
   4  -4  -2  323.68   23.97
  -4  -4   2  323.80   18.57
   4   4  -2  306.98   25.32
  -4  -4   1 1150.10   36.13
   4  -4  -1 1085.61   44.56
   4   4  -1 1087.67   47.70
  -4  -4   0  994.18   35.21
   4   4   0 1084.29   48.10
   4   4   1 1303.09   53.43
   4   4   2  233.98   23.16
   4   4   3  194.74   21.93
   4   4   4  893.31   46.82
   4   4   5  796.55   44.97
   4   4   6  148.08   19.72
   4   4   6  158.17   14.32
   4   4   7  491.87   26.19
   4   4   7  468.80   35.28
   4   4   8    2.96    2.44
   4   4   8    0.25    5.05
   4   4   9   -0.10    5.49
   4   4   9    0.37    1.91
   4   4  10  118.16   18.54
   4   4  10  167.37   17.51
   4   4  11  339.48   31.21
   4   4  11  366.97   26.93
   4  -4  12   39.36   11.17
   4   4  12   16.91    7.41
   4   4  12   34.60    8.98
   4   4  13  164.62   22.46
   4   4  13  161.59   19.51
   4  -4  13  177.75   24.20
   4  -4  14   43.16   12.57
   4   5 -18    2.44    7.23
   4   5 -17   -2.24    5.97
   4  -5 -16   97.87   23.34
   4   5 -16  100.79   20.19
   4  -5 -15   64.96   18.70
   4   5 -15   51.89   13.01
   4  -5 -14  619.86   52.84
   4   5 -14  487.87   40.30
   4   5 -13   33.75    7.25
   4  -5 -13   44.24   14.32
   4   5 -13   36.47   10.68
   4   5 -12    2.00    2.71
   4  -5 -12    3.09    6.20
   4   5 -12    7.66    5.50
   4   5 -11    8.36    5.01
   4  -5 -11    5.98    4.83
   4   5 -11   -3.69    4.60
   4  -5 -10  476.63   40.84
   4   5 -10  523.50   34.15
   4   5 -10  493.65   30.09
   4   5  -9   39.72    8.95
   4  -5  -9   39.15   11.19
   4   5  -9   26.77    7.68
  -4   5   9   29.89    5.98
   4   5  -8   42.60    9.17
  -4   5   8   61.16    8.94
   4  -5  -8   66.00   14.96
   4   5  -8   59.51   10.24
   4   5  -7  110.24   14.68
   4   5  -7  108.37   13.26
   4  -5  -7  111.59   18.77
  -4   5   7  127.17   13.75
   4   5  -7  124.61   12.91
   4  -5  -6  428.21   34.93
   4   5  -6  451.92   24.78
   4   5  -6  471.54   30.74
  -4   5   6  508.18   28.66
   4   5  -6  519.60   25.02
   4   5  -5    9.75    5.61
  -4   5   5   -0.22    3.31
   4   5  -5    7.83    3.35
   4   5  -4 1594.92   57.32
   4   5  -4 1631.55   39.07
  -4   5   4 1650.50   54.86
   4   5  -3   19.90    6.87
  -4  -5   3   30.67    5.17
   4   5  -3   25.85    4.73
  -4  -5   2  244.24   14.46
   4   5  -2  242.09   13.49
   4   5  -2  271.56   24.02
  -4  -5   1   65.57    8.11
   4   5  -1   61.87   11.83
  -4  -5   0 3116.17   58.66
   4   5   0 3078.45   82.94
   4   5   1    7.24    4.79
   4   5   2 3401.84   89.92
   4   5   3  209.19   22.56
   4   5   4  179.50   21.23
   4   5   5    2.55    2.05
   4   5   5    4.28    5.83
   4   5   6  414.27   21.39
   4   5   6  382.31   31.87
   4   5   7   -0.02    1.24
   4   5   7   -5.27    6.08
   4   5   8 1246.00   41.57
   4   5   8 1187.74   57.80
   4   5   9  138.77   14.69
   4   5   9  134.11   19.52
   4   5  10   -2.58    3.63
   4   5  10    8.55    4.42
   4   5  11   -4.34    6.05
   4   5  11    2.28    2.40
   4   5  12  138.94   20.30
   4  -5  12  126.25   20.02
   4   5  12  166.28   18.53
   4  -5  13   44.16   12.28
   4   5  13   28.18    9.75
   4   6 -18   -0.51    4.40
   4   6 -17  712.37   54.93
   4  -6 -16   13.30    9.75
   4   6 -16   20.12    9.77
   4  -6 -15  270.92   37.03
   4   6 -15  265.48   30.66
   4  -6 -14  117.62   24.16
   4   6 -14  152.39   22.49
   4  -6 -13  185.24   28.96
   4   6 -13  151.61   21.13
   4   6 -13  171.56   17.58
   4   6 -12    1.83    1.90
   4   6 -12    1.79    3.22
   4  -6 -11  467.40   42.48
   4   6 -11  399.00   30.60
   4   6 -11  410.63   28.35
   4   6 -10   11.73    6.15
   4  -6 -10    7.56    6.68
   4   6 -10    3.89    4.70
   4   6  -9   -1.43    3.18
  -4   6   9    3.21    2.30
   4  -6  -9    2.18    5.53
   4   6  -9    3.19    2.30
   4   6  -8  113.72   15.37
   4   6  -8  101.52   13.00
   4  -6  -8   82.00   16.69
  -4   6   8  127.66   13.50
   4  -6  -7  604.71   43.57
   4   6  -7  644.66   29.99
   4   6  -7  614.42   35.82
  -4   6   7  590.99   30.48
   4   6  -7  661.78   30.05
   4   6  -6  113.74   16.05
   4   6  -6  118.11   11.78
   4  -6  -6  137.79   20.85
  -4   6   6  116.85   14.16
   4   6  -6  103.79   10.94
   4   6  -5  441.12   30.94
   4   6  -5  496.54   22.25
  -4   6   5  432.19   28.00
   4   6  -4   62.96   12.25
   4   6  -4   68.44    7.66
   4   6  -3  269.61   24.56
   4   6  -3  242.02   13.31
  -4  -6   2  424.92   16.35
   4   6  -2  435.61   31.37
   4   6  -2  424.57   16.30
  -4  -6   1 1474.25   32.87
   4   6  -1 1428.22   56.73
   4   6  -1 1440.26   27.74
   4   6   0   18.65    8.09
  -4  -6   0   14.89    3.78
   4   6   1  116.76   17.11
   4   6   2   14.82    6.78
   4   6   3  730.29   43.00
   4   6   3  768.71   21.44
   4   6   4  390.90   32.16
   4   6   4  419.82   17.17
   4   6   5 2252.64   77.47
   4   6   5 2305.72   42.83
   4   6   6   30.94    5.46
   4   6   6   36.21   10.43
   4   6   7  439.34   21.62
   4   6   7  371.06   32.26
   4   6   8   24.16    7.76
   4   6   8    6.63    3.66
   4   6   9   70.58   14.66
   4   6   9   75.75   10.35
   4   6  10   46.58   11.86
   4   6  10   52.27    9.13
   4   6  11  156.87   21.81
   4   6  12    3.61    4.48
   4  -6  13   28.69   10.50
   4   6  13   14.73    7.36
   4  -7 -16  162.54   30.05
   4   7 -16  141.92   23.23
   4  -7 -15   -4.99    8.18
   4   7 -15   -0.77    5.06
   4  -7 -14  184.45   30.13
   4   7 -14  183.22   24.00
   4   7 -13   48.67   10.13
   4  -7 -13   18.16    8.76
   4   7 -13   38.50   10.75
   4  -7 -12   29.52   11.99
   4   7 -12   12.97    6.46
   4   7 -12   35.60    8.97
   4  -7 -11   23.21   11.70
   4   7 -11   18.30    6.80
   4   7 -11   43.43   10.01
   4  -7 -10  456.97   42.03
   4   7 -10  398.20   27.92
   4   7 -10  430.75   30.73
  -4   7   9    0.89    2.17
   4  -7  -9   -2.93    5.85
   4   7  -9   -0.78    1.81
   4   7  -8  123.79   13.60
   4  -7  -8   74.27   16.64
  -4   7   8  112.86   12.82
   4   7  -8  112.22   16.03
   4   7  -7   94.77   11.14
   4  -7  -7   83.58   17.26
  -4   7   7   86.45   11.88
   4   7  -7   93.83   11.31
   4   7  -7   83.42   13.69
   4   7  -6  228.22   22.64
  -4   7   6  201.48   19.01
   4   7  -6  214.99   15.60
   4   7  -5  222.33   22.99
   4   7  -5  249.42   15.49
   4   7  -4 2292.25   72.70
   4   7  -4 2339.30   43.25
   4   7  -3    7.83    2.33
   4   7  -3   13.05    5.56
   4   7  -2  287.25   26.32
   4   7  -2  271.08   11.39
   4   7  -1   11.95    6.70
  -4  -7   1   11.48    2.17
   4   7  -1   13.46    2.12
  -4  -7   0 2122.45   37.19
   4   7   0 1974.37   68.79
   4   7   0 2082.48   20.21
   4   7   1  416.69   32.60
   4   7   2 1641.22   64.98
   4   7   2 1657.69   17.98
   4   7   3  307.94   28.37
   4   7   3  338.76   10.37
   4   7   4  704.30   43.46
   4   7   4  783.59   19.07
   4   7   5   43.46   10.92
   4   7   5   41.78    5.07
   4   7   6  674.38   22.77
   4   7   6  582.54   40.59
   4   7   7   24.37    4.81
   4   7   7   25.10    8.98
   4   7   8 1174.16   35.54
   4   7   8 1203.43   59.38
   4   7   9    0.71    3.79
   4   7   9    0.26    1.27
   4   7  10   14.43    7.43
   4   7  11    0.79    4.51
   4   7  12   58.27   13.67
   4  -7  13    9.18    6.10
   4   7  13   17.27    8.04
   4  -8 -15   -1.65    4.18
   4   8 -15    8.15    5.75
   4  -8 -14  172.47   30.18
   4   8 -14  173.92   23.07
   4  -8 -13   97.99   21.69
   4   8 -13   90.11   15.63
   4   8 -13  109.33   15.46
   4  -8 -12   -1.36    3.94
   4   8 -12   -0.57    3.69
   4   8 -12    6.93    4.22
   4  -8 -11  387.75   40.56
   4   8 -11  405.18   29.55
   4   8 -11  424.46   31.18
   4  -8 -10  123.50   22.09
   4   8 -10   95.79   13.27
   4   8 -10  102.07   15.56
   4  -8  -9   -2.85    5.50
   4   8  -9    6.99    3.29
   4   8  -9   -5.81    5.40
   4  -8  -8    5.47    5.57
   4   8  -8    4.66    3.50
  -4   8   8    4.24    3.03
   4   8  -8    0.93    2.80
   4  -8  -7  255.67   29.59
   4   8  -7  279.23   16.70
   4   8  -7  271.05   25.32
  -4   8   7  291.60   22.48
   4   8  -6   45.59    7.19
  -4   8   6   31.44    7.58
   4   8  -6   41.92   10.06
   4   8  -5  319.10   27.74
   4   8  -5  341.81   17.76
   4   8  -4   68.19   12.90
   4   8  -3  567.02   37.34
   4   8  -2   14.90    7.28
   4   8  -1 1683.40   65.09
   4   8   0   34.27    9.79
  -4  -8   0   31.58    2.95
  -4  -8  -1   91.98    7.74
   4   8   1   76.73   14.51
   4   8   2   11.40    6.74
   4   8   3   22.10    7.88
   4   8   4   66.91   14.11
   4   8   5 1077.38   55.28
   4   8   6  196.34   10.95
   4   8   6  167.87   22.33
   4   8   7  130.52   20.06
   4   8   8  278.75   29.17
   4   8   9  312.70   31.12
   4   8  10   -1.49    5.88
   4   8  11  296.79   30.56
   4   8  12   31.01   10.16
   4   8  13   23.95    9.69
   4  -9 -15  140.05   27.94
   4  -9 -14  291.44   38.92
   4  -9 -13   26.70   11.54
   4   9 -13   24.71    7.79
   4  -9 -12   65.19   17.06
   4   9 -12   63.86   12.35
   4   9 -12   82.18   14.34
   4  -9 -11    6.57    5.77
   4   9 -11    1.02    2.97
   4   9 -11   16.31    7.09
   4  -9 -10   46.17   13.51
   4   9 -10   65.16   10.69
   4   9 -10   53.56   12.02
   4   9  -9  180.93   15.87
   4  -9  -9  207.55   28.40
   4   9  -9  190.03   22.17
   4   9  -8  151.65   12.84
   4  -9  -8  184.71   26.42
   4   9  -8  148.49   19.34
   4  -9  -7   40.22   13.29
   4   9  -7   31.63    8.99
   4   9  -6   53.29   11.67
   4   9  -5  946.42   49.42
   4   9  -4  728.83   43.32
   4   9  -3   56.18   12.62
   4   9  -2  250.65   25.84
   4   9  -1  418.91   33.62
   4   9   0  158.36   20.67
   4   9   1 1242.37   58.14
   4   9   2 1267.99   59.36
   4   9   3  995.84   53.15
   4   9   4  447.06   36.08
   4   9   5  386.08   33.81
   4   9   6  322.97   31.40
   4   9   7  315.52   31.37
   4   9   8  445.28   37.54
   4   9   9   95.67   17.53
   4   9  10   92.85   17.42
   4   9  11   65.09   14.88
   4   9  12   15.42    7.98
   4 -10 -14    6.13    6.92
   4 -10 -13  484.43   49.28
   4  10 -13  467.51   35.06
   4 -10 -12  188.77   30.13
   4  10 -12  161.25   20.68
   4 -10 -11  304.66   36.88
   4  10 -11  312.01   29.02
   4 -10 -10  121.04   23.13
   4  10 -10  135.34   19.27
   4 -10  -9   56.07   15.54
   4  10  -9   61.74   13.01
   4 -10  -8   20.49    9.02
   4  10  -8   23.26    7.60
   4  10  -7  463.72   35.41
   4  10  -6  200.99   23.12
   4  10  -5    2.96    4.49
   4  10  -4   50.91   12.00
   4  10  -3  456.26   35.42
   4  10  -2  548.20   39.08
   4  10  -1  848.35   48.54
   4  10   0  930.91   51.31
   4  10   1    9.58    7.35
  -4 -10  -2  186.19    8.54
   4  10   2  175.73   22.67
  -4 -10  -3  969.46   27.52
   4  10   3  926.71   52.71
   4  10   4  710.21   46.62
   4  10   5  242.02   27.21
   4  10   6  463.64   37.95
   4  10   7    5.36    6.08
   4  10   8   76.85   16.01
   4  10   9  269.89   29.89
   4  10  10  151.09   22.40
   4  10  11   74.96   16.39
   4  10  12  146.95   22.26
   4 -11 -14   57.04   17.77
   4 -11 -13  166.28   29.84
   4  11 -13  157.91   21.38
   4 -11 -12   11.76   10.85
   4  11 -12   10.31    6.67
   4 -11 -11    4.28    5.54
   4  11 -11    3.82    3.83
   4 -11 -10   45.75   15.07
   4  11 -10   13.70    6.40
   4 -11  -9  126.76   23.86
   4  11  -9   96.11   16.82
   4 -11  -8  317.91   35.81
   4  11  -8  244.64   26.57
   4  11  -7    0.21    4.75
   4  11  -6   28.88    9.70
   4  11  -5  479.70   37.32
   4  11  -4   92.45   16.49
   4  11  -3  379.30   33.19
   4  11  -2  306.73   30.02
   4  11  -1    3.11    5.65
   4  11   0   36.75   11.40
   4  11   1 1103.50   57.93
   4  11   2 1065.70   56.96
   4  11   3  429.33   36.43
   4  11   4  108.15   18.80
   4  11   5   52.69   13.31
   4  11   6  -10.36    6.53
   4  11   7  533.47   42.01
   4  11   8   74.29   16.18
   4  11   9  367.64   35.19
   4  11  10  232.91   28.21
   4  11  11   -3.13    4.94
   4  11  12   -6.22    5.16
   4 -12 -13   67.38   20.17
   4  12 -13  111.47   18.73
   4 -12 -12  208.03   33.26
   4  12 -12  206.12   25.68
   4 -12 -11   -5.44    4.60
   4  12 -11   -3.86    3.81
   4 -12 -10   20.54    9.73
   4  12 -10   35.89   10.61
   4 -12  -9  176.39   28.21
   4  12  -9  121.09   19.70
   4  12  -8  238.49   27.20
   4  12  -7  224.61   26.53
   4  12  -6  336.23   32.12
   4  12  -5    0.55    4.32
   4  12  -4   79.41   15.82
   4  12  -3    8.74    6.25
   4  12  -2  648.49   44.91
   4  12  -1    1.91    4.11
   4  12   0 1029.70   57.07
   4  12   1   -0.23    4.93
   4  12   2   56.06   13.76
   4  12   3  303.88   31.94
   4  12   4  990.89   57.19
   4  12   5    3.47    4.31
   4  12   6  478.64   40.62
   4  12   7   92.93   18.46
   4  12   8   11.44    8.28
   4  12   9  100.23   18.80
   4  12  10   68.51   15.60
   4  12  11   31.83   11.09
   4  13 -13  262.38   29.39
   4 -13 -12  108.11   25.12
   4  13 -12   81.71   16.34
   4 -13 -11    9.34    8.09
   4  13 -11    8.87    5.21
   4 -13 -10    4.30    7.23
   4  13 -10   -1.21    5.23
   4  13  -9  301.88   31.62
   4  13  -8   66.56   15.32
   4  13  -7   29.20    9.79
   4  13  -6   32.91   10.96
   4  13  -5  204.02   25.88
   4  13  -4   -3.65    5.24
   4  13  -3  621.80   45.25
   4  13  -2   40.93   11.83
   4  13  -1    5.10    5.91
   4  13   0  159.57   23.02
   4  13   1 1423.27   68.83
   4  13   2    0.98    5.66
   4  13   3  642.25   46.82
   4  13   4    2.89    4.42
   4  13   5    4.04    6.04
   4  13   6   90.23   18.07
   4  13   7  576.31   45.56
   4  13   8   61.80   15.59
   4  13   9  299.49   33.19
   4  13  10    3.83    5.03
   4  13  11   -3.84    4.84
   4  14 -13   34.46   10.68
   4  14 -12  157.12   23.46
   4 -14 -11    6.05    7.50
   4  14 -11   -5.86    5.31
   4 -14 -10    6.40    5.72
   4  14 -10   15.75    8.10
   4  14  -9   21.66    8.78
   4  14  -8  302.16   32.63
   4  14  -7   34.66   10.70
   4  14  -6  281.10   31.32
   4  14  -5    1.82    2.92
   4  14  -4   35.48   12.05
   4  14  -3   13.97    8.05
   4  14  -2 1298.07   67.18
   4  14  -1   65.39   15.68
   4  14   0  383.49   36.69
   4  14   1   15.54    8.04
   4  14   2  175.32   25.61
   4  14   3   -8.99    7.03
   4  14   4  841.45   55.63
   4  14   5   55.21   14.86
   4  14   6  555.23   45.36
   4  14   7  141.48   23.15
   4  14   8   62.17   15.82
   4  14   9    7.98    6.50
   4  14  10  267.59   32.09
   4  15 -13   97.85   18.72
   4  15 -12   -4.89    5.71
   4 -15 -11   14.84    9.33
   4  15 -11   10.00    4.92
   4  15 -10   35.59   11.50
   4  15  -9  114.89   20.67
   4  15  -8   11.20    6.84
   4  15  -7   89.34   18.11
   4  15  -6   53.03   13.98
   4  15  -5   53.42   13.81
   4  15  -4  191.15   26.56
   4  15  -3  680.98   50.17
   4  15  -2    7.25    8.01
   4  15  -1    3.34    6.01
   4  15   0  144.98   23.62
   4  15   1  171.26   25.69
   4  15   2  276.07   32.26
   4  15   3  655.08   50.01
   4  15   4    3.92    4.48
   4  15   5  109.21   20.95
   4  15   6   -5.25    5.27
   4  15   7  309.75   34.81
   4  15   8   20.59    9.53
   4  15   9  157.03   25.12
   4  15  10    6.08    6.50
   4  16 -12   91.01   19.02
   4  16 -11   24.31    9.80
   4  16 -10    0.73    5.10
   4  16  -9   -2.11    4.97
   4  16  -8  230.96   30.31
   4  16  -7    2.08    4.40
   4  16  -6  280.75   33.19
   4  16  -5    3.33    3.51
   4  16  -4    8.60    5.61
   4  16  -3  183.90   26.83
   4  16  -2  787.90   55.22
   4  16  -1  235.51   30.31
   4  16   0   92.42   19.26
   4  16   1   72.66   16.58
   4  16   2   76.50   17.24
   4  16   3  196.62   28.35
   4  16   4  298.44   35.01
   4  16   5  479.26   44.15
   4  16   6  127.95   22.58
   4  16   7   20.44   10.56
   4  16   8  133.87   23.40
   4  16   9   35.52   12.33
   4  17 -11   11.28    6.48
   4  17 -10   24.89   10.41
   4  17  -9   47.01   14.20
   4  17  -8   91.09   19.50
   4  17  -7  154.74   25.30
   4  17  -6    9.90    6.69
   4  17  -5   -5.49    6.93
   4  17  -4  164.89   26.23
   4  17  -3  151.47   25.17
   4  17  -2   15.11    9.49
   4  17  -1   12.80    9.41
   4  17   0  152.81   25.40
   4  17   1   25.48   10.10
   4  17   2  663.95   52.66
   4  17   3   74.98   18.20
   4  17   4  225.40   31.33
   4  17   5    6.86    7.82
   4  17   6   35.71   12.83
   4  18  -7  312.38   37.03
   4  18  -6   42.12   14.18
   4  18  -5   16.26   10.88
   4  18  -4   22.77    9.91
   4  18  -3  312.70   36.98
   4  18  -2   53.52   15.95
   4  18  -1  539.06   48.47
   4  18   0   70.99   17.79
   4  18   1   57.96   16.85
   4  18   2   11.71    9.98
   4  18   3  517.56   47.53
   5   0 -17   -7.49    7.13
   5   0 -16  181.39   29.69
   5   0 -15    3.54    5.29
   5   0 -14  200.06   29.38
   5   0 -13    5.07    7.65
   5   0 -12   84.74   17.71
   5   0 -11    4.21    5.01
   5   0 -11   -0.48    2.56
   5   0 -10  300.74   31.32
   5   0 -10  299.73   22.29
   5   0  -9   -6.56    4.88
   5   0  -9   -0.78    2.96
   5   0  -8 1089.93   55.46
   5   0  -8 1141.30   46.96
   5   0  -7    1.10    3.10
   5   0  -6    9.42    4.92
   5   0  -5   16.31    6.62
   5   0  -4   13.57    6.36
   5   0  -3   -0.92    4.23
   5   0  -2  622.64   38.68
   5   0  -1   -3.22    4.62
   5   0   0    5.08    4.95
   5   0   1   -2.66    5.11
   5   0   2  313.82   29.09
   5   0   3    5.28    4.62
   5   0   4    7.42    5.14
   5   0   5    8.72    7.21
   5   0   6   94.77   16.78
   5   0   7   -3.13    4.67
   5   0   8  497.94   39.92
   5   0   9    6.45    5.74
   5   0  10   12.05    6.61
   5   0  11   -3.50    5.12
   5   0  12  329.17   30.83
   5   0  13   -4.17    3.80
   5  -1 -17  101.62   23.74
   5   1 -17   95.25   22.37
   5  -1 -16   44.13   15.58
   5   1 -16   23.38   10.82
   5  -1 -15  130.05   24.78
   5   1 -15  137.20   24.54
   5  -1 -14    1.94    4.34
   5   1 -14    8.61    6.98
   5  -1 -13  129.35   23.47
   5   1 -13  119.76   21.20
   5  -1 -12  102.22   20.38
   5   1 -12   83.10   17.64
   5  -1 -11 1703.53   47.74
   5  -1 -11 1525.94   74.36
   5   1 -11 1518.08   70.69
   5   1 -11 1681.23   51.75
   5  -1 -10  154.12   15.32
   5  -1 -10  166.72   23.84
   5   1 -10  148.41   21.66
   5   1 -10  168.53   17.33
   5  -1  -9  623.72   32.31
   5  -1  -9  536.24   41.49
   5   1  -9  591.67   40.95
   5   1  -9  594.41   33.85
   5  -1  -8  127.31   19.64
   5   1  -8  106.16   16.91
   5   1  -8   88.55   13.46
   5  -1  -8  109.19   14.07
   5   1  -7  561.89   34.44
   5  -1  -7  575.67   33.44
   5   1  -6  233.06   22.69
   5  -1  -6  258.19   22.87
   5   1  -5 2654.82   77.41
   5  -1  -5 2774.13   76.67
   5  -1  -4   13.34    5.09
   5   1  -4    9.19    5.55
  -5  -1   4   -0.69    2.07
  -5  -1   3 1410.11   52.97
   5   1  -3 1414.87   58.44
   5  -1  -3 1386.21   56.03
   5  -1  -2    6.49    4.44
   5   1  -2   18.20    8.01
  -5  -1   2   12.21    4.39
  -5  -1   1  761.99   40.56
   5   1  -1  764.73   44.19
   5  -1  -1  748.12   42.46
   5  -1   0   30.89    9.41
   5   1   0   40.13   11.13
   5  -1   1 1393.85   59.93
   5   1   1 1410.69   61.42
   5  -1   2  150.98   20.00
   5   1   2  106.03   17.26
   5  -1   3  189.65   22.84
   5   1   3  194.88   23.28
   5   1   4    4.91    6.30
   5  -1   4   -3.38    4.94
   5  -1   5  229.08   26.19
   5   1   5  274.32   28.31
   5  -1   6   30.87   10.24
   5   1   6   31.18   10.31
   5   1   7  624.97   43.96
   5  -1   7  641.98   44.77
   5   1   8    3.54    4.52
   5   1   9  160.55   23.38
   5   1   9  166.66   19.79
   5   1  10    2.28    2.85
   5   1  10    7.16    5.64
   5   1  11  660.90   41.49
   5  -1  11  590.44   41.46
   5   1  12   14.47    6.49
   5  -1  12    7.22    5.12
   5  -1  13  222.30   26.51
   5   2 -17    3.77    5.12
   5  -2 -16   89.91   22.13
   5   2 -16  103.76   21.94
   5  -2 -15   19.94   10.18
   5   2 -15   22.01   10.56
   5  -2 -14  278.74   35.76
   5   2 -14  257.22   31.76
   5  -2 -13   -6.13    6.07
   5   2 -13   -6.93    6.11
   5  -2 -12  103.71   20.56
   5   2 -12   88.67   17.05
   5   2 -11   88.05   12.55
   5  -2 -11   95.93   18.75
   5   2 -11   62.23   14.13
   5  -2 -10  559.29   44.56
   5   2 -10  519.94   39.18
   5   2 -10  537.19   32.01
   5   2  -9   32.61    8.22
   5  -2  -9   33.48   11.03
   5   2  -9   22.91    8.39
   5  -2  -9   31.04    7.49
   5  -2  -8  923.02   40.27
   5  -2  -8  864.45   52.21
   5   2  -8  820.45   44.93
   5   2  -8  843.55   42.04
   5  -2  -7  538.18   31.81
   5   2  -7  564.22   35.13
   5   2  -6   59.99   11.89
  -5  -2   6   66.74   11.08
   5  -2  -6   54.14   11.17
   5   2  -5  124.96   17.48
  -5  -2   5  150.46   16.51
   5  -2  -5   88.50   13.59
   5   2  -4   94.80   15.64
  -5  -2   4  100.09   13.45
   5  -2  -4   77.03   12.89
   5   2  -3   16.16    7.59
  -5  -2   3   19.12    6.16
   5  -2  -3   16.68    7.29
   5  -2  -2  314.94   27.12
  -5  -2   2  328.12   24.82
   5   2  -2  334.00   28.95
   5   2  -1   53.71   11.81
  -5  -2   1   69.62   11.98
   5  -2  -1   87.35   14.43
  -5  -2   0   10.81    5.18
   5  -2   0    0.53    3.06
   5  -2   1    0.32    3.72
  -5  -2  -1    5.03    4.06
   5   2   1    3.61    4.60
   5  -2   2  280.55   27.11
   5   2   2  272.99   27.79
   5   2   3   42.72   11.19
   5  -2   3   34.40   10.25
   5  -2   4   -0.65    4.15
   5   2   4    7.43    6.68
   5  -2   5   -8.57    6.56
   5   2   5   -2.55    4.64
   5  -2   6  225.95   26.23
   5   2   6  236.31   26.88
   5   2   7  171.54   23.53
   5   2   8  197.72   25.50
   5   2   9   -1.45    3.10
   5   2   9  -18.42    8.35
   5   2  10   46.50   10.54
   5   2  10   37.60   10.32
   5   2  11   74.33   12.97
   5  -2  11   90.90   17.40
   5   2  11   76.45   16.42
   5  -2  12  105.19   18.23
   5  -2  13   99.98   18.22
   5   3 -17   16.43    8.06
   5  -3 -16  311.10   40.73
   5   3 -16  226.79   32.37
   5  -3 -15   32.68   13.22
   5   3 -15   31.85   12.21
   5  -3 -14   17.19    8.10
   5   3 -14    6.54    5.79
   5  -3 -13   75.05   18.77
   5   3 -13   37.24   12.03
   5   3 -12  214.35   26.29
   5  -3 -12  207.36   29.46
   5   3 -12  203.25   19.05
   5  -3 -11  602.86   48.84
   5   3 -11  652.35   43.91
   5   3 -11  623.13   34.64
   5  -3 -10  667.50   49.76
   5   3 -10  623.43   41.58
   5   3 -10  605.52   35.18
   5  -3  -9  125.32   21.14
   5   3  -9  128.94   18.29
   5   3  -9  154.48   18.24
   5   3  -8  127.44   17.14
   5  -3  -8  114.20   19.40
   5   3  -8  108.53   15.78
   5  -3  -7   51.94    9.93
   5   3  -7   83.89   14.10
   5  -3  -6 1363.82   51.35
  -5  -3   6 1286.22   46.17
   5   3  -6 1224.87   53.59
   5  -3  -5 1019.06   45.55
   5   3  -5  934.32   37.29
   5   3  -5  972.99   48.42
   5  -3  -4 1085.22   48.12
   5   3  -4 1032.59   50.57
   5  -3  -3  862.53   43.62
   5   3  -3  790.70   44.64
   5   3  -2  134.15   18.83
   5  -3  -2  140.84   18.13
   5  -3  -1   66.82   12.67
   5   3  -1   42.34   10.87
   5  -3   0  246.88   24.64
  -5  -3   0  241.73   21.47
   5   3   0  245.55   26.03
   5  -3   1  631.11   40.42
  -5  -3  -1  676.70   37.05
   5   3   1  600.89   41.08
   5  -3   2  903.45   48.45
   5   3   2  923.07   51.36
   5  -3   3    6.97    6.09
   5   3   3    1.73    3.52
   5   3   4   58.49   14.17
   5   3   5  348.62   32.82
   5   3   6  336.38   32.28
   5   3   7  124.08   20.44
   5   3   8   25.98    7.19
   5   3   8   26.25    9.76
   5   3   9   12.66    5.83
   5   3   9    5.32    5.06
   5   3  10  195.30   25.88
   5   3  10  162.51   18.60
   5   3  11  487.50   41.05
   5   3  12  385.55   36.77
   5  -3  12  354.30   33.84
   5   4 -17    9.46    8.10
   5  -4 -16   39.51   14.78
   5   4 -16   25.03   10.60
   5  -4 -15  223.92   33.90
   5   4 -15  202.52   28.44
   5  -4 -14  312.94   39.08
   5   4 -14  248.49   30.31
   5  -4 -13   81.20   19.55
   5   4 -13   87.00   17.31
   5  -4 -12   92.89   21.02
   5   4 -12   67.00   14.54
   5   4 -12   69.00   11.62
   5  -4 -11  243.60   31.66
   5   4 -11  219.36   24.98
   5   4 -11  254.72   23.03
   5  -4 -10   90.28   19.37
   5   4 -10   91.37   15.20
   5   4 -10  110.22   15.88
   5  -4  -9  603.79   47.20
   5   4  -9  663.28   39.29
   5   4  -9  660.33   38.71
   5   4  -8  308.96   25.51
   5  -4  -8  300.19   32.39
   5   4  -8  285.03   25.79
   5   4  -7  444.58   32.65
   5   4  -6   66.53   12.86
   5   4  -5   26.68    8.77
   5   4  -5   29.12    6.48
   5   4  -4  568.75   27.21
   5   4  -4  582.03   38.56
   5   4  -3 1012.30   51.42
   5  -4  -2  368.81   29.05
   5   4  -2  362.39   31.30
   5  -4  -1  143.63   18.27
   5   4  -1  156.14   20.82
   5   4   0  147.16   20.79
   5   4   1    3.67    5.40
   5   4   2  117.25   18.70
   5   4   3  171.77   22.74
   5   4   4  156.73   22.08
   5   4   5   57.85   14.12
   5   4   6   13.65    8.21
   5   4   7  239.63   19.53
   5   4   7  285.79   30.30
   5   4   8   72.25   15.48
   5   4   8   97.91   13.20
   5   4   9   49.27   12.95
   5   4  10  194.21   25.92
   5   4  11   44.91   12.78
   5  -4  12   17.84    7.12
   5   4  12   22.00    9.93
   5  -5 -15   17.08   11.23
   5   5 -15   -1.85    4.46
   5  -5 -14    5.05    5.81
   5   5 -14   26.39    8.69
   5  -5 -13   67.66   18.77
   5   5 -13   61.65   13.90
   5  -5 -12  747.73   57.77
   5   5 -12  736.29   46.14
   5   5 -12  755.79   39.97
   5  -5 -11   38.55   13.62
   5   5 -11   33.31   10.17
   5   5 -11   39.58    9.27
   5  -5 -10 1232.62   70.24
   5   5 -10 1312.52   55.78
   5   5 -10 1297.78   54.92
   5  -5  -9   95.81   19.57
   5   5  -9   95.66   14.32
   5   5  -9  112.68   16.41
   5   5  -8   71.66   13.73
   5   5  -7   81.92   14.65
   5   5  -6  862.77   46.96
   5   5  -6  931.45   36.45
   5   5  -5  211.00   16.64
   5   5  -5  193.66   23.07
  -5  -5   4 1587.69   43.83
   5   5  -4 1537.87   42.92
   5   5  -4 1501.35   63.13
  -5  -5   3   22.03    5.46
   5   5  -3   30.73    9.05
   5   5  -3   32.51    6.12
  -5  -5   2    0.99    2.65
   5   5  -2    5.64    3.72
  -5  -5   1    9.15    4.08
   5   5  -1   13.21    7.22
  -5  -5   0  290.36   21.30
   5   5   0  255.16   26.73
   5   5   1  185.17   23.19
   5   5   2  307.61   30.47
   5   5   3   -0.11    3.94
   5   5   4  220.08   26.29
   5   5   5   41.80   11.68
   5   5   6  402.99   22.86
   5   5   6  410.03   36.68
   5   5   7    9.79    4.89
   5   5   8    8.24    6.84
   5   5   9   89.69   17.86
   5   5  10  230.84   28.66
   5   5  11   39.50   11.96
   5   5  12  537.48   44.11
   5  -6 -15  295.52   40.21
   5  -6 -14   74.56   19.67
   5  -6 -13  205.81   32.06
   5   6 -13  177.17   23.27
   5  -6 -12    4.05    7.59
   5   6 -12    1.46    2.77
   5   6 -12    5.26    3.93
   5  -6 -11   41.54   13.32
   5   6 -11   16.65    7.62
   5   6 -11   40.74    9.74
   5  -6 -10   21.03   10.49
   5   6 -10   23.01    8.35
   5   6 -10   15.63    6.36
   5  -6  -9  709.01   53.21
   5   6  -9  713.06   37.21
   5   6  -9  643.27   40.40
   5   6  -8  119.02   17.42
   5   6  -7  477.52   35.72
   5   6  -6   41.49   11.01
   5   6  -6   47.67    8.16
   5   6  -5   29.89    9.58
   5   6  -5   34.72    6.62
   5   6  -4   77.96   14.91
   5   6  -4   82.96    9.48
  -5  -6   3  910.16   29.44
   5   6  -3  859.40   28.70
   5   6  -3  838.29   48.40
  -5  -6   2    2.36    1.52
   5   6  -2    3.63    2.10
  -5  -6   1  676.83   27.68
   5   6  -1  680.01   23.33
   5   6  -1  629.34   42.55
  -5  -6   0   -3.17    2.27
   5   6   0   -3.53    4.15
   5   6   1    8.57    5.49
   5   6   2   33.40   10.78
   5   6   3   66.27   14.21
   5   6   4  190.96   24.87
   5   6   4  220.76   13.90
   5   6   5    4.63    4.94
   5   6   6   -3.47    6.45
   5   6   7  395.84   37.04
   5   6   8   74.13   15.97
   5   6   9  182.70   25.42
   5   6  10   30.25   10.44
   5   6  11   28.67    9.81
   5   6  12   51.77   13.92
   5  -7 -14   12.18    8.30
   5  -7 -13    1.58    3.75
   5  -7 -12  596.55   53.87
   5   7 -12  544.05   37.00
   5  -7 -11  283.35   36.37
   5   7 -11  361.15   30.58
   5  -7 -10  849.33   60.42
   5   7 -10  810.28   40.13
   5   7 -10  819.73   46.65
   5   7  -9    9.22    6.31
   5   7  -9   12.31    5.30
   5  -7  -9   25.30   11.33
   5   7  -8    6.74    4.90
   5   7  -7    3.00    3.64
   5   7  -6  923.44   51.06
   5   7  -5   28.21    9.27
   5   7  -4  900.26   51.14
   5   7  -4 1013.57   30.59
   5   7  -3  211.17   24.69
   5   7  -2    4.35    4.96
   5   7  -1  141.40   20.81
   5   7   0  698.53   46.19
   5   7   1  162.83   22.70
   5   7   2  183.61   24.33
   5   7   3   -8.62    6.74
   5   7   4   15.47    7.96
   5   7   5    6.17    5.40
   5   7   6  583.09   44.92
   5   7   7   19.90    8.98
   5   7   8    4.90    4.95
   5   7   9   -7.30    6.07
   5   7  10  370.44   36.76
   5   7  11   71.59   16.90
   5   7  12  348.23   35.71
   5  -8 -14    7.51    5.54
   5  -8 -13  281.26   38.49
   5   8 -12  -15.42    6.83
   5  -8 -12    3.17    5.59
   5   8 -11   -0.36    3.33
   5  -8 -11   -3.43    6.25
   5   8 -10   37.26   10.38
   5  -8 -10   44.35   14.42
   5   8  -9  933.86   51.79
   5   8  -8  140.67   20.27
   5   8  -7 1030.29   54.80
   5   8  -6    2.61    4.95
   5   8  -5    2.42    4.05
   5   8  -4   72.40   15.44
   5   8  -3  760.40   48.30
   5   8  -2   19.86   10.14
   5   8  -1  582.24   42.55
   5   8   0   62.01   14.67
   5   8   1   50.45   13.03
   5   8   2    1.66    4.65
   5   8   3  113.41   19.85
   5   8   4   64.44   15.35
   5   8   5   65.00   15.05
   5   8   6   93.43   18.41
   5   8   7  397.21   38.29
   5   8   8    9.05    6.88
   5   8   9  149.18   23.64
   5   8  10   -2.22    4.28
   5   8  11   51.61   14.60
   5   8  12   71.16   16.44
   5  -9 -13   72.07   20.57
   5  -9 -12  285.22   38.15
   5   9 -12  300.32   29.63
   5  -9 -11  346.82   41.17
   5   9 -11  320.05   30.60
   5  -9 -10  254.01   34.50
   5   9 -10  223.13   25.93
   5   9  -9  392.15   34.69
   5   9  -8  105.58   18.14
   5   9  -7   87.66   16.65
   5   9  -6  464.46   37.79
   5   9  -5  590.79   42.93
   5   9  -4  450.63   37.81
   5   9  -3  378.95   34.60
   5   9  -2   -7.89    7.93
   5   9  -1    8.92    5.70
   5   9   0  541.55   42.19
   5   9   1  293.49   31.27
   5   9   2    2.40    3.88
   5   9   3   17.82    8.73
   5   9   4  120.06   20.92
   5   9   5   65.44   15.28
   5   9   6  298.15   32.93
   5   9   7  154.77   24.32
   5   9   8    9.04    7.42
   5   9   9    1.69    4.23
   5   9  10  178.30   26.15
   5   9  11   86.98   19.01
   5 -10 -13  175.51   31.48
   5  10 -12   -4.79    5.30
   5 -10 -12   -1.84    6.40
   5  10 -11    8.32    5.84
   5 -10 -11   24.91   12.32
   5  10 -10   69.00   15.34
   5 -10 -10   81.42   19.73
   5  10  -9  358.82   33.88
   5  10  -8  561.78   42.86
   5  10  -7  630.62   45.23
   5  10  -6   94.17   17.48
   5  10  -5  150.73   22.80
   5  10  -4   72.76   16.40
   5  10  -3  190.72   25.23
   5  10  -2   60.81   14.76
   5  10  -1  362.87   35.31
   5  10   0   57.00   14.64
   5  10   1    1.26    4.58
   5  10   2   88.36   18.34
   5  10   3  401.91   38.09
   5  10   4    5.70    4.14
   5  10   5   73.78   17.45
   5  10   6  182.30   26.26
   5  10   7    9.11    6.03
   5  10   8  110.75   20.60
   5  10   9  252.97   31.34
   5  10  10   -0.29    6.24
   5  10  11    3.61    4.77
   5  11 -12   95.50   17.80
   5 -11 -12  120.19   24.91
   5 -11 -11  697.55   60.36
   5  11 -11  631.25   46.04
   5  11 -10   15.30    8.20
   5  11  -9  229.10   27.97
   5  11  -8   70.64   15.82
   5  11  -7  340.48   34.54
   5  11  -6    8.29    5.86
   5  11  -5 1309.75   67.11
   5  11  -4   24.34   10.00
   5  11  -3  159.33   23.76
   5  11  -2   95.14   18.85
   5  11  -1   58.23   15.58
   5  11   0   63.41   15.66
   5  11   1  333.85   35.01
   5  11   2   38.48   11.92
   5  11   3   58.90   15.36
   5  11   4  134.39   23.04
   5  11   5  118.11   21.15
   5  11   6   11.47    6.27
   5  11   7    6.39    6.32
   5  11   8    2.21    6.14
   5  11   9   61.49   15.72
   5  11  10   61.29   15.72
   5  12 -12   96.06   18.56
   5  12 -11   19.80    9.57
   5  12 -10  318.19   33.84
   5  12  -9   73.61   16.95
   5  12  -8  715.87   50.81
   5  12  -7   95.99   19.13
   5  12  -6  275.93   31.97
   5  12  -5   24.49   10.83
   5  12  -4  101.25   19.54
   5  12  -3  232.14   29.26
   5  12  -2  912.99   58.11
   5  12  -1  565.83   45.95
   5  12   0  119.33   21.53
   5  12   1   -4.09    5.34
   5  12   2  287.00   33.35
   5  12   3  306.90   34.75
   5  12   4  256.72   31.70
   5  12   5   21.87    8.74
   5  12   6   27.63   10.57
   5  12   7   -1.13    4.56
   5  12   8  235.60   31.03
   5  12   9   73.11   17.07
   5  13 -12   15.15    8.24
   5  13 -11  407.76   39.15
   5  13 -10   41.43   12.79
   5  13  -9   92.68   19.36
   5  13  -8   10.21    7.08
   5  13  -7   52.68   14.57
   5  13  -6    4.69    5.24
   5  13  -5  325.48   35.73
   5  13  -4  203.12   28.14
   5  13  -3  111.62   21.34
   5  13  -2   66.85   15.99
   5  13  -1   79.21   18.13
   5  13   0   26.68   11.03
   5  13   1   84.09   18.64
   5  13   2   48.89   14.20
   5  13   3   -0.60    4.70
   5  13   4   23.10   10.79
   5  13   5  154.32   25.57
   5  13   6    6.58    8.60
   5  13   7   -9.86    8.21
   5  14 -12   95.82   19.56
   5  14 -11   37.78   12.87
   5  14 -10  145.85   24.64
   5  14  -9   36.24   13.24
   5  14  -8  791.83   56.31
   5  14  -7   12.82    8.30
   5  14  -6  319.60   35.63
   5  14  -5   12.29    7.63
   5  14  -4  256.69   32.35
   5  14  -3    6.65    6.93
   5  14  -2  831.71   58.32
   5  14  -1   27.35   10.95
   5  14   0   34.02   12.55
   5  14   1   -2.07    6.30
   5  14   2   61.67   16.64
   5  14   3   24.25    9.71
   5  14   4  201.82   29.54
   5  14   5   72.33   18.21
   5  14   6  -23.20   10.81
   5  15 -11   94.31   19.55
   5  15 -10   56.21   15.93
   5  15  -9    0.08    5.45
   5  15  -8    7.13    6.30
   5  15  -7  171.11   27.14
   5  15  -6  141.94   24.27
   5  15  -5  205.81   30.00
   5  15  -4  325.46   37.60
   5  15  -3    8.49    8.07
   5  15  -2   36.58   13.90
   5  15  -1  119.66   23.33
   5  15   0   69.68   17.85
   5  15   1   29.64   12.03
   5  15   2  112.28   22.30
   5  15   3   29.54   12.16
   5  15   4    0.50    4.56
   5  16  -8  283.33   36.04
   5  16  -7  293.46   35.87
   5  16  -6  192.66   29.38
   5  16  -5    0.49    4.80
   5  16  -4  145.93   26.06
   5  16  -3   88.00   20.21
   5  16  -2  476.59   46.39
   5  16  -1  158.60   27.17
   5  16   0   57.43   16.24
   5  16   1    4.30    5.76
   6   0 -16  381.04   45.02
   6   0 -15    7.95    6.07
   6   0 -14  548.83   50.13
   6   0 -13   -1.43    9.01
   6   0 -12    8.84    6.94
   6   0 -11   -3.95    4.83
   6   0 -10  652.85   37.26
   6   0  -9   -1.57    4.28
   6   0  -8   41.55   10.36
   6   0  -7   -1.03    2.77
   6   0  -6  177.72   21.86
   6   0  -5    2.85    3.94
   6   0  -4 1506.61   65.97
   6   0  -3    0.53    3.66
   6   0  -2   39.01   11.86
   6   0  -1    1.38    3.35
   6   0   0 1025.83   56.90
   6   0   1   -0.70    4.42
   6   0   2  883.30   54.10
   6   0   3    1.23    5.93
   6   0   4   -0.75    4.71
   6   0   5   -8.67    8.22
   6   0   6  965.98   59.42
   6   0   7   -3.84    6.69
   6   0   8  696.45   51.66
   6  -1 -15   35.80   13.82
   6   1 -15   50.74   15.52
   6  -1 -14   10.55    8.65
   6   1 -14   17.85   10.05
   6  -1 -13   13.46    8.65
   6   1 -13   14.79    9.30
   6  -1 -12    6.61    6.53
   6   1 -12   -2.12    5.49
   6   1 -11  252.25   29.86
   6  -1 -11  266.56   32.54
   6  -1 -10   35.49    8.85
   6   1 -10   37.49    9.38
   6  -1  -9   29.01    8.66
   6   1  -9    5.20    3.91
   6   1  -8   28.87    9.13
   6  -1  -8   25.53    8.05
   6   1  -7    2.76    3.28
   6  -1  -7    7.73    5.38
   6  -1  -6   70.33   13.51
   6   1  -6   64.59   13.24
   6  -1  -5   54.65   12.39
   6   1  -5   57.92   13.51
   6  -1  -4    0.05    4.16
   6   1  -4    3.06    5.38
   6  -1  -3  206.49   24.10
   6   1  -3  240.87   26.82
   6  -1  -2    2.60    5.58
   6   1  -2    5.96    5.48
   6  -1  -1  373.51   33.84
   6   1  -1  348.86   33.74
   6  -1   0   16.62    9.76
   6   1   0   -0.64    5.45
   6  -1   1   -2.59    4.97
   6   1   1   -3.90    4.81
   6   1   2   12.70    5.91
   6  -1   2   10.21    4.53
   6  -1   3  419.93   37.37
   6   1   3  407.40   37.56
   6  -1   4   80.67   17.14
   6   1   4   92.21   18.18
   6   1   5  377.54   37.30
   6  -1   5  407.34   38.20
   6   1   6    1.68    5.11
   6  -1   6   -4.57    6.86
   6   1   7   55.05   13.92
   6   1   8   10.98    6.80
   6   1   9   66.97   16.32
   6  -2 -15  121.02   25.43
   6  -2 -14  302.17   38.38
   6   2 -14  323.38   36.75
   6  -2 -13   13.72    9.30
   6   2 -13   19.03    7.84
   6  -2 -12   10.76    6.75
   6   2 -12   -0.20    6.67
   6   2 -11   21.98    9.84
   6  -2 -11   21.61   10.25
   6   2 -11   33.56    8.91
   6   2 -10  440.25   32.55
   6  -2  -9  175.29   19.60
   6   2  -9  175.76   21.26
   6  -2  -8  218.11   22.34
   6   2  -8  229.97   25.03
   6   2  -7   37.46   10.23
   6  -2  -7   62.32   12.67
   6   2  -6   27.52    9.15
   6  -2  -6   35.39   10.23
   6  -2  -5  838.91   47.19
   6   2  -5  820.07   48.92
   6  -2  -4  580.12   39.86
   6   2  -4  562.05   41.16
   6  -2  -3    4.66    5.21
   6   2  -3   20.08    7.58
   6  -2  -2  129.29   19.71
   6   2  -2   98.41   18.03
   6  -2  -1   10.46    6.80
   6   2  -1    2.37    4.92
   6  -2   0 1002.41   55.41
   6   2   0 1033.21   57.72
   6  -2   1  369.58   34.25
   6   2   1  368.31   35.23
   6  -2   2  819.17   51.32
   6   2   2  872.89   54.51
   6  -2   3  327.93   33.41
   6   2   3  261.01   30.34
   6   2   4   14.66    8.30
   6  -2   4   31.97   11.27
   6   2   5  243.22   30.08
   6   2   6  687.07   50.55
   6   2   7  369.64   37.59
   6   2   8  741.99   53.48
   6   2   9  159.08   25.28
   6  -3 -15   -0.71    4.55
   6  -3 -14   15.62    8.99
   6  -3 -13  134.84   25.48
   6   3 -13  122.67   21.14
   6  -3 -12   20.97    8.58
   6   3 -12   38.15   11.83
   6  -3 -11    8.89    6.94
   6   3 -11   19.04    7.73
   6   3 -10   96.04   15.83
   6   3  -9   23.13    8.40
   6   3  -8   60.29   13.03
   6   3  -7  194.79   23.56
   6   3  -6   42.78   11.70
   6  -3  -6   41.89   10.48
   6  -3  -5   12.97    4.77
   6   3  -5   15.74    8.35
   6   3  -4   90.45   16.95
   6  -3  -4   82.36   15.20
   6  -3  -3  235.99   25.71
   6   3  -3  245.52   28.31
   6   3  -2   40.55   12.19
   6  -3  -2   49.45   12.11
   6  -3  -1  507.79   38.69
   6   3  -1  489.20   39.88
   6  -3   0    3.81    5.23
   6   3   0   -1.99    7.40
   6  -3   1   30.34   10.58
   6   3   1    6.85    5.05
   6   3   2   -7.07    8.48
   6  -3   2   -2.46    6.08
   6   3   3  236.73   29.40
   6   3   4  153.49   23.98
   6   3   5  317.67   34.56
   6   3   6   27.42   10.32
   6   3   7   80.80   18.05
   6   3   8    8.45    7.42
   6   3   9   13.44    8.92
   6  -4 -14  100.14   23.37
   6  -4 -13   29.79   13.24
   6  -4 -12   -0.61    4.31
   6   4 -11   38.16   10.01
   6   4 -10   13.00    6.25
   6   4  -9  249.26   26.17
   6   4  -8   43.36   11.35
   6   4  -7    2.98    3.63
   6   4  -6   66.30   14.09
   6   4  -5  545.42   41.28
   6   4  -4   21.63    8.86
   6   4  -3   45.44   12.36
   6   4  -2    5.53    5.81
   6   4  -1  425.73   37.86
   6   4   0  240.03   29.00
   6   4   1 1728.16   77.40
   6   4   2  218.30   27.75
   6   4   3  504.29   42.77
   6   4   4    4.52    3.99
   6   4   5  156.69   24.60
   6   4   6  101.68   20.06
   6   4   7  632.38   49.41
   6   4   8  100.13   20.31
   6  -5 -14   20.86    8.51
   6  -5 -13   55.04   17.76
   6  -5 -12   76.90   19.95
   6   5 -11    5.61    4.69
   6   5 -10   61.92   13.58
   6   5  -9   -1.46    3.91
   6   5  -8   66.42   14.94
   6   5  -7  114.69   19.63
   6   5  -6  113.10   19.13
   6   5  -5    5.49    5.42
   6   5  -4    0.59    4.42
   6   5  -3  177.44   24.67
   6   5  -2  236.29   28.41
   6   5  -1   22.80    9.53
   6   5   0  154.29   23.38
   6   5   1   53.51   15.59
   6   5   2   43.00   12.81
   6   5   3  107.60   19.71
   6   5   4  390.07   38.64
   6   5   5  148.12   24.22
   6   5   6  375.81   38.26
   6   5   7   -6.37    8.00
   6   5   8    0.97    6.41
   6  -6 -13  140.93   27.42
   6  -6 -12   -0.19    8.80
   6   6 -11  111.50   17.94
   6   6 -10    7.65    5.85
   6   6  -9  317.56   31.39
   6   6  -8   36.50   11.26
   6   6  -7   29.70    9.35
   6   6  -6   -3.93    5.69
   6   6  -5  608.99   45.09
   6   6  -4    3.74    4.02
   6   6  -3  361.71   35.21
   6   6  -2    1.96    4.60
   6   6  -1  363.09   35.98
   6   6   0  248.75   30.50
   6   6   1 1272.33   68.64
   6   6   2   25.97   11.21
   6   6   3  253.28   30.84
   6   6   4   -0.92    5.43
   6   6   5  241.16   30.85
   6   6   6    7.43    7.21
   6   6   7  692.37   52.88
   6   6   8   -0.83    5.86
   6   7 -11   23.69    8.86
   6   7 -10   55.25   13.30
   6   7  -9   25.98    9.32
   6   7  -8  126.28   20.60
   6   7  -7   82.73   17.26
   6   7  -6   66.37   15.24
   6   7  -5   16.51    8.10
   6   7  -4   34.95   11.36
   6   7  -3   70.45   16.90
   6   7  -2  393.91   37.79
   6   7  -1   -1.46    3.72
   6   7   0  153.07   24.21
   6   7   1   16.89    8.35
   6   7   2  125.02   22.58
   6   7   3    6.82    5.59
   6   7   4  754.61   55.08
   6   7   5  -24.29   10.30
   6   7   6  129.88   23.41
   6   7   7   48.20   15.48
   6   8 -11   65.34   15.14
   6   8 -10   61.91   14.45
   6   8  -9  161.53   23.36
   6   8  -8    2.94    4.38
   6   8  -7   20.34    9.63
   6   8  -6   73.88   16.83
   6   8  -5  239.54   29.85
   6   8  -4   84.32   18.22
   6   8  -3  108.76   20.05
   6   8  -2   -0.95    4.99
   6   8  -1   95.14   19.36
   6   8   0  277.77   32.67
   6   8   1  743.52   53.82
   6   8   2  154.46   24.66
   6   8   3  442.27   42.08
   6   8   4    6.26    5.54
   6   8   5   33.49   12.09
   6   8   6  138.06   24.23
   6   8   7  244.93   32.20
   6   9 -11   28.81   10.44
   6   9 -10   14.40    8.12
   6   9  -9   12.16    7.26
   6   9  -8   58.15   14.99
   6   9  -7   -1.29    6.17
   6   9  -6   93.74   19.33
   6   9  -5    3.17    3.90
   6   9  -4   45.77   13.84
   6   9  -3   32.34   12.28
   6   9  -2  573.41   47.23
   6   9  -1   -4.00    5.04
   6   9   0  166.57   26.04
   6   9   1   20.52   11.25
   6   9   2  251.08   32.04
   6   9   3  129.69   23.79
   6   9   4  593.85   49.89
   6   9   5   63.38   15.90
   6   9   6   98.75   20.90
   6  10 -11   22.20    9.43
   6  10 -10   78.32   17.10
   6  10  -9   38.72   12.09
   6  10  -8   61.58   15.81
   6  10  -7   11.72    7.99
   6  10  -6  109.76   20.75
   6  10  -5   61.19   15.76
   6  10  -4  379.28   38.71
   6  10  -3   80.72   18.28
   6  10  -2   17.14    9.01
   6  10  -1    6.80    6.33
   6  10   0  378.14   39.51
   6  10   1  124.28   23.28
   6  10   2  732.01   55.55
   6  10   3    0.63    6.18
   6  10   4   17.64    9.15
   6  10   5   -0.40    6.85
   6  11 -11  121.01   21.94
   6  11 -10    9.18    5.62
   6  11  -9   42.93   13.68
   6  11  -8  157.48   25.28
   6  11  -7   26.48   10.63
   6  11  -6  254.91   32.55
   6  11  -5   -5.66    5.95
   6  11  -4    7.51    8.21
   6  11  -3  124.50   22.72
   6  11  -2  299.70   35.42
   6  11  -1  158.51   26.35
   6  11   0  227.78   31.83
   6  11   1    8.92    8.23
   6  11   2   70.54   18.37
   6  11   3  237.33   32.57
   6  12 -11    1.85    4.72
   6  12 -10   32.64   11.80
   6  12  -9   41.72   13.26
   6  12  -8   10.97    8.11
   6  12  -7    9.59    4.42
   6  12  -6  124.39   23.76
   6  12  -5    6.74    8.53
   6  12  -4  215.75   30.86
   6  12  -3   -1.36    5.98
   6  12  -2   12.17    7.99
   6  12  -1    1.87    3.94
   6  12   0  475.62   46.17
   6  12   1    9.47    8.67
   6  12   2  183.93   29.21
   6  13 -10    5.23    4.81
   6  13  -9   24.80   11.12
   6  13  -8   89.50   20.05
   6  13  -7  300.82   36.66
   6  13  -6   64.66   16.43
   6  13  -5   48.89   14.87
   6  13  -4  -16.05    9.37
   6  13  -3  289.79   36.57
   6  13  -2   -1.86    7.73
   6  13  -1  606.21   53.10
   7   0  -9   -7.28    6.25
   7   0  -8   16.73    6.60
   7   0  -7    1.74    3.80
   7   0  -6  544.57   42.03
   7   0  -5   -2.04    5.81
   7   0  -4  561.08   44.07
   7   0  -3   -5.97    5.90
   7   0  -2   10.41    5.89
   7   0  -1   -8.49    7.31
   7   0   0  381.51   37.99
   7   0   1    0.57    3.98
   7   0   2  410.24   40.47
   7   0   3   -6.76    7.70
   7   1  -9  576.58   41.30
   7  -1  -9  613.05   41.06
   7  -1  -8  183.82   23.66
   7   1  -8  130.56   20.37
   7   1  -7  121.51   20.03
   7  -1  -7  164.36   22.82
   7   1  -6   16.17    8.10
   7  -1  -6   12.00    6.74
   7   1  -5   61.44   14.12
   7  -1  -5   57.35   14.31
   7   1  -4    3.36    6.16
   7  -1  -4   10.15    6.51
   7  -1  -3  531.36   43.27
   7   1  -3  522.00   43.50
   7   1  -2    0.74    4.85
   7  -1  -2    0.98    3.69
   7   1  -1   17.85    9.53
   7  -1  -1   22.20    9.39
   7   1   0   13.64    8.94
   7  -1   0   -6.17    6.43
   7  -1   1  140.46   23.55
   7   1   1  128.46   22.68
   7  -1   2   29.65   11.70
   7   1   2   10.80    7.00
   7   1   3  312.17   35.74
   7  -1   3  278.95   33.87
   7   2  -9   27.40    9.40
   7  -2  -8   75.95   14.85
   7   2  -8  114.58   19.33
   7  -2  -7   16.75    8.15
   7   2  -7   11.07    6.43
   7  -2  -6  671.33   46.21
   7   2  -6  652.26   47.35
   7  -2  -5   78.41   16.92
   7   2  -5   47.77   13.63
   7  -2  -4  456.59   39.13
   7   2  -4  330.58   34.63
   7  -2  -3   67.60   15.06
   7   2  -3   69.93   16.15
   7  -2  -2    6.95    6.61
   7   2  -2   -5.72    5.49
   7   2  -1   -2.10    4.17
   7  -2  -1    7.66    6.27
   7  -2   0  205.43   28.03
   7   2   0  239.28   30.75
   7   2   1   57.43   15.60
   7  -2   1   67.09   16.62
   7   2   2  106.72   21.63
   7  -2   2  160.91   24.96
   7   2   3   27.26   10.63
   7   3 -10  250.19   27.81
   7   3  -9   50.86   12.49
   7   3  -8  434.74   38.35
   7   3  -7  132.05   21.58
   7   3  -6    5.43    6.57
   7   3  -5  110.98   20.59
   7   3  -4  234.73   29.57
   7   3  -3  442.66   41.19
   7   3  -2  225.44   29.53
   7   3  -1   50.97   14.01
   7   3   0   -0.95    3.74
   7   3   1   48.46   15.33
   7   3   2  184.64   27.66
   7   3   3   33.68   12.94
   7   4 -10   19.45    8.85
   7   4  -9   96.22   18.09
   7   4  -8    0.45    3.34
   7   4  -7   78.67   17.65
   7   4  -6  241.61   30.00
   7   4  -5  580.08   46.68
   7   4  -4  116.35   21.20
   7   4  -3  127.10   22.51
   7   4  -2    9.27    6.61
   7   4  -1   60.38   15.98
   7   4   0  129.91   23.53
   7   4   1  250.77   32.63
   7   4   2   27.06   10.58
   7   5 -10  472.05   39.98
   7   5  -9   56.52   14.46
   7   5  -8  180.50   25.76
   7   5  -7   75.13   16.58
   7   5  -6   20.40   10.19
   7   5  -5   14.21    9.20
   7   5  -4  496.02   44.42
   7   5  -3    8.44    6.32
   7   5  -2  350.36   37.72
   7   5  -1   72.82   16.96
   7   5   0    1.62    7.79
   7   5   1    7.36    6.49
   7   5   2  132.32   24.10
   7   6 -10   -4.12    4.54
   7   6  -9   74.95   17.13
   7   6  -8  112.72   20.55
   7   6  -7  221.00   29.19
   7   6  -6    8.60    8.12
   7   6  -5  567.70   47.45
   7   6  -4   63.97   16.53
   7   6  -3  214.56   29.72
   7   6  -2   51.56   15.89
   7   6  -1  115.06   22.56
   7   6   0   -5.38    7.92
   7   6   1  303.81   36.64
   7   7 -10  385.02   38.04
   7   7  -9    6.22    6.72
   7   7  -8  422.71   40.75
   7   7  -7    6.37    3.41
   7   7  -6   10.14    6.92
   7   7  -5   47.20   14.20
   7   7  -4  206.24   29.44
   7   7  -3   18.49   10.89
   7   7  -2  355.30   39.37
   7   7  -1   65.54   17.18
   7   7   0   -0.24    4.65
   7   8 -10   54.15   15.00
   7   8  -9   21.81    8.21
   7   8  -8   26.20   10.79
   7   8  -7  249.52   32.40
   7   8  -6   47.15   14.27
   7   8  -5  200.93   29.62
   7   8  -4  220.22   31.04
   7   8  -3   46.03   15.23
   7   8  -2   67.39   18.09
   7   8  -1  115.04   22.97
   7   9 -10  114.19   22.10
   7   9  -9  139.97   24.15
   7   9  -8  374.82   40.17
   7   9  -7   42.02   14.62
   7   9  -6    2.28    3.01
   7   9  -5  109.70   22.12
   7   9  -4  194.58   29.78
   7   9  -3  239.76   32.91
   7  10  -9  -11.24    7.08
   7  10  -8   -5.98    6.23
   7  10  -7   78.69   18.90
   8   0  -7  -16.84    8.72
   8   0  -6   -1.16    3.38
   8   0  -5   27.66   11.19
   8   1  -7    4.15    3.70
   8  -1  -7    7.01    6.24
   8   1  -6   13.23    7.07
   8  -1  -6    6.92    5.93
   8  -1  -5  174.87   26.46
   8   2  -7   11.90    6.46
   8   2  -6   15.78    7.72
   0   0   0    0.00    0.00


TITL mob805 in P2(1)/c
REM P2(1)/c (#14 in standard setting)
CELL 0.71073   5.758453  16.746382  14.167721  90.0000 100.3004  90.0000
ZERR    4.00   0.000355   0.000911   0.000730   0.0000   0.0052   0.0000
LATT  1
SYMM -x, y+1/2,-z+1/2
SFAC C H N O S Ag
UNIT 48.00 32.00 4.00 12.00 8.00 4.00
TREF
HKLF 4
END
_computing_structure_solution     'SHELXT 2014/5 (Sheldrick, 2014)'
;
_shelx_hkl_checksum   89416
