# Supplementary material for: Structural Characterization, Antimicrobial Activity and BSA/DNA Binding Affinity of New Silver(I) Complexes with Thianthrene and 1,8-Naphthyridine
Source: Molecules. 2021 Mar 26;26(7):1871. doi: 10.3390/molecules26071871 (PMC8037121; doi:10.3390/molecules26071871)
Supplement: Supplementary file 1 [file molecules-26-01871-s001.zip › molecules-1157613-final-SM/Ag2.cif]

_publ_contact_author_name 'Milos I. Djuran'
_publ_contact_author_address
;
Serbian Academy of Sciences and Arts
Knez Mihailova 35
11000 Belgrade
Serbia
;

_publ_contact_author_email milos.djuran@pmf.kg.ac.rs 


loop_
_publ_author_name
_publ_author_address

'Darko P. Asanin'
;
University of Kragujevac
Institute for Information Technologies Kragujevac
Department of Science
Jovana Cvijica bb
34000 Kragujevac
Serbia
;

'Sanja Skaro Bogojevic'
;
University of Belgrade
Institute of Molecular Genetics and Genetic Engineering
Vojvode Stepe 444a
11042 Belgrade
Serbia
;

'Franc Perdih'
;
Faculty of Chemistry and Chemical Technology
University of Ljubljana
Vecna pot 113, P. O. Box 537
SI-1000 Ljubljana
Slovenia
;

'Tina P. Andrejevic'
;
University of Kragujevac
Faculty of Science
Department of Chemistry
R. Domanovica 12
34000 Kragujevac
Serbia
;

'Dusan Milivojevic'
;
University of Belgrade
Institute of Molecular Genetics and Genetic Engineering
Vojvode Stepe 444a
11042 Belgrade
Serbia
;

'Ivana Aleksic'
;
University of Belgrade
Institute of Molecular Genetics and Genetic Engineering
Vojvode Stepe 444a
11042 Belgrade
Serbia
;

'Jasmina Nikodinovic-Runic'
;
University of Belgrade
Institute of Molecular Genetics and Genetic Engineering
Vojvode Stepe 444a
11042 Belgrade
Serbia
;

'Biljana Glisic'
;
University of Kragujevac
Faculty of Science
Department of Chemistry
R. Domanovica 12
34000 Kragujevac
Serbia
;

'Iztok Turel'
;
Faculty of Chemistry and Chemical Technology
University of Ljubljana
Vecna pot 113, P. O. Box 537
SI-1000 Ljubljana
Slovenia
;

'Milos I. Djuran'
;
Serbian Academy of Sciences and Arts
Knez Mihailova 35
11000 Belgrade
Serbia
;

_publ_requested_journal 'Molecules'
_publ_section_title
;
Structural characterization, antimicrobial activity and 
BSA/DNA binding affinity of new silver(I) complexes with 
thianthrene and 1,8-naphthyridine 
;   
 
data_Ag2
 
_audit_creation_method            'SHELXL-2018/3'
_shelx_SHELXL_version_number      '2018/3'
_chemical_name_systematic         ?
_chemical_name_common             ?
_chemical_melting_point           ?
_chemical_formula_moiety          'C9 H6 Ag F3 N2 O3 S'
_chemical_formula_sum             'C9 H6 Ag F3 N2 O3 S' 
_chemical_formula_weight          387.09

loop_
 _atom_type_symbol
 _atom_type_description
 _atom_type_scat_dispersion_real
 _atom_type_scat_dispersion_imag
 _atom_type_scat_source
 'C'  'C'   0.0033   0.0016
 'International Tables Vol C Tables 4.2.6.8 and 6.1.1.4'
 'H'  'H'   0.0000   0.0000
 'International Tables Vol C Tables 4.2.6.8 and 6.1.1.4'
 'Ag'  'Ag'  -0.8971   1.1015
 'International Tables Vol C Tables 4.2.6.8 and 6.1.1.4'
 'F'  'F'   0.0171   0.0103
 'International Tables Vol C Tables 4.2.6.8 and 6.1.1.4'
 'N'  'N'   0.0061   0.0033
 'International Tables Vol C Tables 4.2.6.8 and 6.1.1.4'
 'O'  'O'   0.0106   0.0060
 'International Tables Vol C Tables 4.2.6.8 and 6.1.1.4'
 'S'  'S'   0.1246   0.1234
 'International Tables Vol C Tables 4.2.6.8 and 6.1.1.4'
 
_space_group_crystal_system       monoclinic
_space_group_IT_number            14
_space_group_name_H-M_alt         'P 21/c'
_space_group_name_Hall            '-P 2ybc'
 
_shelx_space_group_comment
;
The symmetry employed for this shelxl refinement is uniquely defined
by the following loop, which should always be used as a source of
symmetry information in preference to the above space-group names.
They are only intended as comments.
;
 
loop_
 _space_group_symop_operation_xyz
 'x, y, z'
 '-x, y+1/2, -z+1/2'
 '-x, -y, -z'
 'x, -y-1/2, z-1/2'
 
_cell_length_a                    8.5216(4)
_cell_length_b                    9.1114(5)
_cell_length_c                    15.2361(8)
_cell_angle_alpha                 90
_cell_angle_beta                  102.225(5)
_cell_angle_gamma                 90
_cell_volume                      1156.16(11)
_cell_formula_units_Z             4
_cell_measurement_reflns_used      3551
_cell_measurement_temperature      150.00(10)
_cell_measurement_theta_max        30.0530
_cell_measurement_theta_min        3.2550
 
_exptl_crystal_description        needle
_exptl_crystal_colour             colourless
_exptl_crystal_density_meas       ?
_exptl_crystal_density_method     ?
_exptl_crystal_density_diffrn     2.224          
_exptl_crystal_F_000              752
_exptl_transmission_factor_min    ?
_exptl_transmission_factor_max    ?
_exptl_crystal_size_max           0.600
_exptl_crystal_size_mid           0.200
_exptl_crystal_size_min           0.200
_exptl_absorpt_coefficient_mu     1.969
_shelx_estimated_absorpt_T_min    0.385
_shelx_estimated_absorpt_T_max    0.694
_exptl_absorpt_correction_T_max    1.00000
_exptl_absorpt_correction_T_min    0.62288
_exptl_absorpt_correction_type     multi-scan
_exptl_absorpt_process_details
;
CrysAlisPro 1.171.39.46e (Rigaku Oxford Diffraction, 2018)
Empirical absorption correction using spherical harmonics,
 implemented in SCALE3 ABSPACK scaling algorithm.
;
_exptl_absorpt_special_details    ?
_diffrn_ambient_temperature       150(2)
_diffrn_radiation_wavelength      0.71073
_diffrn_radiation_type            MoK\a
_diffrn_detector                   'CCD plate'
_diffrn_detector_type              Atlas
_diffrn_source                     'micro-focus sealed X-ray tube'
_diffrn_measurement_device         'four-circle diffractometer'
_diffrn_measurement_device_type    'SuperNova, Dual, Cu at zero, Atlas'
_diffrn_measurement_method         '\w scans'
_diffrn_detector_area_resol_mean   5.2466
_diffrn_reflns_number             6303
_diffrn_reflns_av_unetI/netI      0.0388
_diffrn_reflns_av_R_equivalents   0.0297
_diffrn_reflns_limit_h_min        -10
_diffrn_reflns_limit_h_max        11
_diffrn_reflns_limit_k_min        -8
_diffrn_reflns_limit_k_max        11
_diffrn_reflns_limit_l_min        -19
_diffrn_reflns_limit_l_max        19
_diffrn_reflns_theta_min          2.621
_diffrn_reflns_theta_max          27.480
_diffrn_reflns_theta_full         25.242
_diffrn_measured_fraction_theta_max   1.000
_diffrn_measured_fraction_theta_full  1.000
_diffrn_reflns_Laue_measured_fraction_max    1.000
_diffrn_reflns_Laue_measured_fraction_full   1.000
_diffrn_reflns_point_group_measured_fraction_max   1.000
_diffrn_reflns_point_group_measured_fraction_full  1.000
_reflns_number_total              2642
_reflns_number_gt                 2296
_reflns_threshold_expression      'I > 2\s(I)'
_reflns_Friedel_coverage          0.000
_reflns_Friedel_fraction_max      .
_reflns_Friedel_fraction_full     .
 
_reflns_special_details
;
 Reflections were merged by SHELXL according to the crystal
 class for the calculation of statistics and refinement.
 
 _reflns_Friedel_fraction is defined as the number of unique
 Friedel pairs measured divided by the number that would be
 possible theoretically, ignoring centric projections and
 systematic absences.
;
 
_computing_cell_refinement         'CrysAlisPro 1.171.39.46e (Rigaku OD, 2018)'
_computing_data_collection         'CrysAlisPro 1.171.39.46e (Rigaku OD, 2018)'
_computing_data_reduction          'CrysAlisPro 1.171.39.46e (Rigaku OD, 2018)'
_computing_structure_refinement    'ShelXL (Sheldrick, 2015)'
_computing_structure_solution      'ShelXT (Sheldrick, 2015)'
_computing_molecular_graphics     ?
_computing_publication_material   ?
_refine_special_details           ?
_refine_ls_structure_factor_coef  Fsqd
_refine_ls_matrix_type            full
_refine_ls_weighting_scheme       calc
_refine_ls_weighting_details
'w=1/[\s^2^(Fo^2^)+(0.0342P)^2^+0.1097P] where P=(Fo^2^+2Fc^2^)/3'
_atom_sites_solution_primary      dual
_atom_sites_solution_secondary    ?
_atom_sites_solution_hydrogens    geom
_refine_ls_hydrogen_treatment     constr
_refine_ls_extinction_method      none
_refine_ls_extinction_coef        .
_refine_ls_number_reflns          2642
_refine_ls_number_parameters      172
_refine_ls_number_restraints      0
_refine_ls_R_factor_all           0.0360
_refine_ls_R_factor_gt            0.0294
_refine_ls_wR_factor_ref          0.0762
_refine_ls_wR_factor_gt           0.0703
_refine_ls_goodness_of_fit_ref    1.101
_refine_ls_restrained_S_all       1.101
_refine_ls_shift/su_max           0.001
_refine_ls_shift/su_mean          0.000
 
loop_
 _atom_site_label
 _atom_site_type_symbol
 _atom_site_fract_x
 _atom_site_fract_y
 _atom_site_fract_z
 _atom_site_U_iso_or_equiv
 _atom_site_adp_type
 _atom_site_occupancy
 _atom_site_site_symmetry_order  
 _atom_site_calc_flag
 _atom_site_refinement_flags_posn
 _atom_site_refinement_flags_adp
 _atom_site_refinement_flags_occupancy
 _atom_site_disorder_assembly
 _atom_site_disorder_group
Ag1 Ag 0.49468(2) 0.65263(2) 0.50445(2) 0.01696(9) Uani 1 1 d . . . . .
S1 S 0.52216(9) 0.96895(8) 0.37156(5) 0.01605(16) Uani 1 1 d . . . . .
F1 F 0.5567(3) 0.8397(2) 0.22430(14) 0.0461(6) Uani 1 1 d . . . . .
F2 F 0.7425(2) 0.9925(2) 0.27578(14) 0.0392(6) Uani 1 1 d . . . . .
F3 F 0.5114(3) 1.0685(3) 0.20862(13) 0.0433(6) Uani 1 1 d . . . . .
O1 O 0.6151(3) 0.8504(2) 0.41975(15) 0.0257(5) Uani 1 1 d . . . . .
O2 O 0.5676(3) 1.1124(2) 0.40689(14) 0.0266(5) Uani 1 1 d . . . . .
O3 O 0.3523(2) 0.9431(3) 0.34577(14) 0.0266(5) Uani 1 1 d . . . . .
N1 N 0.2349(3) 0.6243(3) 0.45360(16) 0.0166(5) Uani 1 1 d . . . . .
N2 N 0.2515(3) 0.3754(3) 0.42473(15) 0.0146(5) Uani 1 1 d . . . . .
C1 C 0.1478(3) 0.7460(3) 0.45041(19) 0.0209(6) Uani 1 1 d . . . . .
H1 H 0.200147 0.833839 0.474249 0.025 Uiso 1 1 calc R U . . .
C2 C -0.0175(3) 0.7512(4) 0.4136(2) 0.0251(7) Uani 1 1 d . . . . .
H2 H -0.075963 0.839704 0.414743 0.030 Uiso 1 1 calc R U . . .
C3 C -0.0929(4) 0.6278(4) 0.3763(2) 0.0249(7) Uani 1 1 d . . . . .
H3 H -0.204327 0.630065 0.349862 0.030 Uiso 1 1 calc R U . . .
C4 C -0.0054(4) 0.4967(3) 0.3770(2) 0.0194(7) Uani 1 1 d . . . . .
C5 C 0.1596(4) 0.4990(3) 0.41817(19) 0.0157(6) Uani 1 1 d . . . . .
C6 C -0.0731(4) 0.3641(4) 0.3398(2) 0.0257(7) Uani 1 1 d . . . . .
H6 H -0.183428 0.359333 0.311097 0.031 Uiso 1 1 calc R U . . .
C7 C 0.0214(3) 0.2425(4) 0.3454(2) 0.0266(7) Uani 1 1 d . . . . .
H7 H -0.021473 0.152327 0.319589 0.032 Uiso 1 1 calc R U . . .
C8 C 0.1828(3) 0.2524(3) 0.38970(19) 0.0211(6) Uani 1 1 d . . . . .
H8 H 0.246517 0.166008 0.394886 0.025 Uiso 1 1 calc R U . . .
C9 C 0.5865(4) 0.9677(3) 0.26485(19) 0.0178(6) Uani 1 1 d . . . . .
 
loop_
 _atom_site_aniso_label
 _atom_site_aniso_U_11
 _atom_site_aniso_U_22
 _atom_site_aniso_U_33
 _atom_site_aniso_U_23
 _atom_site_aniso_U_13
 _atom_site_aniso_U_12
Ag1 0.01286(14) 0.01601(15) 0.02081(14) -0.00059(8) 0.00088(9) 0.00166(8)
S1 0.0172(4) 0.0169(4) 0.0143(3) -0.0010(3) 0.0038(3) 0.0024(3)
F1 0.0805(17) 0.0293(12) 0.0387(12) -0.0195(9) 0.0357(12) -0.0214(11)
F2 0.0231(11) 0.0683(18) 0.0275(11) 0.0005(9) 0.0084(9) -0.0120(9)
F3 0.0604(14) 0.0472(14) 0.0224(11) 0.0155(9) 0.0090(10) 0.0215(12)
O1 0.0276(12) 0.0256(13) 0.0256(12) 0.0085(9) 0.0097(10) 0.0100(9)
O2 0.0365(13) 0.0207(11) 0.0221(11) -0.0094(9) 0.0052(9) -0.0016(11)
O3 0.0179(11) 0.0359(13) 0.0260(12) -0.0045(10) 0.0047(9) 0.0002(10)
N1 0.0142(11) 0.0168(12) 0.0190(12) 0.0000(10) 0.0042(9) 0.0022(11)
N2 0.0149(12) 0.0152(12) 0.0138(12) 0.0011(9) 0.0031(9) 0.0012(10)
C1 0.0195(14) 0.0207(16) 0.0227(15) 0.0025(12) 0.0050(11) 0.0036(13)
C2 0.0195(15) 0.0254(17) 0.0301(17) 0.0051(14) 0.0050(12) 0.0079(14)
C3 0.0124(14) 0.0341(19) 0.0265(17) 0.0080(14) 0.0003(12) 0.0066(14)
C4 0.0144(15) 0.0246(18) 0.0183(15) 0.0043(11) 0.0017(12) 0.0014(12)
C5 0.0144(14) 0.0215(17) 0.0114(14) 0.0016(10) 0.0031(11) 0.0003(11)
C6 0.0154(15) 0.034(2) 0.0247(17) -0.0032(13) -0.0016(12) -0.0041(14)
C7 0.0239(15) 0.0279(18) 0.0264(16) -0.0079(13) 0.0019(13) -0.0079(14)
C8 0.0199(14) 0.0213(16) 0.0222(15) -0.0044(12) 0.0044(12) 0.0003(13)
C9 0.0178(15) 0.0185(15) 0.0167(14) -0.0024(12) 0.0029(11) 0.0003(13)
 
_geom_special_details
;
 All esds (except the esd in the dihedral angle between two l.s. planes)
 are estimated using the full covariance matrix.  The cell esds are taken
 into account individually in the estimation of esds in distances, angles
 and torsion angles; correlations between esds in cell parameters are only
 used when they are defined by crystal symmetry.  An approximate (isotropic)
 treatment of cell esds is used for estimating esds involving l.s. planes.
;
 
loop_
 _geom_bond_atom_site_label_1
 _geom_bond_atom_site_label_2
 _geom_bond_distance
 _geom_bond_site_symmetry_2
 _geom_bond_publ_flag
Ag1 N1 2.200(2) . ?
Ag1 N2 2.218(2) 3_666 ?
Ag1 O1 2.555(2) . ?
Ag1 Ag1 2.7871(5) 3_666 ?
S1 O2 1.435(2) . ?
S1 O3 1.437(2) . ?
S1 O1 1.445(2) . ?
S1 C9 1.823(3) . ?
F1 C9 1.319(3) . ?
F2 C9 1.324(4) . ?
F3 C9 1.325(4) . ?
N1 C1 1.329(4) . ?
N1 C5 1.364(4) . ?
N2 C8 1.323(4) . ?
N2 C5 1.363(4) . ?
C1 C2 1.403(4) . ?
C1 H1 0.9500 . ?
C2 C3 1.358(4) . ?
C2 H2 0.9500 . ?
C3 C4 1.408(4) . ?
C3 H3 0.9500 . ?
C4 C6 1.405(4) . ?
C4 C5 1.413(4) . ?
C6 C7 1.361(4) . ?
C6 H6 0.9500 . ?
C7 C8 1.401(4) . ?
C7 H7 0.9500 . ?
C8 H8 0.9500 . ?
 
loop_
 _geom_angle_atom_site_label_1
 _geom_angle_atom_site_label_2
 _geom_angle_atom_site_label_3
 _geom_angle
 _geom_angle_site_symmetry_1
 _geom_angle_site_symmetry_3
 _geom_angle_publ_flag
N1 Ag1 N2 164.29(10) . 3_666 ?
N1 Ag1 O1 112.75(8) . . ?
N2 Ag1 O1 82.66(8) 3_666 . ?
N1 Ag1 Ag1 84.64(6) . 3_666 ?
N2 Ag1 Ag1 82.55(6) 3_666 3_666 ?
O1 Ag1 Ag1 131.20(5) . 3_666 ?
O2 S1 O3 115.36(14) . . ?
O2 S1 O1 114.50(15) . . ?
O3 S1 O1 115.38(14) . . ?
O2 S1 C9 103.42(14) . . ?
O3 S1 C9 103.35(13) . . ?
O1 S1 C9 102.27(13) . . ?
S1 O1 Ag1 123.25(12) . . ?
C1 N1 C5 118.1(2) . . ?
C1 N1 Ag1 115.30(19) . . ?
C5 N1 Ag1 126.28(19) . . ?
C8 N2 C5 118.2(2) . . ?
C8 N2 Ag1 113.64(19) . 3_666 ?
C5 N2 Ag1 128.08(19) . 3_666 ?
N1 C1 C2 123.3(3) . . ?
N1 C1 H1 118.4 . . ?
C2 C1 H1 118.4 . . ?
C3 C2 C1 119.1(3) . . ?
C3 C2 H2 120.5 . . ?
C1 C2 H2 120.5 . . ?
C2 C3 C4 119.8(3) . . ?
C2 C3 H3 120.1 . . ?
C4 C3 H3 120.1 . . ?
C6 C4 C3 123.7(3) . . ?
C6 C4 C5 118.5(3) . . ?
C3 C4 C5 117.8(3) . . ?
N2 C5 N1 116.6(3) . . ?
N2 C5 C4 121.5(2) . . ?
N1 C5 C4 122.0(2) . . ?
C7 C6 C4 119.1(3) . . ?
C7 C6 H6 120.4 . . ?
C4 C6 H6 120.4 . . ?
C6 C7 C8 119.0(3) . . ?
C6 C7 H7 120.5 . . ?
C8 C7 H7 120.5 . . ?
N2 C8 C7 123.6(3) . . ?
N2 C8 H8 118.2 . . ?
C7 C8 H8 118.2 . . ?
F1 C9 F2 107.4(2) . . ?
F1 C9 F3 106.9(3) . . ?
F2 C9 F3 107.3(2) . . ?
F1 C9 S1 111.0(2) . . ?
F2 C9 S1 111.7(2) . . ?
F3 C9 S1 112.2(2) . . ?
 
loop_
 _geom_torsion_atom_site_label_1
 _geom_torsion_atom_site_label_2
 _geom_torsion_atom_site_label_3
 _geom_torsion_atom_site_label_4
 _geom_torsion
 _geom_torsion_site_symmetry_1
 _geom_torsion_site_symmetry_2
 _geom_torsion_site_symmetry_3
 _geom_torsion_site_symmetry_4
 _geom_torsion_publ_flag
O2 S1 O1 Ag1 115.77(15) . . . . ?
O3 S1 O1 Ag1 -21.73(19) . . . . ?
C9 S1 O1 Ag1 -133.12(14) . . . . ?
C5 N1 C1 C2 0.9(4) . . . . ?
Ag1 N1 C1 C2 175.0(2) . . . . ?
N1 C1 C2 C3 -2.4(5) . . . . ?
C1 C2 C3 C4 1.4(4) . . . . ?
C2 C3 C4 C6 -179.8(3) . . . . ?
C2 C3 C4 C5 0.8(4) . . . . ?
C8 N2 C5 N1 -178.9(2) . . . . ?
Ag1 N2 C5 N1 5.3(3) 3_666 . . . ?
C8 N2 C5 C4 1.3(4) . . . . ?
Ag1 N2 C5 C4 -174.5(2) 3_666 . . . ?
C1 N1 C5 N2 -178.3(2) . . . . ?
Ag1 N1 C5 N2 8.3(3) . . . . ?
C1 N1 C5 C4 1.5(4) . . . . ?
Ag1 N1 C5 C4 -171.9(2) . . . . ?
C6 C4 C5 N2 -2.0(4) . . . . ?
C3 C4 C5 N2 177.5(3) . . . . ?
C6 C4 C5 N1 178.2(3) . . . . ?
C3 C4 C5 N1 -2.3(4) . . . . ?
C3 C4 C6 C7 -178.8(3) . . . . ?
C5 C4 C6 C7 0.6(5) . . . . ?
C4 C6 C7 C8 1.3(5) . . . . ?
C5 N2 C8 C7 0.7(4) . . . . ?
Ag1 N2 C8 C7 177.1(2) 3_666 . . . ?
C6 C7 C8 N2 -2.1(5) . . . . ?
O2 S1 C9 F1 178.3(2) . . . . ?
O3 S1 C9 F1 -61.1(2) . . . . ?
O1 S1 C9 F1 59.1(2) . . . . ?
O2 S1 C9 F2 58.5(2) . . . . ?
O3 S1 C9 F2 179.1(2) . . . . ?
O1 S1 C9 F2 -60.8(2) . . . . ?
O2 S1 C9 F3 -62.1(2) . . . . ?
O3 S1 C9 F3 58.5(3) . . . . ?
O1 S1 C9 F3 178.7(2) . . . . ?
 
_refine_diff_density_max    0.511
_refine_diff_density_min   -0.933
_refine_diff_density_rms    0.150

_shelx_res_file
;
TITL mob804.res in P2(1)/c
    mob804.res
    created by SHELXL-2018/3 at 09:12:52 on 18-Dec-2019
CELL 0.71073 8.5216 9.1114 15.2361 90 102.225 90
ZERR 4 0.0004 0.0005 0.0008 0 0.005 0
LATT 1
SYMM -X,0.5+Y,0.5-Z
SFAC C H Ag F N O S
UNIT 36 24 4 12 8 12 4

L.S. 10
PLAN  20
SIZE 0.6 0.2 0.2
TEMP -123
BOND $H
CONF
fmap 2
acta
SHEL 20.4 0.77
REM <olex2.extras>
REM <HklSrc "%.\\mob804.hkl">
REM </olex2.extras>

WGHT    0.034200    0.109700
FVAR       0.40820
AG1   3    0.494679    0.652628    0.504447    11.00000    0.01286    0.01601 =
         0.02081   -0.00059    0.00088    0.00166
S1    7    0.522164    0.968947    0.371558    11.00000    0.01718    0.01685 =
         0.01433   -0.00099    0.00378    0.00239
F1    4    0.556707    0.839694    0.224300    11.00000    0.08053    0.02931 =
         0.03865   -0.01947    0.03574   -0.02143
F2    4    0.742503    0.992474    0.275783    11.00000    0.02314    0.06832 =
         0.02749    0.00051    0.00836   -0.01204
F3    4    0.511403    1.068534    0.208618    11.00000    0.06042    0.04716 =
         0.02236    0.01547    0.00905    0.02148
O1    6    0.615141    0.850416    0.419749    11.00000    0.02756    0.02557 =
         0.02563    0.00853    0.00970    0.01000
O2    6    0.567593    1.112355    0.406888    11.00000    0.03645    0.02065 =
         0.02214   -0.00936    0.00521   -0.00164
O3    6    0.352318    0.943066    0.345765    11.00000    0.01787    0.03587 =
         0.02597   -0.00445    0.00471    0.00020
N1    5    0.234910    0.624324    0.453600    11.00000    0.01418    0.01684 =
         0.01899   -0.00003    0.00417    0.00219
N2    5    0.251473    0.375404    0.424730    11.00000    0.01490    0.01520 =
         0.01379    0.00108    0.00310    0.00122
C1    1    0.147806    0.746019    0.450412    11.00000    0.01954    0.02074 =
         0.02270    0.00249    0.00495    0.00364
AFIX  43
H1    2    0.200147    0.833839    0.474249    11.00000   -1.20000
AFIX   0
C2    1   -0.017535    0.751176    0.413602    11.00000    0.01954    0.02541 =
         0.03014    0.00510    0.00505    0.00792
AFIX  43
H2    2   -0.075963    0.839704    0.414743    11.00000   -1.20000
AFIX   0
C3    1   -0.092892    0.627841    0.376314    11.00000    0.01242    0.03411 =
         0.02650    0.00802    0.00025    0.00656
AFIX  43
H3    2   -0.204327    0.630065    0.349862    11.00000   -1.20000
AFIX   0
C4    1   -0.005376    0.496654    0.376972    11.00000    0.01445    0.02459 =
         0.01833    0.00428    0.00168    0.00140
C5    1    0.159557    0.499015    0.418170    11.00000    0.01442    0.02148 =
         0.01144    0.00159    0.00306    0.00031
C6    1   -0.073115    0.364075    0.339774    11.00000    0.01545    0.03435 =
         0.02469   -0.00324   -0.00164   -0.00412
AFIX  43
H6    2   -0.183428    0.359333    0.311097    11.00000   -1.20000
AFIX   0
C7    1    0.021401    0.242533    0.345368    11.00000    0.02392    0.02790 =
         0.02642   -0.00790    0.00192   -0.00785
AFIX  43
H7    2   -0.021473    0.152327    0.319589    11.00000   -1.20000
AFIX   0
C8    1    0.182819    0.252412    0.389695    11.00000    0.01988    0.02133 =
         0.02222   -0.00436    0.00445    0.00030
AFIX  43
H8    2    0.246517    0.166008    0.394886    11.00000   -1.20000
AFIX   0
C9    1    0.586517    0.967694    0.264852    11.00000    0.01782    0.01847 =
         0.01672   -0.00238    0.00291    0.00034
HKLF 4


REM  mob804.res in P2(1)/c
REM wR2 = 0.0762, GooF = S = 1.101, Restrained GooF = 1.101 for all data
REM R1 = 0.0294 for 2296 Fo > 4sig(Fo) and 0.0360 for all 2642 data
REM 172 parameters refined using 0 restraints

END

WGHT      0.0342      0.1097

REM Highest difference peak  0.511,  deepest hole -0.933,  1-sigma level  0.150
Q1    1   0.6512  0.8486  0.2517  11.00000  0.05    0.51
Q2    1   0.3800  0.9981  0.4755  11.00000  0.05    0.50
Q3    1  -0.2393  0.4995  0.2543  11.00000  0.05    0.49
Q4    1   0.6748  1.0453  0.1628  11.00000  0.05    0.49
Q5    1   0.3544  0.4571  0.3758  11.00000  0.05    0.48
Q6    1   0.4345  0.9559  0.3218  11.00000  0.05    0.47
Q7    1   0.3918  0.1207  0.4586  11.00000  0.05    0.45
Q8    1   0.2124  0.5562  0.5344  11.00000  0.05    0.44
Q9    1  -0.2958  0.5638  0.2455  11.00000  0.05    0.44
Q10   1   0.0976  0.4841  0.5029  11.00000  0.05    0.43
Q11   1   0.4039  0.6830  0.3813  11.00000  0.05    0.43
Q12   1   0.4805  0.9940  0.2048  11.00000  0.05    0.43
Q13   1   0.5431  0.9646  0.3109  11.00000  0.05    0.42
Q14   1   0.3914  0.5866  0.3992  11.00000  0.05    0.42
Q15   1   0.5018  0.5576  0.6042  11.00000  0.05    0.41
Q16   1   0.7624  0.8400  0.2306  11.00000  0.05    0.40
Q17   1  -0.2783  0.6395  0.4494  11.00000  0.05    0.39
Q18   1  -0.1574  0.4233  0.2843  11.00000  0.05    0.39
Q19   1   0.5856  0.8457  0.1215  11.00000  0.05    0.39
Q20   1   0.5426  0.5051  0.5931  11.00000  0.05    0.39
;
_shelx_res_checksum   59135

_shelx_hkl_file
;
   0   0   2 2556.19   53.34
   0   0   3   -0.12    0.77
   0   0   3   -1.29    1.01
   0   0   4  352.52   14.07
   0   0   4  346.91   11.04
   0   0   5    0.12    1.11
   0   0   5    1.46    1.21
   0   0   6  441.00   14.12
   0   0   6  372.89   17.60
   0   0   7    1.56    1.72
   0   0   8 3191.04   79.59
   0   0   9   -0.43    1.73
   0   0 -10 1385.41   48.02
   0   0 -11   -0.52    1.97
   0   0 -12  581.13   31.12
   0   0 -13    3.41    3.64
   0   0 -14 1380.92   55.58
   0   0 -15    8.39    4.59
   0   0 -16  352.52   28.16
   0   0 -17    2.54    4.96
   0   0 -18  249.82   24.95
   0   0 -19   -0.87    5.45
   0  -1  -1 1517.23   29.42
   0  -1  -1 1458.73   32.74
   0  -1   1 1461.04   32.35
   0  -1   2    0.49    0.55
   0   1   2   -1.05    0.76
   0  -1  -2   -0.01    0.54
   0  -1   2    0.70    0.73
   0   1   3 2405.58   44.91
   0  -1   3 2225.65   44.25
   0   1   3 2679.62   50.36
   0  -1   3 2585.53   49.80
   0  -1  -3 2216.66   44.85
   0  -1   4  258.85   11.66
   0  -1  -4  238.83    9.06
   0  -1   4  267.91    8.87
   0   1   4  267.01    9.14
   0   1   4  264.56   11.83
   0   1   5 1912.99   40.44
   0  -1  -5 1607.84   40.32
   0   1   5 1998.74   46.98
   0   1  -5 1646.99   40.11
   0  -1   5 1977.57   46.77
   0   1   6    3.83    1.83
   0   1   6    1.89    1.13
   0  -1   6    2.23    1.63
   0  -1  -6    1.03    0.87
   0   1  -6    3.21    1.36
   0   1   7  203.78   13.37
   0   1   7  232.10   10.05
   0  -1   7  210.76   13.32
   0   1  -7  201.37   10.39
   0  -1   8   18.82    4.17
   0   1   8   22.53    4.53
   0   1   9  276.23   17.40
   0  -1  -9  254.84   13.43
   0   1  -9  288.90   14.04
   0  -1   9  246.69   16.61
   0  -1 -10   56.10    8.65
   0   1 -10   48.31    7.51
   0   1 -11  778.83   34.82
   0  -1 -11  792.88   36.25
   0  -1 -12  111.31   13.42
   0   1 -12  112.78   12.98
   0   1 -13  160.41   16.32
   0  -1 -13  168.51   17.34
   0   1 -14  268.22   22.22
   0  -1 -14  296.41   24.06
   0   1 -15  226.25   21.14
   0  -1 -15  201.79   20.77
   0   1 -16   27.14    7.60
   0  -1 -16   44.37    9.99
   0   1 -17   53.48   11.27
   0  -1 -17   56.66   11.59
   0   1 -18   37.00    9.58
   0  -1 -18   40.90   10.37
   0  -1 -19  224.05   24.80
   0   1 -19  229.60   24.76
   0  -2   0   51.26    4.41
   0  -2  -1  442.04   15.49
   0   2   1  481.38   10.33
   0  -2   1  445.74   15.27
   0   2   2 2506.17   48.46
   0  -2   2 2455.35   47.10
   0  -2  -2 2393.41   47.59
   0   2  -3    6.85    1.21
   0   2   3   10.73    1.58
   0  -2  -3   11.69    1.57
   0  -2   3   12.05    2.44
   0   2   3    9.68    2.18
   0   2   3    7.45    2.23
   0  -2  -4  664.04   17.28
   0  -2   4  665.35   21.78
   0   2   4  671.46   17.03
   0   2   4  643.53   21.56
   0  -2  -5   16.77    3.69
   0   2   5   27.22    4.06
   0   2   5   25.80    2.87
   0  -2   5   24.97    3.98
   0   2  -5   19.85    2.61
   0  -2  -5   25.76    2.95
   0   2   6  313.23   11.53
   0   2   6  305.13   15.47
   0  -2   6  329.18   16.20
   0  -2  -6  264.42   11.44
   0   2  -6  268.00   11.49
   0  -2  -6  289.81   16.12
   0  -2   7   36.78    5.55
   0  -2  -7   27.44    3.65
   0   2   7   35.80    5.39
   0   2  -7   36.69    4.23
   0  -2  -8    3.68    1.77
   0  -2  -8    1.87    1.91
   0  -2   8    1.21    1.03
   0   2   8    1.82    1.54
   0  -2   9  170.03   13.73
   0  -2  -9  165.85   14.21
   0   2   9  169.29   13.54
   0   2  -9  179.65   10.83
   0   2  -9  148.24   12.72
   0  -2 -10  164.84    6.64
   0   2 -10  151.97   13.77
   0  -2  10  167.51    6.36
   0  -2 -10  164.83   14.71
   0   2 -11    7.45    3.48
   0  -2 -11    3.64    3.39
   0   2 -12  494.50   27.96
   0  -2 -12  455.89   28.28
   0   2 -13   87.66   11.95
   0  -2 -13   87.14   12.72
   0  -2 -14   -0.42    2.84
   0   2 -14   -0.55    2.75
   0  -2 -15  238.03   22.69
   0   2 -15  243.72   21.89
   0   2 -16    1.40    3.51
   0  -2 -16   12.76    5.57
   0   2 -17  194.73   21.10
   0  -2 -17  175.06   21.32
   0   2 -18   98.34   15.42
   0  -2 -18   86.68   15.33
   0  -2 -19  165.06   22.17
   0   2 -19  162.97   20.47
   0  -3   0   -0.02    1.01
   0   3   0   -1.04    1.42
   0   3   1 4250.61   91.86
   0   3  -1 4151.41   90.69
   0  -3  -1 4204.86   91.86
   0  -3   1 4182.59   91.47
   0   3  -2  341.58   14.77
   0   3   2  361.38   15.99
   0  -3  -2  337.99   15.49
   0  -3   2  331.62   15.09
   0   3   2  351.57    9.37
   0  -3   3 1147.54   33.19
   0   3  -3 1062.07   24.83
   0   3  -3 1114.00   31.82
   0   3   3 1134.58   25.04
   0   3   3 1150.07   34.17
   0   3   4  760.75   26.75
   0   3   4  777.89   18.93
   0  -3   4  713.03   25.32
   0   3  -4  711.79   24.36
   0   3  -4  677.28   18.59
   0   3   4  703.34   25.18
   0   3   5 4337.64   92.96
   0   3  -5 4290.88   91.84
   0   3   5 4429.79   95.83
   0   3   5 4177.22   82.76
   0  -3   5 4521.94   94.47
   0  -3   6  129.58   10.59
   0   3   6  124.51   10.19
   0   3  -6  119.96    7.15
   0   3  -7 2354.80   55.93
   0   3   7 2448.15   64.47
   0  -3   8   22.71    4.94
   0   3  -8   13.00    4.07
   0   3   8   21.20    4.62
   0  -3  -8   28.44    5.94
   0  -3  -9 2010.42   64.69
   0   3  -9 2178.79   53.72
   0   3  -9 2097.41   61.02
   0  -3 -10  250.19   19.82
   0   3 -10  248.20   17.80
   0  -3 -11   40.41    8.61
   0  -3  11   32.90    3.40
   0   3 -11   34.39    6.77
   0  -3 -12   66.46    4.79
   0  -3 -12   58.01   10.19
   0  -3  12   70.63    4.70
   0   3 -12   61.87    9.59
   0   3 -13  701.33   36.05
   0  -3 -13  691.35   38.55
   0   3 -14  102.57   13.59
   0  -3 -14   91.45   14.14
   0  -3 -15  409.76   31.50
   0   3 -15  465.68   31.00
   0  -3 -16    9.30    5.44
   0   3 -16    5.13    3.84
   0  -3 -17  608.29   41.66
   0   3 -17  671.96   40.25
   0   3 -18   -0.04    2.29
   0  -3 -18   -3.08    4.14
   0  -4   0 1386.81   40.44
   0   4   0 1356.78   39.65
   0   4   1   -0.15    1.64
   0  -4  -1   -0.57    1.62
   0  -4   1    0.96    1.41
   0  -4  -2 2658.72   66.59
   0   4  -2 2655.45   64.84
   0   4   2 2690.40   66.80
   0  -4   2 2639.22   66.01
   0  -4  -3   59.01    6.79
   0   4  -3   51.02    6.02
   0   4   3   64.95    7.39
   0   4  -3   66.87    3.49
   0  -4   3   47.88    6.05
   0  -4   4 2193.22   58.33
   0   4  -4 2166.31   46.16
   0  -4   5  596.30   25.01
   0   4   5  560.00   24.28
   0   4  -5  573.27   16.86
   0   4   6  940.52   33.35
   0  -4   6  980.07   34.83
   0   4  -6  875.48   24.72
   0   4  -7   50.30    6.83
   0   4   7   53.48    7.35
   0   4  -7   61.49    5.39
   0  -4   7   54.25    7.68
   0   4   7   65.53    8.87
   0   4   8  159.71   14.25
   0   4  -8  143.09   12.32
   0   4  -9  113.93   11.52
   0   4   9  115.29   12.59
   0   4 -10  810.94   34.81
   0   4 -11   52.28    8.71
   0   4 -12  838.03   38.59
   0   4 -13   81.28   11.56
   0   4 -14  335.77   25.29
   0   4 -15  119.27   15.42
   0   4 -16   68.29   12.02
   0   4 -17    0.12    2.95
   0   4 -18  164.88   20.32
   0  -5   0    1.37    1.50
   0  -5   1    2.30    1.89
   0  -5  -1   -1.87    2.20
   0  -5   2  525.99   24.07
   0  -5  -2  535.15   24.44
   0  -5   3  127.21   11.14
   0  -5  -3  133.53   11.45
   0  -5   4   99.82   10.09
   0  -5   5   39.43    6.45
   0   5  -5   32.91    5.47
   0   5   5   40.91    6.69
   0   5   5   32.86    6.44
   0  -5   6  132.01   12.41
   0   5   6  115.04   12.09
   0   5  -6  133.96   11.56
   0   5   6  133.47   12.23
   0   5  -7    4.91    3.00
   0   5   7    6.11    3.63
   0   5  -8    6.57    2.84
   0   5   8    4.34    2.91
   0   5  -9    1.89    1.70
   0   5   9    3.52    3.35
   0   5 -10  321.04   21.30
   0   5  10  289.20   22.53
   0   5  11  213.42   19.78
   0   5 -11  204.38   17.69
   0   5  12    5.25    3.15
   0   5 -12    0.77    2.48
   0   5 -13    2.85    2.12
   0   5  13    9.34    4.50
   0   5 -14   47.74    9.65
   0   5  14   48.14   10.22
   0   5  15   -8.53    4.92
   0   5 -15    3.08    3.89
   0   5 -16   98.94   14.98
   0   5  16   99.22   15.96
   0   5  17   15.71    7.48
   0   5 -17    1.81    3.45
   0   6   0 1967.76   59.05
   0  -6   0 2049.77   60.47
   0  -6  -1  135.19   12.47
   0  -6   1  128.58   12.06
   0   6   1  144.34   12.93
   0   6  -1  116.05   11.34
   0  -6  -2  864.13   35.15
   0   6  -2  849.24   33.30
   0   6   2  863.87   35.05
   0  -6   2  882.15   35.41
   0  -6  -3   58.22    8.50
   0  -6   3   53.81    7.87
   0   6   3   40.45    7.15
   0   6  -3   53.83    7.57
   0   6   4 1312.17   46.99
   0   6  -4 1362.41   44.97
   0   6   5  134.27   13.39
   0   6  -5  130.00   12.04
   0   6  -6  598.32   27.83
   0   6   6  584.31   30.45
   0   6   7  210.35   18.11
   0   6  -7  188.30   15.18
   0   6  -8 1223.92   44.65
   0   6   8 1241.70   49.83
   0   6   9  138.63   15.55
   0   6  -9  151.43   14.26
   0   6  10  546.77   33.05
   0   6 -10  555.40   29.77
   0   6 -11    7.62    3.74
   0   6  11    0.20    3.30
   0   6  12  364.22   28.32
   0   6 -12  378.22   25.93
   0   6 -13   63.82   11.08
   0   6  13   74.48   13.24
   0   6 -14  346.42   26.77
   0   6  14  372.90   30.41
   0   6 -15  139.08   17.33
   0   6  15  114.94   17.30
   0   6  16  292.96   28.71
   0   6 -16  321.46   27.48
   0   6  17    3.44    3.41
   0   6 -17    1.38    3.00
   0   7   0   -0.34    2.87
   0   7   1 1523.97   52.48
   0   7  -1 1526.08   51.74
   0   7   2  288.01   20.32
   0   7  -2  269.55   18.72
   0   7   3  883.44   38.73
   0   7  -3  913.31   36.91
   0   7   4   25.98    6.22
   0   7  -4   29.71    6.21
   0   7  -5  757.57   33.59
   0   7   5  768.13   36.72
   0   7  -6  240.54   18.15
   0   7   6  278.49   21.40
   0   7   7  995.06   44.70
   0   7  -7 1037.90   41.29
   0   7   8   17.78    5.92
   0   7  -8   14.42    4.77
   0   7   9  352.09   26.45
   0   7  -9  382.65   24.35
   0   7  10   -1.60    3.20
   0   7 -10   -2.12    3.05
   0   7  11  390.73   29.63
   0   7 -11  395.01   26.61
   0   7  12    1.09    2.45
   0   7 -12   18.42    6.43
   0   7 -13  412.36   28.87
   0   7  13  366.06   30.67
   0   7  14    1.68    4.17
   0   7 -14    7.56    4.50
   0   7 -15  192.62   20.82
   0   7  15  197.85   23.77
   0   7  16    9.29    6.43
   0   7 -16    0.08    3.62
   0   8   0  715.04   34.92
   0   8  -1  389.91   24.68
   0   8   1  377.81   24.82
   0   8   2  270.04   20.69
   0   8  -2  242.65   19.05
   0   8  -3   56.34    9.02
   0   8   3   63.78   10.03
   0   8  -4   22.44    5.69
   0   8   4   19.32    6.40
   0   8  -5    5.80    3.53
   0   8   5    6.97    4.25
   0   8   6   16.69    5.41
   0   8  -6   21.44    5.55
   0   8   7    9.06    3.96
   0   8  -7    9.73    3.95
   0   8   8    4.70    3.62
   0   8  -8    5.78    3.39
   0   8  -9  126.48   14.45
   0   8   9  120.08   15.87
   0   8  10   13.06    5.75
   0   8 -10    6.27    3.94
   0   8  11   61.73   12.12
   0   8 -11   63.03   10.79
   0   8  12   25.30    7.59
   0   8 -12   11.20    4.62
   0   8  13   -2.11    2.81
   0   8 -13   -0.53    2.69
   0   8 -14   11.59    5.65
   0   8  14    3.39    3.63
   0   8 -15   67.53   12.76
   0   8  15   81.33   15.41
   0   9   0    0.11    2.58
   0   9   1  180.37   17.75
   0   9  -1  151.92   16.17
   0   9   2   41.99    8.68
   0   9  -2   41.06    8.35
   0   9   3  366.79   26.40
   0   9  -3  379.36   25.47
   0   9  -4   23.87    6.23
   0   9   4   17.94    5.81
   0   9  -5  597.91   32.93
   0   9   5  580.89   35.30
   0   9  -6   42.76    8.42
   0   9   6   41.01    9.31
   0   9   7  171.78   19.25
   0   9  -7  159.07   16.43
   0   9   8    7.93    5.07
   0   9  -8    9.78    4.03
   0   9  -9  350.72   25.88
   0   9   9  346.92   28.87
   0   9  10    3.80    3.10
   0   9 -10    6.72    3.76
   0   9 -11  232.83   21.73
   0   9  11  210.22   23.47
   0   9  12   46.66   11.12
   0   9 -12   60.69   11.37
   0   9 -13  141.10   17.72
   0   9  13  136.81   19.74
   0  10   0 1250.60   53.86
   0  10   1   35.80    8.64
   0  10  -1   25.21    7.25
   0  10   2  469.59   31.84
   0  10  -2  496.78   31.30
   0  10   3    1.49    2.86
   0  10  -3    2.28    3.03
   0  10   4  379.35   28.95
   0  10  -4  387.28   27.42
   0  10  -5   18.67    5.91
   0  10   5   23.20    7.23
   0  10   6  514.68   35.06
   0  10  -6  477.99   30.86
   0  10   7   20.10    6.86
   0  10  -7   15.35    5.54
   0  10  -8  435.97   29.91
   0  10   8  414.77   32.47
   0  10   9   -4.68    5.32
   0  10  -9    1.26    3.62
   0  10  10  232.45   25.08
   0  10 -10  198.69   20.52
   0  10 -11    2.88    2.67
   0  10  11   11.99    5.35
   0  10  12  167.12   22.13
   0  10 -12  204.16   21.68
   0  11   0   -7.61    4.22
   0  11  -1   39.15    8.83
   0  11   1   47.76   10.23
   0  11  -2   12.43    5.37
   0  11   2    4.10    3.31
   0  11  -3  154.06   17.90
   0  11   3  152.28   18.83
   0  11   4   12.28    5.67
   0  11  -4   20.82    6.92
   0  11  -5  150.79   17.63
   0  11   5  127.33   17.54
   0  11  -6    8.17    4.51
   0  11   6    5.51    4.25
   0  11   7   19.64    7.64
   0  11  -7   30.64    8.14
   0  11   8   57.50   12.52
   0  11  -8   33.32    8.67
   0  11  -9    9.85    4.90
   0  11   9    5.42    3.77
   0  11  10  200.66   24.29
   0  11 -10  187.43   20.73
   0  12   0   54.24   11.45
   0  12  -1   10.65    5.50
   0  12   1    6.67    4.18
   0  12  -2   77.41   13.54
   0  12   2   58.15   11.65
   0  12   3   -1.38    2.78
   0  12  -3    4.59    3.53
   0  12   4  131.12   18.21
   0  12  -4  141.45   17.96
   0  12  -5   26.44    7.96
   0  12   5   24.86    8.27
   0  12   6   25.36    8.01
   0  12  -6   40.41    9.71
   0  12   7   27.55    9.59
   1   0 -19   -1.63    3.72
   1   0 -18   67.28   13.27
   1   0 -17   -0.31    2.97
   1   0 -16  486.44   33.14
   1   0 -15    3.77    3.67
   1   0 -14  977.13   45.52
   1   0 -13   -2.50    3.52
  -1   0  12  449.82   18.01
   1   0 -12  448.31   26.80
  -1   0  11   -0.25    1.93
   1   0 -11   -2.07    4.21
   1   0 -10 1466.95   48.56
  -1   0  10 1372.62   36.69
  -1   0   9    1.46    1.58
  -1   0   9    0.05    1.09
  -1   0   8 4741.81  110.57
  -1   0   8 4888.12   99.82
   1   0  -7    0.37    0.49
  -1   0   7    0.39    1.28
  -1   0   7   -1.06    1.72
   1   0  -6 2175.06   45.34
  -1   0   6 2161.17   55.63
  -1   0   6 2323.96   48.71
  -1   0   5    0.29    1.21
  -1   0   5    0.02    0.99
  -1   0   4 8195.61  163.45
  -1   0   3    0.37    0.76
  -1   0   2 2536.55   52.39
  -1   0  -1   -0.10    0.49
   1   0   1    0.42    0.49
   1   0   2  701.99   18.88
  -1   0  -2  721.56   18.95
  -1   0  -3   -1.08    1.19
   1   0   3   -0.46    0.95
   1   0   4 2753.39   63.32
  -1   0  -4 2816.45   63.82
   1   0   5    1.44    1.21
   1   0   5   -0.47    0.61
  -1   0  -5    0.01    1.72
  -1   0  -6 1250.43   37.15
   1   0   6 1168.29   36.19
   1   0   6 1165.10   25.12
   1   0   7   -0.93    1.35
   1   0   8 1879.95   54.53
  -1   0  -8 1848.13   54.72
  -1   0  -9    3.37    2.77
   1   0   9   -0.81    1.61
  -1   0 -10 2734.49   76.98
  -1   0 -11    4.23    3.52
  -1   0 -12  524.86   29.89
  -1   0 -13   -1.51    3.54
  -1   0 -14 1191.32   51.49
  -1   0 -15    1.56    2.56
  -1   0 -16  518.00   34.57
  -1   0 -17   -0.88    3.08
  -1   0 -18  245.69   25.32
  -1   0 -19   -1.12    3.07
   1  -1 -19  394.36   33.33
   1   1 -19  387.81   32.38
   1   1 -18   78.40   14.07
   1  -1 -18   66.02   13.18
   1  -1 -17   28.60    8.85
   1   1 -17   48.53   10.78
   1   1 -16   21.21    6.75
   1  -1 -16   14.54    6.16
   1  -1 -15  129.34   16.36
   1   1 -15  124.48   15.32
   1  -1 -14   37.55    8.54
   1   1 -14   53.66    9.67
   1   1 -13  196.76   18.07
   1  -1 -13  198.30   18.74
   1  -1 -12   55.79    9.44
  -1  -1  12   64.39    6.25
  -1   1  12   63.54    6.23
   1   1 -12   66.60    9.94
  -1   1  11  624.14   21.77
   1  -1 -11  633.69   31.82
  -1  -1  11  638.81   21.79
   1   1 -11  673.08   31.59
  -1  -1  10   12.23    2.79
   1   1 -10   16.47    4.40
  -1   1  10   22.48    3.45
   1  -1 -10   16.13    4.84
  -1  -1   9  143.24    8.37
  -1   1   9  139.47    8.24
  -1  -1   9  162.24   12.86
  -1   1   9  148.50   12.39
  -1   1   8   96.31    6.31
  -1  -1   8   96.50    9.26
  -1   1   8  108.17    9.82
  -1  -1   8  104.68    6.57
  -1   1   7   48.14    4.19
   1   1  -7   52.73    6.52
  -1   1   7   45.54    6.02
  -1  -1   7   45.21    3.97
  -1   1   6 1195.78   28.64
  -1  -1   6 1231.45   28.69
  -1  -1   6 1086.17   34.00
  -1   1   6 1110.29   34.44
   1   1  -6 1142.27   34.95
  -1   1   5 9999.00  190.51
  -1  -1   5 9646.82  182.27
   1   1  -5 8969.47  189.22
  -1   1   5 9750.17  182.74
  -1  -1   5 9642.42  182.30
  -1  -1   5 9284.05  188.94
  -1  -1   4 1501.11   37.06
   1   1  -4 1456.03   37.05
  -1  -1   4 1513.89   33.55
  -1   1   4 1492.14   38.06
  -1   1   3 4294.04   86.73
   1   1  -3 4050.74   84.20
  -1  -1   3 4079.98   82.65
  -1  -1   3 4115.12   84.17
   1  -1  -2   21.14    2.74
   1   1  -2   22.68    2.10
  -1  -1   2   19.54    1.93
  -1  -1   2   23.59    2.37
  -1  -1   1  402.05   11.98
   1  -1  -1  379.33   12.64
  -1  -1   0   63.63    3.98
   1  -1   0   57.30    4.14
   1   1   1  618.06   15.59
   1  -1   1  611.90   17.78
  -1  -1  -1  659.07   15.75
  -1  -1  -1  686.26   17.30
   1  -1   2  105.71    6.30
  -1  -1  -2  117.80    5.68
  -1  -1  -2  130.72    6.33
   1   1   2  116.02    5.99
  -1  -1  -3 3042.66   60.95
  -1  -1  -3 2898.12   64.09
   1  -1   3 2948.38   65.10
   1   1   3 2800.53   63.74
  -1  -1  -4  120.73    5.93
   1   1   4  130.78    8.39
   1  -1   4  127.21    8.44
  -1  -1  -4  125.56    8.30
  -1  -1  -5 1388.91   32.64
   1   1   5 1341.00   38.34
   1  -1   5 1360.28   38.74
  -1  -1  -5 1407.86   31.68
  -1  -1  -5 1385.47   39.01
   1   1   6    2.97    1.91
  -1  -1  -6    2.23    1.00
  -1  -1  -6    0.59    1.57
   1  -1   6    0.36    0.96
   1  -1   7  323.09   17.45
   1   1   7  299.41   16.77
  -1  -1  -7  329.07   17.86
   1   1   8    4.34    2.20
  -1   1  -8    5.60    1.89
   1  -1   8    8.15    2.84
  -1  -1  -8    5.15    1.89
  -1  -1  -8    3.76    2.49
  -1  -1  -9  807.77   34.51
  -1   1  -9  817.35   34.05
  -1  -1  -9  936.44   28.01
  -1   1  -9 1002.76   28.83
   1   1   9  831.60   33.90
  -1  -1 -10  314.36   20.63
  -1   1 -10  304.12   19.95
  -1   1 -11  748.77   34.49
  -1  -1 -11  761.64   35.37
  -1  -1 -12  175.76   16.93
  -1   1 -12  187.05   17.12
  -1  -1 -13  360.60   25.86
  -1   1 -13  376.00   25.53
  -1  -1 -14  123.47   15.45
  -1   1 -14  107.63   14.34
  -1  -1 -15   25.20    7.35
  -1   1 -15   32.95    8.24
  -1  -1 -16   36.50    9.38
  -1   1 -16   37.20    9.17
  -1   1 -17   16.66    6.97
  -1  -1 -17   10.74    5.29
  -1   1 -18   22.34    7.29
  -1  -1 -18   20.28    7.37
  -1  -1 -19  280.45   27.92
   1   2 -19  137.66   18.80
   1  -2 -19  178.85   23.04
   1  -2 -18   80.17   14.82
   1   2 -18   72.49   13.10
   1  -2 -17  207.20   22.93
   1   2 -17  199.92   21.23
   1  -2 -16    9.56    5.06
   1   2 -16    6.85    4.18
   1  -2 -15   29.42    8.25
   1   2 -15   32.57    7.95
   1   2 -14    4.24    3.82
   1  -2 -14   18.32    6.80
   1   2 -13   -3.42    4.47
   1  -2 -13    5.17    4.85
   1   2 -12  236.96   18.71
   1  -2 -12  215.34   19.24
  -1   2  12  217.68   11.93
  -1   2  11   52.82    5.52
  -1  -2  11   66.84    6.01
   1  -2 -11   70.66   10.33
   1   2 -11   49.69    8.36
   1   2 -10 1143.28   41.13
  -1   2  10 1068.68   30.40
  -1  -2  10 1054.29   29.93
   1  -2 -10 1063.59   42.50
  -1   2   9  357.62   20.10
  -1   2   9  365.14   14.35
  -1  -2   9  371.55   20.23
   1   2  -9  364.03   20.52
  -1  -2   9  346.33   14.07
  -1  -2   9  366.74   12.83
  -1   2   8    0.20    1.19
  -1  -2   8    0.07    1.27
  -1  -2   8    3.49    1.28
  -1   2   8    0.09    1.29
  -1  -2   8    1.59    1.18
  -1  -2   7    0.21    1.05
  -1  -2   7    1.00    0.97
  -1  -2   7   -1.44    1.58
  -1   2   7    0.45    1.15
  -1   2   7   -0.44    1.32
   1   2  -6  415.47   18.20
  -1   2   6  407.26   18.98
  -1   2   6  455.83   14.27
  -1  -2   6  447.08   18.77
  -1  -2   6  441.67   14.58
  -1  -2   6  460.66   13.85
  -1  -2   5  222.53   11.78
  -1   2   5  241.99    8.99
  -1   2   5  213.83   12.32
   1   2  -5  224.46   11.67
   1   2  -4 1120.32   30.57
  -1  -2   4 1195.72   26.40
  -1   2   4 1159.29   33.69
  -1  -2   4 1158.97   31.21
  -1  -2   3  355.30   12.92
   1  -2  -3  348.25   14.92
   1   2  -3  355.45   12.52
   1   2  -2 1241.10   29.41
   1  -2  -2 1292.95   34.18
  -1  -2   2 1251.79   30.00
   1   2  -1  195.39    7.68
   1  -2  -1  196.34   10.18
  -1  -2   1  195.77    8.02
   1   2   0  556.45   15.82
  -1  -2   0  564.21   15.91
   1  -2   0  569.49   19.04
   1   2   1  125.06    6.53
   1  -2   1  121.47    7.72
   1   2   2  654.20   19.04
   1  -2   2  652.99   21.57
   1   2   2  670.51   19.56
  -1  -2  -3    6.33    2.01
   1   2   3   11.54    2.32
   1  -2   3    6.98    2.10
   1  -2   4 1582.02   42.58
   1   2   4 1564.38   40.69
  -1  -2  -4 1530.53   35.04
  -1  -2  -4 1673.83   42.12
  -1  -2  -5    1.95    0.70
  -1  -2  -5    0.39    1.72
   1  -2   5    2.41    1.38
   1   2   5   -0.08    1.00
   1  -2   6   13.05    3.34
  -1  -2  -6   11.09    3.28
  -1  -2  -6   17.48    2.50
  -1   2  -6   15.90    2.49
   1   2   6   18.13    3.65
  -1  -2  -6   18.71    2.80
   1  -2   7    8.35    2.82
  -1  -2  -7    7.38    1.70
  -1  -2  -7   11.43    2.30
  -1  -2  -7    6.10    2.71
   1  -2   8  243.54   16.58
   1   2   8  254.16   16.29
  -1   2  -8  278.38   12.74
  -1  -2  -8  263.57   12.18
  -1  -2  -8  242.56   10.32
  -1  -2  -8  234.74   16.52
  -1  -2  -9  518.71   16.62
  -1  -2  -9  510.43   26.81
  -1   2  -9  530.17   26.02
  -1  -2 -10    5.25    3.54
  -1   2 -10    9.01    3.49
  -1  -2 -11  136.34   14.56
  -1   2 -11  124.58   13.03
  -1   2 -12  375.50   24.82
  -1  -2 -12  404.09   26.71
  -1   2 -13   60.43    9.99
  -1  -2 -13   42.12    8.94
  -1  -2 -14   48.69    9.79
  -1   2 -14   47.41    9.44
  -1  -2 -15   40.95    9.68
  -1   2 -15   39.77    8.99
  -1   2 -16  109.82   15.26
  -1  -2 -16  115.61   16.13
  -1   2 -17  142.41   18.08
  -1  -2 -17  137.86   18.59
  -1   2 -18   27.69    8.55
  -1  -2 -18   23.43    8.36
   1   3 -19   33.29    9.51
   1  -3 -19   16.92    7.09
   1   3 -18    5.64    4.18
   1  -3 -18   12.21    6.55
   1   3 -17  518.85   35.06
   1  -3 -17  521.65   38.57
   1   3 -16   16.45    5.92
   1  -3 -16   11.59    6.88
   1   3 -15  620.60   35.35
   1  -3 -15  551.99   37.20
   1   3 -14   11.90    4.94
   1  -3 -14   16.11    5.73
   1   3 -13  609.78   32.90
   1  -3 -13  614.03   36.39
   1   3 -12   83.55   11.15
   1  -3 -12   72.60   11.81
  -1   3  12   88.78    7.38
  -1   3  11   99.30    7.68
   1  -3 -11  111.05   13.76
  -1  -3  11  105.23    7.01
   1   3 -11   97.65   11.47
  -1  -3  10    2.38    1.25
  -1   3  10    3.08    1.82
   1   3 -10   -0.27    2.54
  -1   3   9 2083.80   49.37
  -1  -3   9 2119.82   61.07
  -1  -3   9 2127.60   48.89
   1   3  -9 2116.85   60.53
  -1  -3   9 1995.67   48.54
  -1   3   8   43.48    6.67
  -1  -3   8   43.98    6.56
  -1  -3   8   44.92    4.25
  -1   3   8   52.30    4.66
  -1   3   7 3380.00   69.02
  -1   3   7 3264.23   81.39
  -1  -3   7 3347.82   80.09
   1   3  -6   20.67    3.93
  -1  -3   6   15.75    3.39
  -1  -3   6   18.51    2.47
  -1   3   6   21.85    2.65
  -1   3   6   15.93    3.82
  -1  -3   5 3249.82   65.36
  -1   3   5 3200.22   77.93
   1   3  -5 3117.46   72.59
  -1   3   5 3213.66   65.96
  -1  -3   5 3054.79   73.92
  -1  -3   4    1.97    1.18
  -1  -3   4    1.65    0.83
   1   3  -4    1.33    1.11
   1   3  -3 3005.35   67.91
  -1  -3   3 3155.51   61.52
  -1  -3   3 2992.86   69.29
   1  -3  -3 3123.30   73.97
   1   3  -2  168.28    8.74
   1  -3  -2  189.03   11.62
  -1  -3   2  180.69    9.56
   1   3  -1 3204.73   71.23
  -1  -3   1 3354.75   72.39
   1  -3  -1 3385.80   76.99
  -1  -3   0   37.96    4.18
   1  -3   0   38.45    5.00
   1   3   0   41.18    4.26
   1  -3   1 4545.35  100.15
  -1  -3  -1 4566.94   96.00
   1   3   1 4512.60   95.78
   1  -3   2  100.86    8.38
   1   3   2  105.72    7.60
   1   3   3  596.31   21.11
  -1  -3  -3  659.46   16.45
   1  -3   3  659.69   24.44
   1   3   3  617.35   22.23
  -1  -3  -4  254.21    9.16
   1  -3   4  220.35   13.52
   1   3   4  227.92   12.32
   1   3   4  224.10   12.83
  -1  -3  -5 2021.77   44.78
  -1   3  -5 2040.18   44.83
   1  -3   5 1965.13   54.60
   1   3   5 1869.65   51.17
   1  -3   6  151.00   12.09
  -1   3  -6  144.89    7.87
   1   3   6  129.66   10.30
  -1  -3  -6  162.11    8.13
  -1  -3  -6  135.11   11.20
  -1  -3  -7 2059.85   60.38
   1  -3   7 2129.50   61.29
  -1  -3  -7 2193.26   50.00
   1   3   7 2016.29   57.38
  -1   3  -8    2.24    1.94
  -1   3  -8    3.06    1.73
  -1  -3  -8    2.66    1.56
   1   3   8   -0.96    1.46
  -1  -3  -8   -2.13    2.98
  -1  -3  -8    0.75    1.35
  -1   3  -9 2764.16   77.39
  -1  -3  -9 2694.91   64.86
  -1  -3  -9 2763.13   79.98
  -1  -3 -10   13.85    2.61
  -1   3 -10   16.19    5.09
  -1  -3 -10   18.45    5.89
  -1  -3 -11  370.39   25.08
  -1  -3 -11  371.86   14.55
  -1   3 -11  369.41   23.63
  -1  -3 -12   45.67    9.18
  -1   3 -12   38.67    7.65
  -1  -3 -13  544.34   33.68
  -1   3 -13  563.57   32.33
  -1  -3 -14  121.84   16.14
  -1   3 -14  101.73   13.79
  -1  -3 -15  623.76   39.21
  -1   3 -15  681.45   38.39
  -1  -3 -16   24.50    8.14
  -1   3 -16    5.47    4.21
  -1   3 -17  469.63   33.75
  -1  -3 -17  496.78   37.06
  -1  -3 -18    8.09    4.98
  -1   3 -18    9.44    5.52
   1   4 -18  194.15   21.60
   1   4 -17   -3.31    4.17
   1   4 -16   17.28    5.94
   1   4 -15  150.84   17.08
   1   4 -14  292.00   23.19
  -1  -4  13  101.09    7.76
   1   4 -13  111.37   13.54
   1   4 -12  499.57   28.43
  -1  -4  12  483.02   18.67
  -1   4  12  471.46   30.37
  -1  -4  11  152.04    9.64
  -1   4  11  155.37    9.52
   1   4 -11  168.71   15.11
  -1   4  11  153.90   16.13
  -1   4  10 1610.06   41.67
   1   4 -10 1659.31   53.50
  -1  -4  10 1664.10   43.20
  -1   4  10 1624.43   58.01
   1   4  -9  217.34   15.60
  -1   4   9  209.48   17.66
  -1   4   9  206.03   10.46
   1   4  -8  270.78   16.77
  -1   4   8  291.07   12.12
  -1  -4   8  312.51   18.90
  -1   4   8  266.96   19.46
  -1   4   7  118.34   12.17
  -1   4   7  148.06    7.59
  -1   4   7  124.31   11.59
  -1  -4   7  144.30    7.29
  -1  -4   7  137.93   11.60
  -1  -4   6  988.55   34.66
  -1  -4   6  998.89   25.30
  -1   4   6 1094.71   26.36
  -1   4   6 1002.22   37.00
  -1  -4   5  306.06   10.28
  -1  -4   5  284.99   15.88
   1   4  -4 1085.64   33.41
   1  -4  -4 1151.28   38.39
  -1  -4   4 1113.00   25.78
  -1  -4   4 1110.42   35.26
   1  -4  -3  109.08    9.97
  -1  -4   3  106.10    8.64
   1   4  -3  106.74    8.19
  -1  -4   3  120.12    4.48
   1   4  -2 1701.50   45.61
   1  -4  -2 1848.55   51.90
  -1  -4   2 1835.38   35.84
  -1  -4   2 1766.75   47.62
  -1  -4   1  105.09    8.28
   1   4  -1  110.89    8.16
   1  -4  -1  103.81    9.41
   1   4   0 3193.57   74.26
  -1  -4   0 3233.64   75.04
   1  -4   0 3299.17   79.30
   1  -4   1    7.20    2.54
  -1  -4  -1    9.70    2.59
   1   4   1    5.97    2.01
  -1  -4  -1    9.36    1.00
  -1  -4  -2 3219.53   73.21
   1  -4   2 3306.15   77.10
   1   4   2 3349.46   73.85
   1   4   3   45.62    5.54
  -1  -4  -3   37.82    2.86
   1  -4   3   37.50    5.74
   1   4   3   30.91    4.92
   1   4   4 1872.89   52.15
   1   4   4 1812.86   49.95
  -1  -4  -4 1885.72   41.24
   1  -4   4 1938.03   54.65
   1   4   5  575.15   23.96
  -1  -4  -5  644.81   18.49
  -1   4  -5  628.72   18.47
   1  -4   5  639.70   27.71
  -1   4  -6   16.55    2.57
  -1   4  -6   14.63    4.02
  -1  -4  -6   16.80    2.52
   1  -4   6   12.32    3.88
   1   4   6   12.19    3.34
  -1  -4  -7   10.71    2.19
  -1   4  -7    6.08    2.67
   1   4   7    7.27    3.57
   1   4   7   13.26    3.67
  -1  -4  -8  436.64   17.23
  -1   4  -8  421.78   22.70
  -1   4  -9   11.69    4.20
  -1   4 -10  700.55   33.25
  -1  -4 -10  766.02   25.72
  -1   4 -11   11.38    4.25
  -1  -4 -11   11.08    2.69
  -1  -4 -12 1282.15   53.77
  -1   4 -12 1193.86   48.92
  -1  -4 -12 1238.18   35.52
  -1  -4 -13   23.46    7.27
  -1   4 -13   36.33    8.06
  -1  -4 -14  355.40   28.79
  -1   4 -14  334.95   25.87
  -1   4 -15  115.31   15.38
  -1  -4 -15   95.37   15.29
  -1   4 -16   35.25    8.62
  -1  -4 -16   35.65   10.16
  -1   4 -17   14.70    6.29
  -1   5  18  171.19   22.56
   1   5 -18  187.59   21.58
  -1   5  17   -2.60    4.50
   1   5 -17    6.12    4.90
   1   5 -16   78.07   13.16
  -1   5  16   65.18   12.90
   1   5 -15    3.32    4.41
  -1   5  15    2.55    3.40
  -1   5  14   -0.50    2.68
   1   5 -14   -3.67    4.06
  -1   5  13   18.18    6.56
   1   5 -13   21.68    6.58
   1   5 -12   -1.11    2.63
  -1  -5  12    3.77    1.83
  -1   5  12    3.55    2.41
   1   5 -11   99.10   11.87
  -1   5  11  108.25   14.07
  -1   5  10  938.74   43.73
   1   5 -10  949.97   38.83
  -1   5  10  996.02   28.59
  -1   5   9    1.68    1.25
  -1   5   9    4.06    2.80
   1   5  -9   -0.97    2.30
   1   5  -8  161.46   13.14
  -1   5   8  148.35    8.36
  -1   5   8  155.54   15.53
   1   5  -7   19.15    4.32
  -1   5   7   20.65    5.80
  -1   5   7   24.99    3.18
  -1  -5   6    4.71    2.36
  -1   5   6    8.93    3.96
  -1   5   5    1.67    2.08
  -1  -5   5    0.03    1.41
  -1   5   5    2.01    0.92
   1  -5  -4   82.75    9.49
  -1   5   4   83.52    9.75
  -1  -5   4   77.53    8.40
  -1   5   4   93.04    4.83
   1  -5  -3    2.46    2.18
  -1  -5   3   -0.29    1.57
   1   5  -2  439.52   19.52
   1  -5  -2  444.80   22.84
  -1  -5   2  446.12   20.85
   1   5  -1   76.31    7.80
   1  -5  -1   79.62    9.13
  -1  -5   1   69.51    7.61
   1  -5   0   12.00    3.45
   1   5   0    7.28    2.52
  -1  -5   0    8.19    2.84
   1   5   1   61.59    7.10
   1  -5   1   57.27    7.70
  -1  -5  -1   51.34    6.57
  -1  -5  -2  488.72   22.13
   1  -5   2  506.20   24.63
  -1   5  -3  335.33   18.77
   1  -5   3  349.04   20.12
  -1   5  -4  256.63   16.53
   1   5   4  266.47   16.00
   1  -5   4  260.53   17.62
  -1  -5  -4  249.61    9.40
  -1   5  -4  279.88   10.01
   1   5   5   45.80    6.50
  -1  -5  -5   53.07    4.27
  -1   5  -5   44.96    6.94
  -1   5  -5   60.18    4.62
   1   5   6   17.62    4.68
   1   5   6   12.22    3.56
  -1   5  -6   26.15    5.48
  -1   5  -6   26.69    3.34
  -1  -5  -6   23.42    3.14
  -1   5  -7   31.57    5.97
   1   5   7   28.81    6.40
  -1  -5  -7   32.63    3.96
  -1   5  -8    1.16    1.10
   1   5   8    1.86    2.19
  -1   5  -8   -1.71    2.17
   1   5   9   53.64    9.17
  -1   5  -9   34.30    6.74
  -1   5 -10  554.59   29.80
   1   5  10  552.70   31.37
   1   5  11   73.46   11.18
  -1   5 -11   59.72    9.68
  -1  -5 -11   72.21    7.69
   1   5  12   49.41    9.81
  -1   5 -12   49.56    8.99
   1   5  13   27.77    7.26
  -1   5 -13   36.92    8.17
   1   5  14   37.62    9.13
  -1   5 -14   46.11    9.66
   1   5  15   19.17    6.90
  -1   5 -15   22.54    7.57
   1   5  16   50.12   11.47
  -1   5 -16   49.36   10.85
  -1   5 -17   -6.31    4.13
   1   5  17    3.64    3.80
  -1   6  17    3.32    4.73
   1   6 -17    3.09    3.14
   1   6 -16  295.46   25.95
  -1   6  16  314.98   29.94
   1   6 -15   15.51    5.86
  -1   6  15   26.05    9.04
   1   6 -14  333.00   25.74
  -1   6  14  313.28   28.18
   1   6 -13   17.74    5.64
  -1   6  13   15.08    6.55
  -1   6  12  458.10   32.48
   1   6 -12  486.88   29.04
   1   6 -11   33.58    7.25
  -1   6  11   27.17    7.81
  -1   6  10  244.10   21.84
   1   6 -10  253.51   18.95
  -1   6   9  132.70   15.72
   1   6  -9  181.05   15.23
   1   6  -8  848.60   35.31
  -1   6   8  854.18   41.29
   1   6  -7  217.02   15.55
  -1   6   7  230.26   10.12
  -1   6   7  223.33   19.26
   1   6  -6  693.99   29.11
  -1   6   6  695.15   19.68
  -1   6   6  691.68   34.05
  -1   6   5  319.24   11.01
   1   6  -5  306.19   18.10
  -1  -6   5  328.33   20.16
  -1   6   5  310.27   21.40
  -1   6   4 1332.83   29.52
  -1  -6   4 1238.61   43.67
   1   6  -4 1201.68   41.24
  -1   6   4 1209.20   46.44
  -1  -6   3   18.15    4.29
  -1   6   3   13.04    1.48
  -1  -6   2  834.49   33.95
  -1   6   2  784.52   35.66
  -1   6   1   92.46    3.17
  -1   6   1   74.83    9.60
  -1  -6   1   76.46    8.80
  -1  -6   0 2055.36   58.84
   1  -6   0 2018.02   61.89
  -1   6   0 2002.10   61.22
  -1   6  -1  120.76   12.12
  -1  -6  -1  103.22   10.35
  -1   6  -2 1808.81   37.08
  -1   6  -2 1687.95   54.95
  -1  -6  -2 1819.77   54.42
  -1   6  -3   95.27    4.54
  -1  -6  -3   76.61    9.05
  -1   6  -3   73.60    9.38
  -1   6  -4 1076.42   25.12
   1   6   4  952.97   37.98
  -1   6  -4  948.03   38.00
   1   6   4  968.13   37.09
  -1   6  -5   70.39    4.89
  -1   6  -5   59.83    8.62
   1   6   5   62.20    9.13
   1   6   5   68.18    8.81
  -1   6  -6  705.87   32.52
   1   6   6  721.02   33.99
   1   6   7   40.05    7.70
  -1   6  -7   42.25    7.45
   1   6   8  927.08   42.22
  -1   6  -8  929.79   40.02
  -1   6  -9   -1.21    2.28
  -1   6  -9   -1.45    1.42
   1   6   9    1.79    3.41
   1   6  10  501.23   30.96
  -1   6 -10  482.30   28.44
   1   6  11   27.18    7.61
  -1   6 -11   28.77    7.03
   1   6  12  336.78   26.78
  -1   6 -12  337.78   25.19
  -1   6 -13   33.40    8.03
   1   6  13   40.76    9.63
  -1   6 -14  236.01   22.26
   1   6  14  246.92   24.30
  -1   6 -15   51.18   10.72
   1   6  15   42.61   10.53
   1   6  16  116.89   17.63
  -1   6 -16  118.06   16.76
   1   6  17   14.14    7.05
  -1   7  16    5.37    4.57
   1   7 -16   -1.16    2.16
  -1   7  15  254.92   27.29
   1   7 -15  264.94   24.30
   1   7 -14  103.74   14.53
  -1   7  14   97.33   16.52
   1   7 -13  288.85   23.77
  -1   7  13  323.45   28.97
  -1   7  12   27.90    7.99
   1   7 -12   28.51    7.19
  -1   7  11  283.43   25.71
   1   7 -11  282.56   21.71
  -1   7  10   -2.58    4.25
   1   7 -10    3.04    3.00
   1   7  -9  332.13   21.95
  -1   7   9  321.67   25.80
   1   7  -8   26.95    6.08
  -1   7   8   38.90    8.89
   1   7  -7  657.86   30.69
  -1   7   7  647.82   35.72
   1   7  -6  216.19   16.24
  -1   7   6  239.21   20.40
  -1   7   5 1869.75   64.54
   1   7  -5 1869.62   57.34
  -1   7   4   88.60   11.94
   1   7  -4  115.08   11.42
  -1   7   3 1825.72   62.08
   1   7  -3 1814.27   55.64
  -1   7   2  213.19   17.92
   1   7  -2  205.31   15.40
  -1  -7   1 1069.29   40.90
   1   7  -1 1061.30   39.57
  -1   7   1 1056.71   43.02
   1   7   0   14.91    4.28
  -1  -7   0   15.83    4.49
  -1   7   0   19.89    5.60
  -1   7  -1  305.80   20.97
   1   7   1  297.24   19.39
  -1  -7  -1  266.01   18.64
  -1   7  -2  271.10   19.58
   1   7   2  276.92   18.99
   1   7   3 1080.67   42.11
  -1   7  -3 1052.43   42.08
  -1   7  -4    4.47    1.12
  -1   7  -4    4.50    2.79
   1   7   4    0.57    2.60
  -1   7  -5  845.10   21.83
   1   7   5  846.08   37.74
  -1   7  -5  786.50   35.89
   1   7   6   51.68    8.95
  -1   7  -6   68.58    9.87
  -1   7  -6   64.28    4.97
  -1   7  -7  719.35   34.56
   1   7   7  723.79   36.41
   1   7   8   24.10    6.45
  -1   7  -8   16.48    5.21
   1   7   9  590.81   34.57
  -1   7  -9  602.89   32.43
   1   7  10   34.66    8.23
  -1   7 -10   23.50    6.59
  -1   7 -11  603.00   34.34
   1   7  11  575.02   36.08
   1   7  12   -4.40    3.85
  -1   7 -12    1.55    3.22
  -1   7 -13  377.80   28.23
   1   7  13  319.03   28.07
   1   7  14   49.15   11.24
  -1   7 -14   42.11    9.53
   1   7  15   61.27   12.80
  -1   7 -15   62.14   12.09
   1   7  16    0.49    5.43
   1   8 -15   76.70   13.29
  -1   8  15   39.45   11.68
  -1   8  14    1.72    2.68
   1   8 -14   -3.39    4.25
  -1   8  13   10.56    5.68
   1   8 -13   10.34    4.88
  -1   8  12   23.15    8.05
   1   8 -12   27.97    7.05
   1   8 -11  116.44   14.38
  -1   8  11  123.99   17.45
  -1   8  10   13.36    6.20
   1   8 -10   14.29    5.20
   1   8  -9  114.06   13.32
  -1   8   9  137.92   17.39
   1   8  -8    4.31    3.24
  -1   8   8   11.15    5.03
   1   8  -7   22.46    5.57
  -1   8   7   12.17    5.01
   1   8  -6   58.68    8.87
  -1   8   6   43.12    9.39
   1   8  -5   -0.64    1.94
  -1   8   5    5.58    3.62
  -1   8   4  404.07   27.59
   1   8  -4  383.12   23.21
   1   8  -3   43.52    7.44
  -1   8   3   42.51    8.56
   1   8  -2  112.18   12.04
  -1   8   2  124.58   14.40
   1   8  -1  355.03   22.46
  -1   8   1  346.82   24.50
  -1   8   0   71.42   10.74
   1   8   0   53.96    8.64
  -1   8  -1  113.55   13.52
   1   8   1  113.16   12.63
  -1   8  -2   29.91    7.13
   1   8   2   34.91    7.29
   1   8   3   35.84    7.54
  -1   8  -3   54.46    9.34
   1   8   4   -2.79    3.25
  -1   8  -4    1.89    2.70
  -1   8  -5   16.78    5.35
   1   8   5   27.26    6.99
   1   8   6    1.50    2.26
  -1   8  -6    0.21    2.09
  -1   8  -7   18.65    5.65
   1   8   7   17.72    5.79
   1   8   8   13.48    5.44
  -1   8  -8    7.10    3.61
  -1   8  -9   49.81    9.29
   1   8   9   47.12   10.09
   1   8  10   50.86   10.58
  -1   8 -10   77.64   11.91
  -1   8 -11   72.50   12.10
   1   8  11   92.11   14.57
   1   8  12   12.30    5.70
  -1   8 -12   15.21    5.27
   1   8  13    9.06    5.40
  -1   8 -13    1.13    2.97
   1   8  14   19.95    7.62
  -1   8 -14   18.34    6.51
   1   8  15    8.99    5.21
   1   9 -14   21.60    6.93
   1   9 -13  117.19   15.91
  -1   9  13  111.64   17.92
   1   9 -12   36.40    8.76
  -1   9  12   38.60   11.09
   1   9 -11  265.07   22.74
  -1   9  11  224.80   24.54
   1   9 -10    7.28    3.41
  -1   9  10   10.42    5.30
   1   9  -9  425.19   27.77
  -1   9   9  451.39   33.90
   1   9  -8    5.31    2.98
  -1   9   8    8.76    5.12
   1   9  -7  112.56   13.42
  -1   9   7  102.95   15.17
   1   9  -6  330.35   23.17
  -1   9   6  344.91   27.70
  -1   9   5  246.11   22.72
   1   9  -5  216.67   18.47
  -1   9   4   96.75   13.81
   1   9  -4   83.81   11.27
  -1   9   3  150.08   17.13
   1   9  -3  166.93   16.06
   1   9  -2   20.07    5.63
  -1   9   2   23.23    6.35
  -1   9   1  386.82   27.56
   1   9  -1  373.42   24.43
   1   9   0   16.35    4.92
  -1   9   0   22.85    6.71
  -1   9  -1  640.77   35.36
   1   9   1  605.74   33.08
  -1   9  -2   84.93   12.23
   1   9   2   92.17   12.58
   1   9   3  507.19   30.82
  -1   9  -3  571.48   33.00
  -1   9  -4    0.74    2.07
   1   9   4    3.87    3.14
   1   9   5  422.56   28.81
  -1   9  -5  391.71   27.20
   1   9   6   62.22   10.93
  -1   9  -6   51.25    9.69
  -1   9  -7  161.13   17.39
   1   9   7  188.22   19.64
  -1   9  -8    8.50    4.63
   1   9   8    6.93    4.57
   1   9   9  258.07   24.21
  -1   9  -9  274.48   23.41
   1   9  10    3.23    3.57
  -1   9 -10   13.14    5.78
   1   9  11   86.51   14.85
  -1   9 -11  129.08   16.48
   1   9  12   66.97   13.42
  -1   9 -12   81.82   13.67
   1   9  13   74.69   14.23
   1   9  14   60.82   13.45
   1  10 -13   66.67   12.48
   1  10 -12  141.99   17.87
  -1  10  11    7.82    5.52
   1  10 -11    4.19    3.36
  -1  10  10  399.96   34.15
   1  10 -10  400.85   28.73
  -1  10   9   14.69    6.77
   1  10  -9   17.92    5.86
   1  10  -8  587.00   34.01
  -1  10   8  564.34   39.05
   1  10  -7   -0.97    2.13
  -1  10   7   14.49    6.79
   1  10  -6  445.06   28.72
  -1  10   6  401.07   31.65
  -1  10   5   -0.78    3.20
   1  10  -5    3.77    2.82
  -1  10   4  408.43   30.85
   1  10  -4  485.04   29.63
  -1  10   3   -2.75    3.94
   1  10  -3    6.01    3.80
  -1  10   2  450.65   32.05
   1  10  -2  486.12   29.86
  -1  10   1   28.50    7.91
   1  10  -1   30.10    7.33
   1  10   0  710.19   37.88
  -1  10   0  810.44   42.82
  -1  10  -1   28.83    7.43
   1  10   1   24.10    6.51
  -1  10  -2  435.20   30.10
   1  10   2  400.66   28.25
  -1  10  -3   -0.43    2.72
   1  10   3    3.43    2.47
   1  10   4  541.93   33.71
  -1  10  -4  543.07   34.20
   1  10   5   55.50   11.00
  -1  10  -5   61.96   11.21
   1  10   6  435.85   31.26
  -1  10  -6  411.12   29.51
  -1  10  -7   16.77    6.59
   1  10   7   13.04    6.30
  -1  10  -8  438.53   31.26
   1  10   8  430.65   32.37
  -1  10  -9   44.72   10.08
   1  10   9   40.68    9.99
  -1  10 -10  242.23   23.31
   1  10  10  249.44   25.58
   1  10  11   38.63   10.50
  -1  10 -11   50.42   10.59
   1  10  12  113.08   17.53
   1  11 -11  102.12   15.45
   1  11 -10   67.18   12.14
   1  11  -9   35.32    8.86
  -1  11   9   31.54    9.79
   1  11  -8   11.60    4.89
  -1  11   8   22.05    8.15
  -1  11   7   35.08    9.94
   1  11  -7   41.42    9.20
  -1  11   6    3.31    3.79
   1  11  -6    7.95    4.46
  -1  11   5  137.84   18.67
   1  11  -5  137.45   16.34
  -1  11   4    6.09    3.86
   1  11  -4   11.66    4.61
   1  11  -3  171.28   18.36
  -1  11   3  209.50   22.39
  -1  11   2   13.99    5.95
   1  11  -2    9.50    4.60
   1  11  -1   30.04    7.61
  -1  11   1   34.42    8.98
  -1  11   0   -3.59    3.75
   1  11   0    2.56    2.94
  -1  11  -1   65.77   12.19
   1  11   1   48.40   10.07
  -1  11  -2   22.13    6.88
   1  11   2    6.66    3.87
   1  11   3  112.14   15.64
  -1  11  -3   98.74   14.64
  -1  11  -4    0.26    2.20
   1  11   4   -1.59    3.92
   1  11   5   58.47   11.65
  -1  11  -5   58.21   11.30
  -1  11  -6    4.98    3.55
   1  11   6    0.08    3.83
  -1  11  -7   17.68    6.36
   1  11   7   31.80    8.53
   1  11   8    9.28    5.73
  -1  11  -8   10.17    4.96
   1  11   9   23.23    8.37
   1  11  10  121.79   18.43
   1  12  -8    2.05    2.54
   1  12  -7    6.00    4.22
   1  12  -6   52.37   10.64
   1  12  -5   14.13    5.41
  -1  12   5   25.68    8.51
   1  12  -4  192.85   20.31
  -1  12   4  173.83   21.84
  -1  12   3   10.92    6.11
   1  12  -3    4.99    3.43
  -1  12   2   85.96   14.79
   1  12  -2   87.86   13.86
  -1  12   1  -14.46    6.18
   1  12  -1    5.52    4.12
   1  12   0    3.24    2.42
  -1  12   0   -2.13    2.90
  -1  12  -1    8.80    5.10
   1  12   1   -2.03    2.75
  -1  12  -2   26.98    8.17
   1  12   2   25.88    8.34
  -1  12  -3    0.04    2.29
   1  12   3    0.82    2.62
   1  12   4  260.65   25.30
  -1  12  -4  274.38   26.03
  -1  12  -5   21.54    7.37
   1  12   5   25.71    7.95
   1  12   6  121.33   17.59
   1  12   7   16.40    6.51
   2   0 -20  168.00   22.28
   2   0 -19   -9.17    6.19
   2   0 -18   95.08   15.79
   2   0 -17   -0.08    2.66
   2   0 -16  564.85   35.92
  -2   0  16  557.56   22.70
  -2   0  15   -2.86    2.64
   2   0 -15   -2.32    2.75
   2   0 -14  927.06   43.67
  -2   0  14  843.01   28.51
  -2   0  13   -1.65    1.90
   2   0 -13   -1.41    3.10
   2   0 -12  304.70   22.24
  -2   0  12  302.00   13.94
   2   0 -11    5.63    3.40
  -2   0  11    2.41    2.06
   2   0 -10 2499.72   73.46
  -2   0  10 2658.81   72.38
  -2   0  10 2668.09   60.36
   2   0 -10 2664.68   55.99
  -2   0   9    1.03    1.75
   2   0  -9   -0.05    0.68
  -2   0   9    0.72    1.47
  -2   0   8 6098.22  126.09
   2   0  -8 6213.69  125.10
  -2   0   7    2.62    1.77
   2   0  -7   -1.06    1.96
  -2   0   6 3326.03   76.34
   2   0  -6 3328.56   77.49
  -2   0   5   -0.06    1.05
   2   0  -5   -0.74    1.34
   2   0  -4  126.86    7.60
  -2   0   4  129.93    7.50
  -2   0   3   -0.82    0.97
  -2   0   2  756.39   19.59
   2   0  -1    0.29    0.72
  -2   0   1   -0.54    0.84
   2   0   0 7857.54  152.59
  -2   0   0 7928.00  152.21
   2   0   1   -0.12    0.74
  -2   0  -1    0.09    0.69
   2   0   2 2539.07   55.62
  -2   0  -2 2560.51   55.24
  -2   0  -3    1.33    1.18
   2   0   3    0.44    0.79
   2   0   4 3790.19   84.12
  -2   0  -4 3834.04   83.99
  -2   0  -5   -0.51    1.68
   2   0   5    0.26    0.92
   2   0   6 3417.71   82.60
   2   0   6 3489.58   73.62
  -2   0  -6 3586.44   83.46
  -2   0  -7    1.18    1.81
   2   0   7    0.17    0.90
   2   0   7   -0.24    0.83
   2   0   8 2340.80   50.48
   2   0   8 2348.22   65.20
  -2   0  -8 2400.17   65.99
  -2   0  -9   -1.37    2.05
  -2   0 -10 1474.49   51.21
  -2   0 -11   -0.19    2.16
  -2   0 -12  522.61   30.09
  -2   0 -13    0.03    3.13
  -2   0 -14  732.72   39.18
  -2   0 -15    2.72    2.15
  -2   0 -16  609.35   37.89
  -2   0 -17   -1.61    3.06
  -2   0 -18  214.99   23.81
   2   1 -20   67.25   13.82
   2   1 -19  279.24   27.45
   2  -1 -19  406.25   34.04
   2  -1 -18    9.09    6.25
   2   1 -18    3.15    5.20
   2  -1 -17   64.27   12.57
   2   1 -17  107.04   15.74
   2  -1 -16   10.78    5.31
  -2   1  16    9.27    2.73
   2   1 -16   13.45    5.81
   2  -1 -15   22.23    7.29
  -2   1  15   13.24    3.29
   2   1 -15   28.65    7.62
  -2  -1  15   11.89    3.12
   2   1 -14  112.64   14.10
   2  -1 -14  111.98   14.57
  -2  -1  14  119.34    9.17
  -2   1  14  121.60    9.24
   2   1 -13  334.50   23.55
  -2   1  13  327.53   15.43
   2  -1 -13  329.99   24.42
  -2  -1  13  315.17   15.09
   2  -1 -12   24.41    2.32
  -2   1  12   20.87    3.57
  -2  -1  12   25.06    4.02
   2  -1 -12   12.53    4.69
   2   1 -12   14.78    4.95
  -2   1  11  548.56   19.12
  -2  -1  11  507.52   18.45
   2  -1 -11  512.89   28.14
   2   1 -11  496.02   27.04
  -2  -1  10  409.89   15.79
  -2  -1  10  442.03   22.85
   2  -1 -10  434.54   24.17
  -2   1  10  420.16   16.05
   2   1 -10  413.51   23.12
  -2   1   9 1296.36   42.84
  -2   1   9 1286.63   33.62
   2  -1  -9 1304.23   44.89
  -2  -1   9 1338.37   42.75
  -2  -1   9 1338.07   33.87
  -2   1   8 1186.93   38.93
  -2  -1   8 1214.12   30.84
  -2   1   8 1178.83   30.85
  -2  -1   8 1251.44   38.70
  -2  -1   7    6.23    2.23
  -2   1   7    4.96    2.18
   2   1  -7    7.56    1.81
   2   1  -6  662.94   19.75
   2  -1  -6  700.06   25.65
  -2   1   6  639.58   23.83
  -2  -1   6  655.03   23.14
   2   1  -6  699.28   24.27
   2   1  -5 4758.29   96.85
   2   1  -5 4625.21   99.70
  -2  -1   5 4593.23   99.04
  -2   1   5 4777.02  101.89
  -2   1   4  451.41   17.74
  -2  -1   4  458.83   15.56
   2   1  -4  489.61   16.08
   2   1  -4  471.69   15.80
  -2   1   4  462.25   17.31
  -2   1   3  447.02   16.77
  -2  -1   3  462.14   13.75
   2   1  -3  467.74   15.88
   2   1  -3  457.87   13.76
  -2  -1   2    5.41    0.95
   2  -1  -2    4.50    1.66
  -2   1   2    2.31    1.30
   2   1  -2    5.44    0.92
   2  -1  -1 1413.57   35.63
  -2   1   1 1529.38   36.38
  -2   1   0    8.44    1.88
   2  -1   0   10.05    1.98
   2  -1   1    4.91    1.60
   2   1   1    2.27    1.52
  -2   1  -1    3.70    1.77
   2   1   1    2.37    0.72
  -2  -1  -1    1.39    0.74
   2  -1   2   10.07    2.11
  -2  -1  -2   12.87    2.15
  -2   1  -2   12.98    2.45
   2   1   2   12.75    2.35
   2   1   2   11.13    1.89
   2   1   3  591.73   18.03
  -2   1  -3  530.15   18.94
   2   1   3  578.10   18.72
  -2  -1  -3  578.71   18.81
   2  -1   3  573.10   20.12
   2  -1   4   75.45    6.84
   2   1   4   67.94    5.09
   2   1   4   62.00    5.87
  -2   1  -4   67.54    6.26
  -2  -1  -4   69.84    6.25
  -2  -1  -5 2966.47   70.77
  -2   1  -5 3027.98   70.93
   2   1   5 2971.05   64.05
   2   1   5 2909.13   70.26
   2  -1   5 3063.04   72.38
   2  -1   6   68.31    7.53
  -2  -1  -6   79.87    8.05
   2   1   6   82.13    7.97
  -2   1  -6   72.74    7.68
   2  -1   7  872.45   32.62
  -2   1  -7  865.89   31.84
  -2  -1  -7  868.33   32.26
   2   1   7  836.64   31.41
   2  -1   8  109.09   10.92
  -2  -1  -8  111.34    7.53
  -2  -1  -8  111.08   11.09
  -2   1  -8  117.21    7.73
   2   1   8  107.81   10.59
  -2   1  -8  112.51   10.78
  -2   1  -9  805.50   33.92
  -2  -1  -9  877.98   35.43
   2  -1  10    0.42    0.57
  -2   1 -10    0.07    2.15
  -2  -1 -10   -0.94    2.40
  -2   1 -11  186.77   16.62
  -2  -1 -11  205.18   17.69
  -2   1 -12   13.94    4.73
  -2  -1 -12   11.30    4.29
  -2  -1 -13  384.18   26.82
  -2   1 -13  402.79   27.05
  -2  -1 -14  137.69   16.49
  -2   1 -14  114.00   14.58
  -2   1 -15   76.99   12.48
  -2  -1 -15   95.14   14.12
  -2  -1 -16    2.11    2.68
  -2   1 -16    7.02    4.66
  -2   1 -17   33.53    9.06
  -2  -1 -17   51.75   11.60
  -2   1 -18   -1.51    2.78
  -2  -1 -18    3.61    3.72
   2  -2 -19   35.40   10.51
   2   2 -19   28.34    9.17
   2  -2 -18  147.48   20.47
   2   2 -18  145.92   18.74
   2  -2 -17  118.78   17.58
   2   2 -17  127.44   16.75
   2   2 -16   21.98    7.01
   2  -2 -16   12.39    5.91
  -2   2  16   22.79    4.44
  -2  -2  15  108.30    8.89
  -2   2  15  109.05    9.05
   2  -2 -15  118.14   16.34
   2   2 -15  135.73   16.15
   2  -2 -14  171.60   18.98
  -2   2  14  163.11   10.99
   2   2 -14  189.06   18.35
   2  -2 -14  189.23    6.14
  -2  -2  14  172.58   11.09
  -2   2  13   20.89    3.76
  -2  -2  13   21.84    3.83
   2   2 -13   18.59    5.94
   2  -2 -13   15.57    6.42
  -2  -2  12  697.36   23.92
   2  -2 -12  735.53   37.70
   2   2 -12  787.06   35.87
  -2   2  12  752.73   24.48
   2  -2 -11  142.57   14.98
   2   2 -11  177.99   15.27
  -2   2  11  164.80    9.45
  -2  -2  11  158.45    9.37
  -2  -2  10  181.70    9.55
  -2   2  10  171.63    9.57
  -2  -2  10  173.92   13.85
   2   2 -10  156.36   13.60
   2  -2 -10  163.06   15.03
  -2  -2   9 1003.24   27.43
  -2  -2   9  981.26   35.20
   2  -2  -9 1000.01   39.31
  -2   2   9  974.17   27.48
  -2   2   9 1005.61   36.81
  -2  -2   8  149.00   11.35
  -2   2   8  158.34   12.21
  -2   2   8  162.73    8.51
  -2  -2   8  146.64    7.93
  -2   2   7  175.84   12.52
  -2  -2   7  171.42    8.27
  -2  -2   7  179.95   11.68
   2   2  -7  177.88   11.98
  -2  -2   7  190.57   10.17
  -2   2   6  202.53   12.81
  -2   2   6  218.16   14.15
  -2  -2   6  208.11   10.71
   2   2  -6  208.93   11.99
  -2  -2   6  199.31   11.31
  -2   2   5    1.21    1.33
  -2   2   5   -2.37    2.34
  -2  -2   5    1.82    1.46
  -2  -2   5    0.70    0.79
   2   2  -5    3.56    1.74
   2   2  -4 1411.36   35.33
  -2  -2   4 1432.37   34.91
  -2   2   4 1461.66   41.55
  -2  -2   4 1436.33   37.25
  -2  -2   3  178.32    7.65
   2  -2  -3  185.25   11.00
  -2   2   3  163.07   10.71
   2   2  -3  194.51    7.93
  -2  -2   3  175.52    9.64
  -2   2   2  105.56    8.11
   2   2  -2  122.91    5.01
  -2  -2   2  111.27    5.06
   2  -2  -2  110.32    8.27
  -2  -2   2  127.72    8.04
  -2  -2   1   27.08    2.03
  -2  -2   1   22.30    3.35
   2  -2  -1   23.52    3.85
   2   2  -1   20.96    1.64
  -2   2   1   23.94    3.77
  -2  -2   0  188.35    9.98
   2   2   0  179.36    6.20
   2   2   0  164.65    5.82
   2  -2   0  167.49   10.20
  -2   2   0  176.82   10.39
  -2  -2  -1    4.88    1.68
   2   2   1    1.93    0.90
  -2   2  -1    2.52    1.81
   2   2   1    1.41    0.75
   2  -2   1    3.63    1.77
  -2  -2  -2  368.79   15.09
  -2  -2  -2  381.07   13.07
  -2   2  -2  370.27   15.77
   2  -2   2  350.52   15.89
   2   2   2  364.22   12.79
  -2   2  -3   64.96    6.44
   2  -2   3   78.05    7.15
  -2  -2  -3   77.63    6.34
  -2  -2  -3   74.66    5.88
   2   2   3   75.85    5.85
  -2  -2  -4 1451.31   37.75
  -2   2  -4 1392.45   39.53
   2   2   4 1390.00   37.94
   2  -2   4 1396.23   40.99
  -2  -2  -4 1410.65   38.37
  -2   2  -5   75.20    7.53
   2   2   5   89.00    7.78
  -2  -2  -5   84.56    6.75
  -2  -2  -5   93.48    8.13
   2  -2   5   73.75    7.90
  -2  -2  -6  128.12   10.52
  -2  -2  -6  128.09    8.37
   2   2   6  132.28   10.31
  -2   2  -6  122.36   10.13
   2  -2   6  131.43   11.19
   2  -2   7  118.38   11.11
  -2  -2  -7  118.01   10.70
  -2  -2  -7  101.62    6.73
   2   2   7  119.79   10.36
  -2   2  -7  100.16    9.77
   2   2   8  109.97   10.66
  -2  -2  -8   96.79   10.36
  -2   2  -8  123.99    7.88
  -2   2  -8  110.11   10.82
  -2  -2  -8  106.53    7.53
  -2  -2  -9  214.70   16.77
  -2   2  -9  213.92   16.22
  -2   2 -10   38.06    6.97
  -2  -2 -10   42.03    7.54
  -2  -2 -11   66.55   10.32
  -2   2 -11   55.07    9.20
  -2  -2 -12  803.23   39.86
  -2   2 -12  761.41   37.99
   2  -2  12  888.02   20.86
  -2   2 -13   61.02   10.49
  -2  -2 -13   63.28   11.00
  -2   2 -14   56.12   10.35
  -2  -2 -14   63.72   11.28
  -2   2 -15    5.59    3.89
  -2  -2 -15    5.48    3.75
  -2  -2 -16   50.26   10.87
  -2   2 -16   41.58    9.57
  -2  -2 -17    8.11    5.32
  -2   2 -17   14.59    5.78
  -2  -2 -18    2.62    3.32
  -2   2 -18    3.00    3.49
   2   3 -19   58.19   12.18
   2   3 -18    8.09    4.58
   2   3 -17  318.94   27.01
   2   3 -16   20.79    6.85
  -2   3  15  866.96   30.19
   2   3 -15 1098.19   48.03
  -2   3  14  115.40    9.09
   2   3 -14  101.19   13.33
  -2  -3  14   96.46    8.04
  -2   3  13  693.36   24.74
   2   3 -13  771.59   37.14
  -2  -3  13  733.53   24.74
  -2  -3  12   78.69    6.83
  -2   3  12   84.27    7.21
   2   3 -12   76.14   10.52
  -2   3  11  373.21   15.29
  -2  -3  11  386.38   15.64
   2   3 -11  373.39   22.80
  -2  -3  10   33.13    3.93
   2   3 -10   40.47    7.11
  -2   3  10   39.81    4.46
  -2  -3  10   27.24    4.02
  -2  -3   9 1130.25   29.44
  -2  -3   9 1140.26   39.11
   2   3  -9 1128.80   39.48
  -2   3   9 1139.00   30.44
  -2  -3   9 1046.35   32.30
  -2   3   9 1084.37   42.75
  -2  -3   8   -0.27    1.25
  -2  -3   8   -0.27    1.00
  -2   3   8    3.04    1.51
  -2  -3   8    0.29    1.06
  -2   3   8    1.11    2.25
  -2   3   8   -0.79    1.30
  -2  -3   7 2938.59   72.27
  -2  -3   7 3014.76   63.16
  -2   3   7 3028.78   76.72
  -2  -3   7 2834.51   67.86
  -2  -3   6   43.19    5.32
   2   3  -6   43.46    5.40
  -2  -3   6   48.50    5.27
  -2   3   6   45.57    6.57
   2   3  -5 1974.20   49.13
  -2  -3   5 1989.83   49.88
  -2  -3   5 2024.97   49.71
   2  -3  -4  196.47   13.03
  -2  -3   4  215.17   11.51
   2   3  -4  201.70    9.85
  -2  -3   4  191.70   10.06
  -2  -3   3 3161.57   74.41
   2   3  -3 3224.54   69.67
  -2  -3   3 3333.81   71.24
  -2  -3   2    4.29    1.93
   2   3  -2    2.79    0.98
   2  -3  -2    4.26    2.23
  -2  -3   2    2.40    1.12
  -2  -3   1 4155.50   85.48
   2  -3  -1 4243.30   95.01
   2   3  -1 4081.73   84.36
   2   3   0   36.10    3.43
  -2  -3   0   31.68    3.27
   2  -3   0   31.51    4.95
   2   3   1 1187.79   30.01
   2  -3   1 1224.25   36.84
  -2  -3  -1 1243.29   34.42
  -2  -3  -2   69.71    6.50
   2   3   2   64.03    5.12
   2   3   2   62.20    5.44
   2  -3   2   59.24    6.82
   2   3   3  960.74   28.94
   2   3   3  949.67   28.30
   2  -3   3 1017.50   34.04
   2  -3   4  196.67   13.47
  -2  -3  -4  222.98   12.15
   2   3   4  203.11   11.46
  -2  -3  -5 1845.52   47.34
   2  -3   5 1775.53   52.72
  -2  -3  -5 1817.72   49.84
   2   3   5 1732.29   47.63
  -2  -3  -6    0.52    1.01
   2  -3   6    2.58    2.60
  -2  -3  -6    0.25    1.74
  -2  -3  -6    2.04    0.94
   2   3   6    0.20    1.05
  -2  -3  -7 3031.32   78.02
  -2   3  -7 2985.19   76.95
   2   3   7 3169.74   76.55
  -2  -3  -7 3068.34   70.50
  -2   3  -8    7.30    1.95
  -2  -3  -8    6.33    3.86
  -2  -3  -8    8.61    2.26
  -2   3  -8    9.57    3.54
  -2  -3  -8    7.47    2.35
   2   3   8   16.31    3.94
  -2   3  -9 2206.67   65.50
  -2  -3  -9 2220.40   55.27
  -2  -3  -9 2158.80   66.45
  -2   3 -10    6.30    3.29
  -2  -3 -10    7.19    4.06
  -2  -3 -11  772.39   37.80
  -2   3 -11  793.93   36.84
  -2   3 -12   57.28    9.94
  -2  -3 -12   60.50   10.18
  -2  -3 -13  344.87   26.43
  -2   3 -13  381.74   26.62
  -2  -3 -14   43.48    9.62
  -2   3 -14   43.81    9.27
  -2  -3 -15  307.38   26.74
  -2   3 -15  335.16   26.79
  -2  -3 -16   -1.42    3.43
  -2   3 -16   -0.04    2.82
  -2  -3 -17  388.09   32.38
  -2   3 -17  341.63   29.22
  -2  -3 -18    5.05    4.69
   2   4 -19   30.40    8.91
  -2   4  18  319.84   30.48
   2   4 -18  325.18   28.21
  -2   4  17   11.41    5.67
   2   4 -17   20.31    7.07
   2   4 -16   -0.35    3.39
  -2   4  16   -2.23    4.16
  -2   4  15  165.78   11.24
  -2   4  15  156.32   19.32
   2   4 -15  156.11   17.29
  -2   4  14  162.70   18.86
   2   4 -14  180.60   17.83
  -2   4  14  130.71    9.82
  -2   4  13  111.81    8.76
   2   4 -13  114.98   13.62
  -2   4  13  112.39   15.25
  -2  -4  12  424.30   17.09
  -2   4  12  443.05   17.93
  -2   4  12  448.43   29.90
  -2  -4  12  413.41   18.91
   2   4 -12  436.88   26.30
  -2   4  11  158.69    9.37
  -2   4  11  127.89   15.21
   2   4 -11  137.18   13.69
  -2  -4  11  143.08    8.98
  -2  -4  11  141.00   10.30
  -2  -4  10 1735.21   43.79
  -2   4  10 1910.37   44.75
  -2   4  10 1776.33   62.90
  -2  -4  10 1719.54   47.89
   2   4 -10 1829.69   57.01
  -2  -4   9  111.62   11.07
   2   4  -9  130.85   11.85
  -2   4   9  114.16   13.30
  -2  -4   9  119.37    9.18
  -2  -4   9  121.05    7.38
  -2   4   9  131.62    7.98
  -2  -4   8  789.76   27.39
  -2   4   8  748.95   35.11
  -2  -4   8  800.78   31.34
  -2   4   8  810.31   23.31
  -2  -4   8  831.38   22.57
  -2   4   7  209.69   16.92
  -2   4   7  205.38    9.54
  -2  -4   7  228.22   12.89
  -2  -4   7  240.71    9.62
  -2  -4   7  201.44   13.58
  -2   4   6  847.30   34.51
  -2  -4   6  854.55   21.94
  -2  -4   6  822.52   29.23
   2   4  -5  121.34    8.65
  -2  -4   5  105.45    8.66
   2  -4  -5   99.10   10.23
  -2  -4   4 1981.95   51.57
   2   4  -4 2016.39   49.74
   2  -4  -3   57.05    7.46
   2   4  -3   61.96    5.43
  -2  -4   3   58.20    5.82
   2  -4  -2 1308.94   41.84
   2   4  -2 1200.96   32.60
  -2  -4   2 1257.19   34.67
  -2  -4   1  197.94   10.52
   2  -4  -1  204.76   13.98
   2   4  -1  177.03    9.62
   2   4   0  884.91   26.46
   2  -4   0  888.75   33.04
  -2  -4   0  898.68   26.93
   2   4   1    0.32    0.98
  -2  -4  -1   -0.47    1.05
   2  -4   1   -0.38    1.16
   2   4   2  162.56   10.32
   2   4   2  165.00    9.77
   2  -4   2  178.49   13.26
   2   4   3  108.62    8.03
   2   4   3  126.93    9.47
   2  -4   3  122.24   11.17
   2   4   4 3192.05   76.90
   2   4   4 3408.38   79.91
   2  -4   4 3451.86   85.98
   2  -4   5  330.57   20.08
  -2  -4  -5  326.31   11.92
   2   4   5  297.10   15.85
  -2   4  -6  830.00   32.89
  -2  -4  -6  839.45   24.06
  -2  -4  -6  911.54   30.27
   2   4   6  848.21   30.79
  -2  -4  -7   33.32    5.04
  -2  -4  -7   29.63    3.77
   2   4   7   26.69    5.05
  -2   4  -7   25.01    5.50
  -2  -4  -8  530.59   22.19
  -2  -4  -8  574.90   19.47
  -2  -4  -9   -0.37    2.61
  -2  -4  -9    1.23    1.54
  -2   4  -9    2.80    3.20
  -2   4 -10  538.17   29.32
  -2  -4 -10  555.57   30.87
  -2  -4 -10  590.23   23.55
  -2  -4 -11    1.18    1.01
  -2   4 -11   10.20    4.20
  -2  -4 -11    7.77    4.56
  -2   4 -12  838.00   40.05
  -2  -4 -12  800.91   41.43
  -2   4 -13   16.53    5.62
  -2  -4 -13   47.48   10.03
  -2   4 -14  261.35   23.13
  -2  -4 -14  306.65   26.45
  -2   4 -15   86.14   13.52
  -2  -4 -15  125.46   17.74
  -2  -4 -16   64.20   13.11
  -2   4 -16   50.89   11.03
  -2  -4 -17    8.62    4.53
  -2   4 -17    6.83    4.56
   2   5 -18   98.87   15.42
  -2   5  18   70.34   14.91
  -2   5  17    2.39    4.11
   2   5 -17    6.00    3.88
  -2   5  16  215.31   24.33
   2   5 -16  210.08   21.36
   2   5 -15   27.45    7.62
  -2   5  15   50.36   11.55
  -2   5  14    0.77    1.37
   2   5 -14   -0.15    2.16
  -2   5  13    3.30    1.81
  -2   5  13    5.96    4.23
   2   5 -13    5.74    3.54
  -2  -5  12   11.99    3.13
  -2   5  12   13.81    5.65
  -2   5  12   16.70    3.18
   2   5 -12    7.70    3.77
   2   5 -11   12.62    4.29
  -2   5  11   14.40    5.99
  -2   5  11   24.89    3.75
  -2  -5  11   26.08    4.78
   2   5 -10  524.59   27.10
  -2  -5  10  499.12   22.12
  -2   5  10  491.28   30.98
  -2   5  10  544.12   18.80
  -2  -5  10  531.21   18.18
  -2   5   9  104.77    7.08
  -2  -5   9  100.05    6.77
  -2   5   9  116.40   13.98
  -2  -5   9  100.32    9.03
   2   5  -9   90.94   10.22
   2   5  -8   45.74    6.86
  -2   5   8   66.42   10.69
  -2   5   8   60.39    5.05
  -2  -5   8   68.70    5.21
  -2  -5   8   66.41    8.56
  -2   5   7   32.98    6.88
  -2   5   7   43.32    4.09
  -2  -5   7   37.77    6.36
  -2  -5   7   44.13    3.94
  -2  -5   6   48.43    6.66
  -2   5   6   39.59    7.62
  -2  -5   6   46.29    3.61
  -2  -5   5    8.09    1.47
  -2  -5   5    5.42    2.38
  -2   5   5    0.98    1.96
   2   5  -4   63.77    6.56
  -2  -5   4   61.42    3.68
   2  -5  -4   52.35    7.89
  -2  -5   4   60.70    6.94
   2  -5  -3    0.24    1.28
   2   5  -3    0.75    1.66
  -2  -5   3    0.71    0.94
   2  -5  -2  643.72   29.30
  -2  -5   2  601.39   23.71
   2   5  -2  619.45   22.50
   2   5  -1   63.58    6.40
  -2  -5   1   47.05    5.86
   2  -5  -1   57.28    8.13
  -2  -5   0   51.97    6.08
   2   5   0   44.68    5.44
   2  -5   0   36.28    6.46
  -2  -5  -1   74.51    7.35
   2  -5   1   74.20    9.39
   2   5   1   92.53    8.15
   2   5   2  107.56    9.17
   2  -5   2  108.43   11.33
  -2  -5  -3  362.56   11.27
  -2   5  -3  351.16   20.38
   2   5   3  344.14   16.96
  -2   5  -4   28.07    5.54
  -2  -5  -4   27.33    2.98
   2   5   4   28.05    4.68
  -2  -5  -5   12.67    2.22
  -2   5  -5    8.91    3.43
   2   5   5    5.02    2.08
  -2   5  -6   16.29    4.57
  -2  -5  -6   17.85    2.75
   2   5   6   10.37    3.65
   2   5   6   16.42    3.96
  -2   5  -7   45.04    4.63
  -2  -5  -7   49.94    4.75
  -2  -5  -7   52.35    6.87
   2   5   7   46.65    7.57
  -2   5  -7   30.21    6.33
  -2  -5  -8   25.68    3.78
   2   5   8   21.13    5.48
  -2  -5  -8   25.72    4.83
  -2   5  -8   25.54    5.96
  -2   5  -9   25.09    6.07
   2   5   9   18.22    5.40
  -2  -5  -9   27.70    5.06
   2   5  10  313.29   22.77
  -2  -5 -10  342.81   18.59
  -2   5 -10  348.06   23.78
   2   5  11   13.81    5.01
  -2   5 -11   15.42    5.08
   2   5  12  183.54   18.57
  -2   5 -12  204.26   19.16
  -2   5 -13   15.18    5.80
  -2   5 -14    6.79    3.71
  -2   5 -15   -2.34    2.94
  -2   5 -16   -1.88    3.96
   2   6 -18  115.67   17.16
   2   6 -17   30.87    8.74
  -2   6  17   24.91    8.41
  -2   6  16  190.46   23.67
   2   6 -16  213.69   21.90
  -2   6  15   71.41   14.04
   2   6 -15  117.19   15.61
  -2   6  14  119.31   17.51
   2   6 -14  155.61   17.07
   2   6 -13   66.54   10.89
  -2   6  13   88.33   14.84
  -2   6  13   68.63    6.71
   2   6 -12  214.18   18.68
  -2   6  12  204.61   21.74
  -2   6  12  178.90   10.86
   2   6 -11   15.24    4.79
  -2   6  11   17.66    3.23
  -2   6  11   23.86    7.51
  -2   6  10  562.16   19.86
   2   6 -10  573.47   29.15
  -2   6  10  615.23   36.20
  -2   6   9    6.61    2.04
  -2   6   9    9.48    4.79
   2   6  -9    4.95    2.65
  -2   6   8 1374.93   55.38
   2   6  -8 1349.11   46.01
  -2   6   8 1438.84   35.30
  -2   6   7  425.10   14.67
   2   6  -7  410.44   21.29
  -2   6   7  401.13   26.54
  -2  -6   6 1183.40   28.04
  -2   6   6 1164.62   47.49
  -2   6   6 1220.58   29.71
   2   6  -6 1207.76   39.72
  -2  -6   6 1104.21   41.08
  -2  -6   5  112.58    5.36
  -2   6   5  119.14   13.64
  -2  -6   5  107.51   10.61
  -2   6   4  639.41   32.13
  -2  -6   4  641.22   27.54
  -2  -6   4  627.81   15.33
  -2  -6   3   70.46    3.01
  -2   6   3   69.67   10.04
  -2  -6   3   72.42    8.31
  -2   6   2 1181.38   45.16
  -2  -6   2 1164.25   38.93
  -2  -6   1    9.22    2.96
  -2   6   1   12.21    4.42
  -2   6   0 1267.19   46.44
  -2  -6   0 1291.00   41.12
  -2  -6   0 1263.06   25.28
  -2   6  -1   22.33    5.12
  -2  -6  -1   33.73    5.51
  -2  -6  -1   32.16    2.06
  -2   6  -2 1360.82   48.84
  -2  -6  -2 1420.82   30.37
  -2   6  -3  144.60   13.83
  -2  -6  -3  170.51    6.86
   2   6   3  138.18   11.47
  -2   6  -4  692.91   32.51
  -2  -6  -4  780.82   20.22
   2   6   4  682.97   28.52
  -2  -6  -5   59.64    4.66
  -2   6  -5   56.22    8.61
   2   6   5   62.78    8.85
   2   6   5   55.17    7.40
  -2   6  -6  866.40   37.84
   2   6   6  789.57   35.50
   2   6   7  151.09   14.85
  -2   6  -7  149.64   14.75
  -2   6  -7  187.49   10.05
  -2  -6  -7  180.07    9.68
  -2   6  -8 1017.20   42.87
  -2  -6  -8 1046.92   30.28
   2   6   8 1048.12   43.61
   2   6   9    5.01    3.02
  -2   6  -9   13.63    5.40
   2   6  10  271.35   22.03
  -2   6 -10  280.62   21.88
   2   6  11   -2.19    3.79
  -2   6 -11    2.60    2.31
  -2   6 -12  144.22   16.53
   2   6  12  128.09   16.08
   2   6  13   34.66    8.74
  -2   6 -13   15.74    5.84
  -2   6 -14  252.88   23.70
   2   6  14  238.91   23.84
  -2   6 -15    3.23    3.62
   2   6  15    5.76    4.33
   2   6  16  508.09   37.47
   2   7 -17  150.50   19.20
  -2   7  16    6.05    3.30
   2   7 -16    5.78    4.44
   2   7 -15  149.73   18.22
  -2   7  15  179.82   23.26
  -2   7  14  132.55   19.26
   2   7 -14  136.22   16.53
  -2   7  13  318.74   28.93
   2   7 -13  292.81   23.67
   2   7 -12   18.80    5.85
  -2   7  12   11.62    5.68
  -2   7  11  269.73   13.01
  -2   7  11  279.98   25.96
   2   7 -11  304.96   22.05
   2   7 -10   73.26   10.24
  -2   7  10   57.87   11.15
  -2   7  10   58.34    5.55
  -2   7   9  835.93   25.08
   2   7  -9  877.77   37.15
  -2   7   9  849.83   44.31
  -2   7   8  156.41    8.51
   2   7  -8  160.03   14.06
  -2   7   8  141.57   16.85
   2   7  -7  805.52   33.59
  -2   7   7  833.15   42.02
  -2   7   7  843.06   23.24
  -2   7   6  316.35   24.22
   2   7  -6  312.32   19.09
  -2   7   6  328.67   11.78
   2   7  -5  848.85   33.50
  -2   7   5  921.14   23.00
  -2   7   5  839.83   41.43
  -2   7   4   51.30    3.59
   2   7  -4   48.80    6.91
  -2  -7   4   65.76    8.80
  -2   7   4   54.27    9.52
  -2   7   3  975.87   43.09
  -2  -7   3  954.20   37.34
   2   7  -3  959.25   35.11
   2   7  -2   17.25    4.13
  -2  -7   2   10.49    3.21
  -2   7   2   18.14    5.47
  -2  -7   1 1243.13   43.27
  -2   7   1 1268.25   49.59
  -2  -7   0   85.56    9.80
   2   7   0   95.89   10.02
  -2   7   0   96.57   12.30
  -2   7  -1  462.85   27.47
  -2  -7  -1  470.21   23.85
   2   7   1  431.26   23.01
  -2  -7  -2  191.13   14.84
   2   7   2  183.54   14.85
  -2   7  -2  228.99   18.66
   2   7   3  649.31   29.29
   2   7   3  708.77   31.63
  -2   7  -3  653.48   32.99
  -2   7  -4    1.04    2.39
   2   7   4   -0.75    2.77
  -2   7  -4    1.22    0.89
  -2   7  -5 1203.81   30.30
   2   7   5 1137.95   44.54
  -2   7  -5 1116.36   46.14
  -2   7  -6    6.57    3.99
   2   7   6    4.14    2.94
  -2   7  -7  960.61   43.10
   2   7   7  919.15   41.91
   2   7   8    6.61    3.03
  -2   7  -8   13.08    4.94
   2   7   9  578.04   33.53
  -2   7  -9  589.72   33.12
   2   7  10    0.23    3.16
  -2   7 -10   -6.63    3.73
  -2   7 -11  375.84   27.24
   2   7  11  368.73   28.15
   2   7  12   17.68    6.46
  -2   7 -12   10.30    5.00
  -2   7 -13  338.39   27.37
   2   7  13  282.73   25.98
  -2   7 -14  103.64   15.26
   2   7  14   61.79   12.46
   2   7  15  133.43   18.62
   2   7  16   14.11    6.84
   2   8 -16    4.22    3.97
   2   8 -15   67.28   12.41
  -2   8  15   60.77   13.71
   2   8 -14    1.47    3.27
  -2   8  14   -3.85    5.96
   2   8 -13    8.64    4.08
  -2   8  13   -0.10    4.64
  -2   8  12   38.53   10.86
   2   8 -12   61.79   10.67
   2   8 -11  141.64   15.48
  -2   8  11  120.85   17.54
  -2   8  10   29.49    8.54
   2   8 -10   28.09    6.73
   2   8  -9  239.41   18.92
  -2   8   9  229.25   23.14
  -2   8   8  126.29    7.38
   2   8  -8  127.70   13.33
  -2   8   8  123.14   16.45
  -2   8   7    0.73    0.75
   2   8  -7    5.08    2.73
  -2   8   7   -1.70    3.24
   2   8  -6   70.08    9.14
  -2   8   6   55.25   10.51
  -2   8   6   69.97    4.79
   2   8  -5   35.68    6.60
  -2   8   5   33.87    3.07
  -2   8   5   26.93    7.74
   2   8  -4   55.67    8.02
  -2   8   4   61.84    3.75
  -2   8   4   66.95   11.55
  -2   8   3  105.24    4.44
   2   8  -3   75.56    9.43
  -2   8   3   83.47   12.51
   2   8  -2    2.12    2.48
  -2   8   2    3.71    0.73
  -2   8   2    4.66    4.15
  -2   8   1  372.34   26.26
   2   8  -1  376.85   22.21
   2   8   0    8.59    3.64
  -2   8   0    1.80    2.30
  -2   8  -1   33.81    7.71
   2   8   1   27.67    6.14
  -2   8  -2  152.13    5.62
   2   8   2  138.16   13.68
  -2   8  -3   33.72    2.67
  -2   8  -3   23.05    6.51
   2   8   3   20.63    5.90
  -2   8  -4    2.03    2.46
   2   8   4    6.32    3.22
   2   8   5    0.63    1.62
  -2   8  -5   -0.23    1.87
  -2   8  -6  112.41   13.96
   2   8   6  115.09   13.84
  -2   8  -7    2.81    2.86
   2   8   7    3.83    3.44
  -2   8  -8   54.96   10.07
   2   8   8   54.97    9.97
  -2   8  -9   69.95   11.52
   2   8   9   69.26   11.45
  -2   8 -10    2.75    2.51
   2   8  10    1.48    2.38
  -2   8 -11   61.98   11.45
   2   8  11   54.07   11.09
  -2   8 -12   19.97    6.69
   2   8  12   26.22    7.86
   2   8  13    3.99    3.59
  -2   8 -13    2.04    3.66
   2   8  14    1.32    3.67
   2   8  15   18.60    7.10
   2   9 -15   85.59   14.30
   2   9 -14   34.75    8.77
   2   9 -13  181.26   19.49
  -2   9  13  216.19   25.55
  -2   9  12   22.75    7.71
   2   9 -12   39.29    8.88
  -2   9  11  222.98   24.87
   2   9 -11  218.96   20.25
  -2   9  10   23.09    7.75
   2   9 -10   32.00    7.47
  -2   9   9   96.37   15.91
   2   9  -9  117.01   13.75
   2   9  -8   91.42   11.87
  -2   9   8  100.30   15.70
   2   9  -7   93.83   11.86
  -2   9   7   87.39   14.51
   2   9  -6  299.21   21.03
  -2   9   6  281.35   25.67
   2   9  -5  554.99   29.24
  -2   9   5  570.42   36.70
   2   9  -4   -0.02    1.64
  -2   9   4   -1.44    3.75
  -2   9   3  341.43   27.04
   2   9  -3  376.26   23.34
  -2   9   2   22.08    6.90
   2   9  -2   24.27    5.83
   2   9  -1  540.35   28.92
  -2   9   1  521.75   33.43
  -2   9   0   13.28    4.50
   2   9   0   22.83    5.82
   2   9   1  506.14   28.66
  -2   9  -1  460.94   30.69
  -2   9  -2   59.64   10.65
   2   9   2   68.16   10.20
   2   9   3  390.33   25.82
  -2   9  -3  435.88   29.24
  -2   9  -4    2.28    1.98
   2   9   4    2.10    1.71
   2   9   5  195.55   18.64
  -2   9  -5  166.59   17.99
  -2   9  -6  127.29   15.73
   2   9   6  132.64   15.70
  -2   9  -7  107.64   14.69
   2   9   7  123.20   15.64
  -2   9  -8   15.18    5.85
   2   9   8   13.21    5.50
  -2   9  -9  152.62   17.84
   2   9   9  178.36   19.58
  -2   9 -10   17.66    6.31
   2   9  10   13.64    6.14
   2   9  11  187.89   21.21
  -2   9 -11  215.18   22.00
   2   9  12   -3.20    3.37
   2   9  13  157.03   20.58
   2   9  14   83.69   15.39
   2  10 -13   40.25   10.05
   2  10 -12  234.31   22.51
   2  10 -11    0.17    2.93
  -2  10  11    3.94    5.65
   2  10 -10  232.71   21.27
  -2  10  10  239.57   26.51
   2  10  -9   83.14   12.26
  -2  10   9   95.84   16.45
   2  10  -8  365.25   25.65
  -2  10   8  401.43   33.32
   2  10  -7    7.31    3.79
  -2  10   7   -1.72    3.98
   2  10  -6  404.22   26.30
  -2  10   6  396.93   32.10
   2  10  -5   22.53    6.11
  -2  10   5   27.79    8.36
   2  10  -4  413.55   26.30
  -2  10   4  431.32   32.66
  -2  10   3   -2.11    3.14
   2  10  -3    0.35    1.77
  -2  10   2  429.16   31.77
   2  10  -2  426.13   26.79
  -2  10   1   22.26    7.35
   2  10  -1   24.28    6.29
   2  10   0  800.37   38.85
  -2  10   0  798.78   44.03
  -2  10  -1   13.47    5.76
   2  10   1   14.44    5.52
  -2  10  -2  374.74   28.94
   2  10   2  419.79   27.84
  -2  10  -3   14.24    5.82
   2  10   3    8.37    3.71
   2  10   4  547.27   33.29
  -2  10  -4  569.69   36.05
  -2  10  -5   18.50    6.62
   2  10   5   13.81    5.37
  -2  10  -6  488.74   33.46
   2  10   6  466.88   31.97
  -2  10  -7   15.08    6.50
   2  10   7    0.55    1.94
  -2  10  -8  390.57   30.10
   2  10   8  394.87   30.16
  -2  10  -9   10.05    5.11
   2  10   9    1.78    2.52
   2  10  10  287.30   26.90
   2  10  11   38.67    9.95
   2  10  12  221.25   24.48
   2  11 -11  115.46   16.06
   2  11 -10   36.33    8.76
   2  11  -9    7.00    4.41
  -2  11   8   99.08   16.94
   2  11  -8  110.82   14.50
   2  11  -7   14.50    5.29
  -2  11   7   15.17    6.58
   2  11  -6    0.03    0.30
  -2  11   6    1.58    3.01
   2  11  -5  124.06   14.94
  -2  11   5  119.23   17.90
  -2  11   4   -0.40    2.96
   2  11  -4    0.79    1.84
  -2  11   3  197.02   22.47
   2  11  -3  186.20   18.39
  -2  11   2    4.17    3.30
   2  11  -2   14.67    5.04
  -2  11   1   42.16   10.37
   2  11  -1   38.68    8.37
  -2  11   0   -3.53    4.06
   2  11   0    1.63    2.28
  -2  11  -1    1.89    2.31
   2  11   1    2.29    1.77
   2  11   2   22.06    6.54
  -2  11  -2   17.67    6.60
   2  11   3   80.69   12.68
  -2  11  -3   68.85   12.62
   2  11   4   -0.43    2.14
  -2  11  -4    4.37    4.44
  -2  11  -5  157.78   19.27
   2  11   5  137.92   17.29
  -2  11  -6   12.60    5.90
   2  11   6   24.33    7.47
  -2  11  -7   96.12   15.19
   2  11   7   60.33   12.06
   2  11   8    7.59    4.10
   2  11   9   32.90    9.43
  -2  12   3    4.22    5.48
  -2  12   2   49.89   11.86
   2  12  -2   48.51    9.70
  -2  12   1    5.28    2.58
   2  12  -1   -3.41    3.14
  -2  12   0   76.48   13.84
  -2  12  -1   11.38    5.51
   3   0 -20  162.73   22.14
   3   0 -19    2.28    3.95
   3   0 -18  104.73   16.53
  -3   0  18   98.08    9.40
   3   0 -17    2.30    3.65
  -3   0  17   -0.59    1.47
   3   0 -16  553.91   35.72
  -3   0  16  559.69   23.09
   3   0 -15    5.53    4.40
  -3   0  15   -2.25    2.44
   3   0 -14  807.50   40.82
  -3   0  14  842.92   27.58
   3   0 -13   -2.64    3.01
  -3   0  13    1.43    1.18
   3   0 -12   24.86    6.42
   3   0 -12   19.63    2.98
  -3   0  12   16.38    3.56
   3   0 -11    0.44    2.36
   3   0 -11   -0.86    1.31
  -3   0  11    3.18    1.57
   3   0 -10 2791.23   79.25
   3   0 -10 2964.56   67.31
  -3   0   9    2.10    1.77
   3   0  -9   -0.30    1.39
  -3   0   8 2405.69   62.66
   3   0  -7    2.04    2.22
  -3   0   7   -0.20    1.26
   3   0  -6 3493.99   79.78
  -3   0   6 3402.78   78.31
  -3   0   5    0.53    0.76
  -3   0   4  582.16   18.64
  -3   0   4  565.81   19.26
  -3   0   3    0.48    0.96
  -3   0   3   -0.30    0.72
  -3   0   2  554.90   16.49
   3   0  -2  496.35   15.65
  -3   0   1   -0.08    0.68
   3   0  -1    0.32    0.66
   3   0   0 5482.54  111.07
  -3   0   0 5574.47  110.23
   3   0   1   -0.36    0.69
  -3   0  -1    0.17    0.67
  -3   0  -2 7020.02  140.01
   3   0   2 6942.67  140.78
   3   0   3   -0.74    0.95
  -3   0  -3    0.39    1.02
   3   0   4 6445.88  136.84
  -3   0  -4 6610.20  136.59
  -3   0  -5   -0.33    1.22
   3   0   5    0.56    1.11
   3   0   6  550.15   23.57
   3   0   6  518.81   19.25
  -3   0  -6  541.89   23.31
   3   0   7   -1.62    1.96
  -3   0  -7   -1.22    1.96
   3   0   7   -0.06    1.29
   3   0   8 1970.66   59.08
   3   0   8 1965.73   47.73
  -3   0  -8 1984.43   58.85
   3   0   9   -1.11    1.35
  -3   0  -9    0.20    2.40
   3   0  10 1317.23   32.76
  -3   0 -10 1167.17   46.03
  -3   0 -11   -3.20    2.72
  -3   0 -12  209.36   18.85
  -3   0 -13   -0.30    2.29
  -3   0 -14  490.42   31.98
  -3   0 -15    0.89    2.05
  -3   0 -16  700.28   41.87
  -3   0 -17   -1.88    3.08
  -3   0 -18  350.67   30.92
   3   1 -20   81.61   15.32
   3  -1 -20   37.99   11.33
   3   1 -19  138.89   18.78
   3  -1 -19  157.77   21.60
   3   1 -18   75.10   13.77
  -3  -1  18   77.81    8.35
   3  -1 -18   74.80   14.58
  -3   1  18   76.24    8.39
   3   1 -17   40.29    9.66
  -3   1  17   34.11    5.50
  -3  -1  17   33.49    5.33
   3  -1 -17   33.91    9.42
  -3  -1  16   66.22    7.27
   3  -1 -16   84.18   13.90
  -3   1  16   75.17    7.84
   3   1 -16   64.85   11.80
  -3   1  15   26.58    4.52
  -3  -1  15   23.69    4.24
   3  -1 -15   34.65    8.80
   3   1 -15   26.73    7.28
   3  -1 -14  270.73   10.57
   3   1 -14  250.25   21.62
   3  -1 -14  229.97   21.69
  -3   1  14  252.30   13.49
  -3  -1  14  285.93   14.27
   3   1 -13  873.59   40.89
   3  -1 -13  853.81   41.79
   3  -1 -13  905.91   25.62
  -3   1  13  871.77   28.02
  -3  -1  13  865.85   27.77
   3   1 -12  385.51   24.99
  -3  -1  12  402.21   16.71
  -3   1  12  424.31   17.27
   3  -1 -12  404.61   26.37
  -3  -1  11  896.76   27.09
   3   1 -11  929.81   38.37
  -3   1  11  875.09   27.07
   3  -1 -11  872.23   38.69
   3  -1 -10  118.21   12.45
   3   1 -10  115.21   11.61
  -3  -1  10  125.08   11.49
   3   1 -10  117.85    7.78
  -3  -1  10  100.31    7.38
   3   1  -9  145.48    8.96
  -3  -1   9  142.64   11.56
   3  -1  -9  123.68   12.20
  -3   1   9  142.35   11.92
   3   1  -8   45.97    5.05
  -3   1   8   47.95    6.60
  -3  -1   8   60.48    7.01
  -3   1   7   97.49    8.77
  -3  -1   7  108.44    8.68
   3   1  -7   98.60    7.52
   3   1  -6   97.95    7.74
  -3   1   6   88.80    8.01
  -3   1   6   97.59    8.89
  -3  -1   6   91.74    7.26
   3   1  -6   91.22    7.32
   3   1  -5 2468.79   58.46
   3   1  -5 2407.20   56.18
  -3   1   5 2464.39   59.66
  -3  -1   5 2473.34   56.38
  -3   1   5 2427.16   61.17
   3   1  -4   94.33    7.39
   3   1  -4   94.25    5.82
  -3   1   4   84.51    7.52
  -3   1   4   90.10    7.24
  -3  -1   4   89.32    5.67
  -3   1   3 1209.64   33.95
  -3  -1   3 1217.55   28.25
   3   1  -3 1258.75   34.52
   3  -1  -3 1186.75   33.18
  -3  -1   3 1190.03   27.86
  -3  -1   2  186.19    6.28
  -3   1   2  184.95   10.21
   3  -1  -2  189.39   10.18
  -3  -1   2  196.64    6.12
   3  -1  -1 1231.10   33.54
  -3   1   1 1302.87   34.03
  -3   1   0    5.70    1.98
   3  -1   0    6.30    1.74
  -3  -1   0    6.33    1.03
   3   1   0    5.53    0.96
   3   1   1 1149.30   32.84
   3  -1   1 1098.59   31.40
  -3  -1  -1 1166.91   26.76
  -3   1  -1 1142.68   31.00
   3   1   1 1086.58   26.30
   3   1   2    2.85    1.59
   3  -1   2    5.14    1.74
  -3  -1  -2    1.63    0.98
  -3   1  -2    2.33    1.44
   3   1   2    3.15    1.11
  -3   1  -3  879.76   27.34
   3   1   3  897.00   25.83
  -3  -1  -3  907.59   26.21
   3   1   3  890.10   27.40
   3  -1   3  835.14   27.95
  -3   1  -4  160.01   10.48
   3   1   4  173.73   10.32
  -3  -1  -4  163.49   10.22
   3   1   4  175.02   10.08
   3  -1   4  174.19   11.45
   3   1   5 1896.63   51.10
  -3   1  -5 1974.35   52.58
  -3  -1  -5 1959.60   52.00
   3   1   5 1969.21   48.30
   3  -1   5 2032.76   54.41
   3   1   6   23.47    4.31
   3  -1   6   31.36    5.45
  -3  -1  -6   26.81    4.79
   3   1   6   24.30    3.61
  -3   1  -6   30.88    5.24
   3  -1   7  262.43   17.19
  -3   1  -7  248.93   16.03
   3   1   7  254.02   11.99
  -3  -1  -7  254.53   16.30
   3   1   7  266.08   16.20
  -3   1  -8   18.25    4.91
  -3  -1  -8   16.53    4.64
   3   1   8   17.47    4.19
  -3   1  -9  225.36   16.91
  -3  -1  -9  255.65   18.06
  -3   1 -10   -0.02    2.22
   3  -1  10   -0.10    0.93
  -3  -1 -10    1.25    1.99
  -3  -1 -11  510.74   29.00
   3  -1  11  491.36   16.47
  -3   1 -11  459.66   27.62
  -3  -1 -12   19.90    5.89
  -3   1 -12   32.70    7.37
  -3  -1 -13  460.75   29.81
  -3   1 -13  492.42   30.74
  -3  -1 -14  117.35   15.23
  -3   1 -14   99.73   13.96
  -3   1 -15   51.49   10.91
  -3  -1 -15   45.28    9.75
  -3   1 -16   64.36   12.17
  -3  -1 -16   62.40   11.94
  -3   1 -17   13.39    5.94
  -3  -1 -17    3.85    4.57
  -3  -1 -18   24.26    8.15
   3   2 -20   41.90   11.09
   3   2 -19   68.53   13.52
   3   2 -18  313.14   27.90
  -3   2  18  275.09   16.47
   3   2 -17  117.56   16.78
  -3  -2  17  130.10   10.44
  -3   2  17  122.08   10.39
   3  -2 -17  119.59   17.70
   3  -2 -16    8.55    5.41
  -3  -2  16    0.80    2.01
   3   2 -16    2.32    2.54
   3   2 -15  154.33   17.25
  -3  -2  15  130.50    9.97
  -3   2  15  152.39   10.78
   3  -2 -15  131.93   17.32
  -3   2  14   25.57    4.38
  -3  -2  14   21.00    3.81
   3   2 -14   18.53    6.03
  -3  -2  13  286.90   13.74
  -3   2  13  278.83   13.96
  -3  -2  12   93.47    7.35
  -3   2  12   85.80    7.29
   3   2 -12   90.92   11.51
  -3  -2  11  555.83   19.77
  -3   2  11  539.01   19.81
   3   2 -11  570.37   28.53
  -3  -2  10  124.07   11.45
  -3  -2  10  129.63    8.16
   3   2 -10  125.28   12.03
  -3   2   9  144.82   13.57
  -3  -2   9  152.60   11.85
  -3   2   8  378.80   21.85
  -3   2   8  398.27   21.05
  -3  -2   8  405.66   18.90
  -3   2   7   78.59    9.30
  -3  -2   7   76.05    7.10
   3   2  -7   88.82    8.06
  -3   2   7   82.90    8.70
  -3  -2   6  186.99   10.50
  -3   2   6  190.56   13.64
   3   2  -6  210.43   11.62
   3   2  -6  199.19   11.34
  -3   2   6  202.39   13.31
  -3   2   5   41.07    5.64
  -3   2   5   41.56    6.06
   3   2  -5   40.16    4.84
   3   2  -5   31.22    3.84
  -3  -2   5   39.67    4.04
  -3  -2   4  871.77   22.53
   3  -2  -4  801.42   28.52
  -3  -2   4  841.21   28.63
   3   2  -4  888.02   27.68
   3   2  -4  869.54   23.31
  -3   2   4  877.58   30.38
   3  -2  -3    8.02    2.53
  -3  -2   3    9.26    2.45
   3   2  -3   10.33    1.49
  -3   2   3    9.79    2.66
   3   2  -3   10.88    2.91
  -3  -2   3    7.01    1.17
  -3  -2   2  470.28   19.71
   3  -2  -2  455.63   19.29
  -3   2   2  469.65   19.87
   3  -2  -1    1.11    1.66
  -3  -2   1    0.31    1.47
  -3   2   1    3.06    1.95
   3  -2   0   54.59    6.08
  -3   2   0   49.52    5.69
  -3  -2   0   54.12    6.12
   3  -2   1   91.06    7.99
   3   2   1   94.03    7.48
  -3  -2  -1   98.09    8.36
  -3  -2  -1   98.00    4.90
  -3   2  -1   89.72    7.79
   3   2   1  101.06    4.95
  -3  -2  -2  425.91   14.09
   3   2   2  452.44   17.65
   3   2   2  394.62   13.83
  -3  -2  -2  430.64   18.81
   3  -2   2  395.07   18.32
  -3   2  -2  410.74   18.00
   3  -2   3   30.55    4.94
   3   2   3   24.62    3.90
  -3   2  -3   22.30    4.15
  -3  -2  -3   22.54    3.30
   3   2   3   25.50    3.49
  -3  -2  -4  700.85   23.96
  -3   2  -4  677.76   25.75
   3   2   4  702.79   23.82
   3  -2   4  720.82   27.57
   3  -2   5    0.10    0.91
  -3   2  -5   -1.56    1.98
  -3  -2  -5    1.58    1.81
   3   2   5    1.01    1.29
  -3  -2  -6  577.90   24.01
  -3   2  -6  525.15   23.53
   3  -2   6  538.97   25.57
   3   2   6  513.61   22.65
  -3  -2  -7    1.01    2.25
  -3   2  -7    0.86    1.49
   3   2   7    1.58    1.33
   3   2   8   59.87    7.98
  -3  -2  -8   46.04    7.29
  -3   2  -8   47.63    7.32
  -3   2  -9  251.27   18.21
  -3  -2  -9  239.04   17.86
  -3   2 -10   17.46    5.00
  -3  -2 -10   12.02    4.67
  -3   2 -11   28.62    7.02
  -3  -2 -11   40.78    8.14
  -3  -2 -12  125.88   14.83
   3  -2  12  147.57    8.46
  -3   2 -12  137.44   15.48
  -3   2 -13    2.73    3.66
  -3  -2 -13   -1.56    2.31
  -3   2 -14   21.33    6.84
  -3  -2 -14   29.60    7.94
  -3  -2 -15    0.41    2.65
  -3   2 -15   -1.12    2.38
  -3  -2 -16   25.37    8.11
  -3   2 -16   12.25    4.98
  -3  -2 -17   75.41   14.13
  -3   2 -17   74.98   13.20
  -3  -2 -18   77.29   14.22
   3   3 -20    4.16    3.53
  -3   3  19   55.78   13.14
   3   3 -19   48.19   11.14
  -3   3  18    8.49    2.92
   3   3 -18    2.32    3.08
   3   3 -17  258.02   24.10
  -3  -3  17  277.94   15.48
  -3   3  17  227.98   14.67
  -3  -3  16   19.17    3.90
  -3   3  16   21.79    4.43
   3   3 -16   23.94    7.51
  -3  -3  15 1001.61   33.10
  -3   3  15 1063.79   33.83
  -3  -3  14  181.51   11.44
  -3   3  14  190.44   11.74
  -3   3  14  222.13   21.56
   3   3 -14  196.06   18.74
  -3   3  13  387.57   28.33
  -3   3  13  434.62   17.93
  -3  -3  13  418.30   17.43
   3   3 -13  454.19   27.72
  -3  -3  12   83.05    6.79
  -3   3  12   90.38   12.85
  -3   3  12   80.63    7.18
   3   3 -12  107.13   12.53
  -3   3  11  362.46   15.67
  -3  -3  11  406.34   15.93
   3   3 -11  396.16   23.24
   3   3 -10    8.33    3.79
  -3  -3  10    4.92    2.46
  -3  -3  10    6.23    2.14
  -3   3  10    3.62    3.42
  -3   3  10    3.62    1.55
  -3  -3   9 1199.21   39.10
  -3   3   9 1143.77   45.01
  -3  -3   9 1124.21   30.61
  -3  -3   8  122.40   10.04
  -3  -3   8  120.49    9.82
  -3   3   8  146.78   13.88
  -3  -3   7 1801.64   48.74
  -3   3   7 1978.21   56.76
  -3  -3   7 1833.96   50.59
   3   3  -7 1861.90   50.75
  -3   3   7 1835.64   58.00
  -3  -3   6   60.52    5.86
  -3   3   6   74.38    8.70
  -3   3   6   72.49    9.01
  -3  -3   6   68.84    7.28
   3   3  -6   67.11    6.57
  -3  -3   5 2103.35   56.35
   3   3  -5 2164.49   51.91
   3  -3  -5 2215.61   60.30
  -3   3   5 2180.71   61.47
  -3  -3   5 2179.56   51.10
   3   3  -4    3.13    1.23
  -3  -3   4    3.83    1.36
   3  -3  -4    4.26    2.33
  -3  -3   4    4.33    2.08
  -3   3   4    0.19    2.27
  -3   3   3  763.01   29.68
   3   3  -3  750.85   19.73
   3  -3  -3  784.95   29.52
  -3  -3   3  727.09   19.99
  -3  -3   3  725.57   26.94
   3   3  -2   49.35    3.13
  -3  -3   2   47.28    3.28
   3  -3  -2   43.44    6.16
  -3  -3   2   50.44    6.16
  -3   3   2   56.02    7.06
   3  -3  -1 4207.04   93.47
  -3   3   1 4356.35   94.42
  -3  -3   1 3578.01   89.40
   3   3  -1 3865.39   76.89
  -3   3   0   19.38    4.03
   3   3   0   22.47    2.15
  -3  -3   0   35.82    5.35
   3   3   0   25.03    2.36
   3  -3   0   23.22    4.51
   3   3   1 2946.13   61.48
   3  -3   1 2908.47   73.04
  -3   3  -1 2997.63   73.00
  -3  -3  -1 2807.13   71.00
   3   3   1 2827.42   60.68
  -3  -3  -2   22.25    4.31
   3   3   2   20.21    2.84
   3   3   2   19.59    2.98
  -3   3  -2   23.57    4.55
   3  -3   2   21.54    4.36
   3   3   3 2385.03   57.28
   3  -3   3 2434.95   66.05
  -3  -3  -3 2608.42   64.31
  -3   3  -3 2500.79   64.79
   3  -3   4   17.65    4.14
  -3  -3  -4   22.21    4.28
  -3   3  -4   16.17    4.14
   3   3   4   25.36    3.99
  -3  -3  -4   14.79    3.25
  -3   3  -5  636.06   26.84
  -3  -3  -5  620.01   24.64
  -3  -3  -5  684.94   26.27
   3   3   5  636.26   24.43
   3  -3   5  666.81   29.21
   3   3   6   31.43    5.24
  -3  -3  -6   25.99    5.05
  -3   3  -6   24.87    5.26
  -3  -3  -6   28.53    4.84
  -3   3  -7 2422.74   67.93
   3   3   7 2467.14   66.23
  -3  -3  -7 2422.27   66.73
  -3  -3  -8  246.44   17.46
   3   3   8  271.76   17.68
  -3   3  -8  239.70   17.45
  -3  -3  -9 2125.25   65.05
  -3   3  -9 2146.76   66.07
  -3   3 -10  110.56   12.78
  -3  -3 -10  106.87   12.42
  -3   3 -11  272.09   21.16
  -3  -3 -11  271.98   21.15
  -3  -3 -12  107.68   13.86
  -3   3 -12  104.65   13.45
  -3  -3 -13  186.59   19.13
  -3   3 -13  194.11   19.30
  -3  -3 -14   29.84    8.37
  -3   3 -14   20.34    6.85
  -3  -3 -15  401.03   31.00
  -3   3 -15  395.62   30.28
  -3  -3 -16   31.08    8.97
  -3   3 -16   43.42   10.24
  -3  -3 -17  574.64   40.17
  -3   3 -17  582.17   39.20
   3   4 -19   39.16   10.25
   3   4 -18  262.63   25.39
  -3   4  18  251.81   27.35
  -3   4  17    2.15    2.74
   3   4 -17   14.32    5.98
  -3   4  17    9.58    3.34
   3   4 -16   38.98    9.02
  -3   4  16   39.15    5.77
  -3   4  16   24.92    8.12
  -3  -4  15  127.51    9.65
  -3   4  15  131.05   10.25
   3   4 -15  152.31   17.12
  -3   4  15  151.72   19.08
  -3  -4  14  140.38    9.91
  -3   4  14  132.82    9.72
  -3   4  14  113.53   16.25
   3   4 -14  147.92   16.15
  -3   4  13  108.93    8.35
  -3   4  13   83.34   13.33
   3   4 -13  101.43   12.67
  -3  -4  13  111.11    8.41
  -3  -4  12  675.78   22.62
  -3   4  12  640.16   22.88
  -3   4  12  665.07   37.87
   3   4 -12  684.58   33.75
  -3   4  11  180.84   18.46
  -3  -4  11  176.41    9.75
  -3   4  11  179.63   10.43
   3   4 -11  176.62   15.49
  -3  -4  11  159.50   12.15
  -3   4  10 1102.74   31.81
  -3  -4  10 1080.59   37.34
   3   4 -10 1205.95   43.02
  -3  -4  10 1216.60   31.65
  -3   4  10 1126.19   48.30
  -3  -4   9   22.40    4.39
  -3  -4   9   26.34    5.14
   3   4  -9   28.79    5.65
  -3  -4   9   26.79    3.42
  -3   4   9   25.34    6.84
  -3  -4   8  732.29   21.51
  -3   4   8  742.09   35.57
  -3  -4   8  681.14   27.45
  -3  -4   8  788.51   29.28
  -3   4   7  223.87   17.97
  -3  -4   7  236.98   14.56
  -3  -4   7  224.62   13.53
  -3   4   6  882.77   36.88
   3   4  -6  924.23   29.33
  -3  -4   6  844.30   28.40
  -3  -4   6  845.89   30.79
  -3  -4   5   11.58    2.58
  -3  -4   5   19.45    4.20
  -3   4   5   11.13    4.49
   3  -4  -5   15.17    4.12
   3   4  -5   19.22    3.35
  -3  -4   4  720.62   27.77
   3   4  -4  735.01   22.68
   3  -4  -4  798.37   32.39
  -3   4   4  744.31   32.01
  -3  -4   4  713.75   23.29
   3  -4  -3    6.03    2.32
   3   4  -3    8.16    1.81
  -3  -4   3    7.20    2.50
  -3   4   3    5.87    2.65
  -3  -4   3    6.73    1.89
  -3  -4   2   92.52    8.85
  -3  -4   2   78.47    5.73
   3  -4  -2   83.70    9.35
   3   4  -2   72.04    5.08
  -3  -4   1  141.03   11.15
  -3  -4   1  144.97    7.69
   3  -4  -1  155.55   12.75
   3   4  -1  134.76    7.14
  -3  -4   0 1037.81   35.70
   3  -4   0 1054.64   38.35
   3   4   0 1076.55   28.31
  -3   4   0 1145.36   39.37
   3   4   1    0.12    0.74
  -3   4  -1    0.22    2.34
  -3  -4  -1    0.87    1.78
   3   4   1    1.05    0.85
   3  -4   1    2.24    1.41
   3   4   2 1900.51   47.01
  -3  -4  -2 2115.30   56.19
   3   4   2 1969.87   49.04
   3  -4   2 1956.83   58.61
  -3   4  -2 2006.43   57.79
  -3  -4  -3  198.78   13.59
   3   4   3  184.22   11.34
   3  -4   3  183.15   14.55
   3   4   3  184.57   10.58
  -3   4  -3  167.97   13.40
  -3   4  -4 2692.62   71.87
   3   4   4 2612.14   65.56
   3   4   4 2563.18   63.89
  -3  -4  -4 2801.19   69.82
  -3   4  -5   52.72    7.65
   3   4   5   59.79    6.77
  -3  -4  -5   66.18    7.75
  -3   4  -6 1408.46   47.91
   3   4   6 1420.53   44.13
  -3  -4  -6 1505.18   45.84
  -3   4  -7   67.16    8.98
   3   4   7   71.10    8.48
  -3  -4  -7   81.94    8.85
  -3   4  -8  532.45   28.12
  -3  -4  -8  601.21   25.80
  -3  -4  -8  543.30   27.74
  -3   4  -9   25.03    6.17
  -3  -4  -9   28.05    6.50
  -3  -4  -9   34.91    5.72
  -3   4 -10  219.02   18.69
  -3  -4 -10  268.59   20.67
  -3  -4 -11    9.67    4.45
  -3   4 -11    8.17    3.71
  -3  -4 -12  395.74   28.19
  -3   4 -12  396.55   27.24
  -3   4 -13   17.87    6.25
  -3  -4 -13   11.59    5.20
  -3   4 -14  334.85   27.04
  -3  -4 -14  384.58   29.87
  -3   4 -15   76.99   13.44
  -3  -4 -15   85.81   14.56
  -3   4 -16   63.43   12.66
  -3  -4 -16   56.41   12.09
  -3  -4 -17    6.35    5.38
   3   5 -19    9.14    4.87
   3   5 -18   95.25   15.32
  -3   5  18   68.17   14.29
  -3   5  17    6.50    5.46
   3   5 -17   -2.90    3.28
  -3   5  17    3.72    2.57
  -3   5  16  242.69   26.26
  -3   5  16  204.79   13.43
   3   5 -16  251.80   23.07
  -3   5  15   37.80    5.40
  -3   5  15   53.73   11.87
   3   5 -15   35.09    8.20
  -3  -5  14    5.60    2.33
  -3   5  14    8.58    2.63
   3   5 -14   11.21    5.41
  -3   5  14    8.57    5.37
   3   5 -13   31.06    7.38
  -3   5  13   37.62    5.00
  -3  -5  13   35.76    4.70
  -3   5  12  120.52    8.57
  -3   5  12   89.89   14.09
   3   5 -12  118.22   13.37
  -3  -5  12  113.53    8.24
  -3  -5  11   62.32    5.81
  -3   5  11   65.50    6.15
  -3   5  11   57.80   11.07
   3   5 -11   68.83    9.57
  -3   5  10  364.63   27.03
  -3  -5  10  384.65   14.73
  -3   5  10  385.01   15.59
   3   5 -10  368.81   22.20
   3   5  -9   12.43    3.78
  -3  -5   9   14.09    4.21
  -3  -5   9   18.45    2.91
  -3   5   9   17.91    2.95
  -3   5   9    8.48    3.98
  -3   5   8  140.77   15.54
  -3  -5   8  167.64    8.46
  -3  -5   8  154.22   12.59
  -3  -5   7   14.30    3.74
  -3   5   7   12.69    5.08
  -3  -5   7   12.03    2.13
  -3   5   6  238.40   19.08
  -3  -5   6  261.98   15.15
   3   5  -5    9.55    2.51
  -3   5   5    6.83    3.65
  -3  -5   5   10.54    2.59
   3   5  -4    7.61    2.29
  -3   5   4    4.05    3.45
  -3  -5   4    2.52    1.24
   3   5  -3  334.07   14.28
  -3  -5   3  324.26   15.34
  -3   5   3  285.35   20.26
  -3  -5   2  195.28   11.21
  -3   5   2  188.60   15.77
   3   5  -2  199.91   10.58
   3   5  -1    2.73    1.30
  -3  -5   1    1.85    1.15
  -3   5   1    0.50    2.20
  -3   5   0    3.24    3.15
  -3  -5   0   -0.46    1.23
   3   5   0    2.63    1.46
  -3   5  -1    2.50    1.66
   3   5   1   11.51    2.59
   3   5   1    8.06    2.34
  -3   5  -2   67.58    8.97
   3   5   2   63.62    6.08
   3   5   2   71.66    7.13
  -3   5  -3   23.37    5.54
   3   5   3   27.39    4.85
   3   5   3   22.48    3.87
  -3   5  -4   11.57    3.96
   3   5   4   12.06    3.04
  -3   5  -5   18.70    5.24
   3   5   5    9.59    2.88
   3   5   6    1.15    2.30
   3   5   6   -0.64    1.60
  -3  -5  -6    1.37    1.03
   3   5   7   36.46    6.16
   3   5   7   33.41    6.49
  -3   5  -7   24.66    6.00
   3   5   8    1.46    2.32
  -3   5  -8    0.62    2.08
   3   5   9   52.34    8.68
  -3   5  -9   45.97    8.30
  -3   5 -10  176.34   17.26
   3   5  10  143.14   14.89
  -3   5 -11  141.84   16.10
  -3   5 -12    5.36    3.81
  -3   5 -13   87.90   13.32
  -3   5 -14   -1.23    3.53
  -3   5 -15    1.93    2.47
   3   6 -18   38.17    9.69
  -3   6  17    2.11    4.93
   3   6 -17   -0.04    3.54
  -3   6  16   98.19    8.96
  -3   6  16   81.92   15.92
   3   6 -16  105.02   15.11
  -3   6  15   77.66    7.75
   3   6 -15   91.42   13.62
  -3   6  15   75.82   14.98
  -3   6  14  596.00   40.78
  -3   6  14  501.18   21.29
   3   6 -14  538.83   32.78
  -3   6  13  264.38   14.09
   3   6 -13  289.89   22.83
  -3   6  12  568.75   21.35
  -3  -6  12  590.15   20.88
   3   6 -12  629.32   33.11
  -3   6  12  607.53   39.07
   3   6 -11  103.88   12.27
  -3   6  11   88.54   14.17
  -3  -6  11   96.87    7.24
  -3   6  11   99.89    7.57
  -3  -6  10  476.03   17.42
  -3   6  10  522.04   18.83
  -3   6  10  470.10   32.50
   3   6 -10  530.82   27.51
   3   6  -9   63.90    8.71
  -3  -6   9   64.53    5.27
  -3   6   9   59.98    5.43
  -3   6   8  397.12   15.41
   3   6  -8  440.26   22.66
  -3   6   8  432.04   29.02
  -3  -6   8  399.18   22.69
  -3  -6   8  449.17   14.77
  -3   6   7  114.64   14.24
  -3  -6   7  109.68    6.28
  -3  -6   7  110.04   10.95
   3   6  -7  118.41   10.57
  -3  -6   6 1416.68   32.40
  -3   6   6 1261.09   52.36
  -3  -6   6 1273.65   43.12
  -3   6   5  129.58   14.76
  -3  -6   5  154.07   12.03
  -3  -6   5  145.15    6.62
  -3  -6   4  609.42   25.51
  -3   6   4  632.32   32.99
   3   6  -3   31.00    4.68
  -3  -6   3   35.60    5.34
  -3   6   3   25.49    6.40
  -3  -6   2  745.82   28.01
  -3   6   2  792.10   36.67
   3   6  -2  821.76   27.28
   3   6  -1   33.38    4.85
  -3  -6   1   25.00    4.24
  -3   6   1   29.35    6.82
  -3  -6   0 1151.34   36.13
   3   6   0 1222.84   36.81
  -3   6   0 1146.70   45.78
  -3   6  -1   -3.75    4.17
   3   6   1   -1.64    1.72
   3   6   2 1090.47   34.74
  -3   6  -2 1151.08   44.66
   3   6   3  180.04   12.02
  -3   6  -3  158.86   15.03
   3   6   4  693.35   27.22
  -3  -6  -4  685.99   19.48
  -3   6  -4  675.56   33.30
  -3   6  -5    4.97    3.09
   3   6   5    6.71    3.19
   3   6   5    3.97    2.33
  -3  -6  -5    5.98    1.74
  -3   6  -6  666.34   33.60
  -3  -6  -6  696.17   21.51
   3   6   6  696.16   31.53
   3   6   6  670.44   28.79
  -3  -6  -7  123.43    7.96
  -3   6  -7  114.75   13.41
   3   6   7  123.22   12.96
  -3   6  -8  976.22   42.86
   3   6   8  955.87   40.84
   3   6   9    8.63    4.09
  -3   6  -9    3.29    1.79
   3   6  10  303.45   23.14
  -3   6 -10  286.20   22.91
   3   6  11   28.97    7.51
  -3   6 -11   30.15    7.61
   3   6  12  477.54   31.92
  -3   6 -12  525.07   33.62
   3   6  13   -0.97    1.88
  -3   6 -13    2.23    1.87
   3   6  14  270.80   25.10
  -3   6 -14  313.64   27.28
   3   6  15   30.72    8.72
   3   6  16  144.37   19.50
   3   7 -17  132.62   18.15
   3   7 -16    9.23    5.05
  -3   7  16    2.07    5.37
  -3   7  15  167.18   11.62
  -3   7  15  185.61   23.79
   3   7 -15  200.11   20.62
  -3   7  14   59.64    6.61
   3   7 -14   59.87   10.79
  -3   7  14   78.38   15.25
  -3   7  13  394.57   17.97
  -3   7  13  468.33   36.41
   3   7 -13  464.36   29.75
   3   7 -12    5.07    3.32
  -3   7  12    3.50    1.65
  -3   7  12   -0.65    3.88
  -3   7  11  599.83   39.50
   3   7 -11  628.17   32.55
  -3   7  11  579.13   20.87
  -3   7  10   32.68    8.88
  -3   7  10   27.20    3.69
   3   7 -10   28.17    6.28
   3   7  -9  434.39   24.54
  -3  -7   9  408.73   14.62
  -3   7   9  412.72   30.64
  -3   7   9  418.27   15.98
  -3  -7   8   18.13    2.60
  -3   7   8   23.76    3.18
  -3   7   8   20.13    6.75
   3   7  -8   22.98    5.35
  -3  -7   7  234.94    9.52
   3   7  -7  250.25   16.49
  -3   7   7  225.26   10.37
  -3   7   7  218.35   21.16
   3   7  -6  537.00   24.67
  -3  -7   6  536.84   15.22
  -3   7   6  481.15   31.66
  -3  -7   6  483.19   25.62
   3   7  -5  687.21   27.68
  -3  -7   5  598.36   28.52
  -3   7   5  627.27   36.04
  -3  -7   5  705.23   17.39
  -3  -7   4   10.45    1.40
  -3  -7   4    8.47    3.06
  -3   7   4    2.01    2.45
  -3  -7   3 1420.45   29.35
  -3  -7   3 1257.53   43.66
  -3   7   3 1316.00   54.08
  -3  -7   2   21.01    4.55
  -3   7   2   21.80    6.44
  -3  -7   1  771.06   30.33
  -3   7   1  836.45   40.01
  -3   7   0  101.79   13.18
  -3  -7   0  107.80   10.13
  -3  -7  -1  883.85   20.36
  -3   7  -1  894.99   41.35
  -3  -7  -2  126.14    5.65
   3   7   2  107.67   10.12
  -3   7  -2  126.01   14.50
   3   7   3 1216.17   42.95
   3   7   3 1124.11   39.34
  -3  -7  -3 1278.36   29.37
  -3   7  -3 1260.72   50.28
  -3   7  -4    9.17    4.55
  -3  -7  -4    7.35    1.63
   3   7   4    2.40    2.07
   3   7   4    7.31    2.76
  -3   7  -5  794.33   38.60
  -3  -7  -5  788.18   22.23
   3   7   5  794.41   34.65
  -3   7  -6   15.49    5.14
   3   7   6   15.31    4.86
  -3  -7  -6   21.02    3.01
  -3   7  -7  467.43   29.16
   3   7   7  462.72   27.31
  -3   7  -8   82.91   12.19
   3   7   8   84.93   11.66
  -3   7  -9  516.93   31.82
   3   7   9  471.06   29.52
   3   7  10   10.09    4.53
  -3   7 -10    5.38    3.53
  -3   7 -11  529.60   34.09
   3   7  11  521.00   33.28
   3   7  12   -0.15    2.42
  -3   7 -12    1.99    3.06
  -3   7 -13  350.18   28.88
   3   7  13  279.79   25.52
   3   7  14   72.91   13.44
   3   7  15  105.60   16.81
   3   8 -17  106.83   16.57
   3   8 -16   -1.52    2.65
   3   8 -15   58.01   11.15
   3   8 -14   -1.81    3.78
  -3   8  14    1.68    4.28
   3   8 -13    6.67    3.24
  -3   8  13   11.06    2.94
  -3   8  13    9.68    4.47
   3   8 -12   15.73    5.63
  -3   8  12   13.30    2.89
  -3   8  12   13.15    6.33
  -3   8  11  187.26   10.81
   3   8 -11  215.01   19.02
  -3   8  11  206.48   23.46
  -3   8  10   14.78    2.93
   3   8 -10   10.60    4.49
  -3   8   9  169.00   20.39
  -3   8   9  176.45    9.53
   3   8  -9  189.62   16.51
  -3   8   8   17.35    2.82
   3   8  -8   16.08    4.87
  -3   8   8   17.19    6.47
  -3   8   7   21.51    2.97
   3   8  -7   17.71    4.58
  -3   8   7   15.73    6.09
  -3   8   6   30.91    3.34
   3   8  -6   31.69    6.06
  -3   8   6   22.43    6.90
  -3   8   5   12.76    2.00
   3   8  -5   10.96    3.46
  -3   8   5    8.03    3.92
   3   8  -4    1.60    2.03
  -3   8   4    1.04    2.34
  -3  -8   3   45.28    7.47
   3   8  -3   47.66    7.04
  -3   8   3   45.82    9.59
  -3   8   2   -1.77    2.65
   3   8  -2    0.80    1.59
  -3  -8   2    1.51    1.69
  -3  -8   1  201.54   15.60
  -3   8   1  205.01   20.14
  -3   8   0   34.66    7.96
   3   8   0   36.86    6.39
  -3  -8   0   43.79    7.03
   3   8   1   -2.33    2.81
  -3   8  -1    3.12    3.67
   3   8   2  311.52   19.91
  -3   8  -2  289.56   23.38
  -3   8  -3   22.80    6.50
   3   8   3   22.95    5.59
   3   8   4   94.41   11.50
  -3   8  -4   83.11   12.24
  -3   8  -5    8.36    4.23
   3   8   5   12.44    4.26
   3   8   6    4.23    2.57
  -3   8  -6    0.19    2.58
  -3   8  -7    5.55    3.39
   3   8   7   16.47    4.87
  -3   8  -8   11.17    5.02
   3   8   8   14.41    5.89
  -3   8  -9   48.69    9.66
   3   8   9   44.83    9.42
   3   8  10   -2.06    3.79
  -3   8 -10   -5.00    3.51
   3   8  11   74.93   12.49
  -3   8 -11   48.19   10.23
   3   8  12   13.65    6.20
  -3   8 -12   13.56    5.80
   3   8  13   10.12    5.50
   3   8  14    4.57    4.35
   3   9 -15   63.77   12.42
   3   9 -14  116.04   16.11
   3   9 -13   71.11   12.10
   3   9 -12  194.57   19.37
  -3   9  12  161.37   21.97
   3   9 -11  141.06   15.87
  -3   9  11  141.82   20.49
  -3   9  10   -1.88    3.17
   3   9 -10    2.91    2.70
  -3   9   9  294.53   28.31
   3   9  -9  312.36   22.47
   3   9  -8   35.52    7.07
  -3   9   8   27.70    8.67
   3   9  -7  224.23   17.73
  -3   9   7  219.58   23.47
   3   9  -6  181.41   15.70
  -3   9   6  183.76   21.16
   3   9  -5  535.16   27.36
  -3   9   5  478.61   34.23
   3   9  -4   43.69    7.47
  -3   9   4   32.55    8.92
  -3   9   3  222.60   22.37
   3   9  -3  236.67   17.37
  -3   9   2   -4.42    4.51
   3   9  -2    2.63    2.33
  -3   9   1  451.69   32.12
   3   9  -1  540.40   27.43
  -3   9   0    7.53    3.92
   3   9   0   10.55    3.66
   3   9   1  183.56   16.14
  -3   9  -1  189.32   19.86
   3   9   2   63.48    9.59
  -3   9  -2   56.79   10.88
   3   9   3  269.57   20.50
  -3   9  -3  253.77   22.91
  -3   9  -4    3.97    3.44
   3   9   4    0.85    2.12
  -3   9  -5  236.16   22.27
   3   9   5  251.30   20.70
  -3   9  -6   35.59    9.02
   3   9   6   28.52    7.32
  -3   9  -7  263.04   23.61
   3   9   7  223.87   20.66
  -3   9  -8    3.03    3.03
   3   9   8    6.01    4.19
  -3   9  -9  184.06   20.35
   3   9   9  200.74   20.46
  -3   9 -10    5.86    3.76
   3   9  10    9.56    4.75
   3   9  11  163.02   19.34
   3   9  12    2.32    2.47
   3  10 -11    0.17    2.99
   3  10 -10  334.04   25.21
  -3  10  10  282.96   29.74
   3  10  -9   26.99    7.03
  -3  10   9   12.44    5.95
  -3  10   8  666.64   44.45
   3  10  -8  625.84   33.47
   3  10  -7    6.73    3.75
  -3  10   7    1.29    2.91
   3  10  -6  505.64   28.95
  -3  10   6  534.96   38.27
  -3  10   5   48.15   11.38
   3  10  -5   41.14    7.81
   3  10  -4  478.66   27.28
  -3  10   4  472.48   35.23
  -3  10   3   -2.77    5.18
   3  10  -3   -1.35    2.72
  -3  10   2  380.69   30.81
   3  10  -2  402.68   24.90
  -3  10   1   36.08    9.00
   3  10  -1   35.60    7.10
  -3  10   0  579.39   37.93
   3  10   0  650.98   32.81
   3  10   1   20.98    5.87
  -3  10  -1    4.90    3.55
   3  10   2  630.33   33.41
  -3  10  -2  537.74   36.40
   3  10   3   28.16    6.99
  -3  10  -3   23.68    7.45
   3  10   4  506.18   30.83
  -3  10  -4  472.20   34.01
  -3  10  -5   28.17    8.26
   3  10   5   33.21    7.83
  -3  10  -6  416.15   31.63
   3  10   6  407.35   28.80
  -3  10  -7   15.84    5.83
   3  10   7   16.27    5.22
  -3  10  -8  505.56   35.63
   3  10   8  483.81   32.95
  -3  11   7   30.52    9.29
  -3  11   6    4.89    4.00
  -3  11   5   90.41   15.71
  -3  11   4   13.59    6.19
  -3  11   3   49.49   11.85
  -3  11   2   71.67   13.85
  -3  11   1   46.63   11.07
  -3  11   0    1.55    3.04
  -3  11  -1   82.37   14.50
  -3  11  -2   36.50    9.99
  -3  11  -3  110.34   16.62
  -3  11  -4   -1.20    2.52
  -3  11  -5   89.10   15.42
   4   0 -20   61.53   13.72
  -4   0  19   -0.79    1.89
   4   0 -19    0.19    4.10
   4   0 -18  157.93   20.77
  -4   0  18  138.17   11.69
   4   0 -17    0.99    4.40
  -4   0  17    0.06    1.71
  -4   0  16  390.72   18.54
   4   0 -16  343.27   28.34
   4   0 -15    0.21    2.66
  -4   0  15    3.41    2.31
  -4   0  14  924.72   30.84
   4   0 -14  855.73   43.45
   4   0 -13    1.50    1.18
  -4   0  13   -0.19    1.77
   4   0 -13   -3.79    3.78
   4   0 -12   75.25   11.26
   4   0 -11   -1.74    2.76
   4   0 -10 1584.41   52.66
  -4   0  10 1621.81   50.38
  -4   0   9    1.53    1.47
  -4   0   8 1729.04   48.80
  -4   0   7    0.54    1.21
  -4   0   6 3177.16   73.13
  -4   0   6 3163.34   75.56
  -4   0   5   -1.67    2.05
  -4   0   5   -0.48    0.87
  -4   0   4 2386.80   55.49
  -4   0   4 2455.05   57.31
  -4   0   3   -0.27    0.91
   4   0  -2 1694.58   41.60
  -4   0   2 1819.74   42.02
  -4   0   1   -0.08    0.86
   4   0  -1   -0.40    0.82
   4   0   0 5774.02  117.72
  -4   0   0 5703.92  116.25
   4   0   1    0.05    0.81
  -4   0  -1   -5.65    1.62
  -4   0  -2 1586.39   39.61
   4   0   2 1545.79   40.65
   4   0   3   -0.71    0.95
  -4   0  -3   -0.37    1.20
  -4   0  -4 1896.72   49.12
   4   0   4 1790.55   49.51
  -4   0  -5   -0.89    1.77
   4   0   5    1.23    1.52
   4   0   6  920.67   33.85
   4   0   6  894.57   30.48
  -4   0  -6  905.18   32.99
  -4   0  -7    0.43    2.39
   4   0   7   -0.64    1.20
   4   0   7    0.53    1.34
  -4   0  -8 2184.49   65.25
   4   0   8 2269.71   57.08
   4   0   9   -0.51    1.34
  -4   0  -9   -4.04    3.74
   4   0  10 1280.68   35.96
  -4   0 -10 1206.86   47.34
  -4   0 -11    2.62    2.88
  -4   0 -12  128.67   14.93
  -4   0 -13    4.47    3.97
  -4   0 -14  735.74   40.56
  -4   0 -15    8.88    5.20
  -4   0 -16  600.43   38.73
  -4   0 -17   -1.39    4.49
   4   1 -20  123.28   19.10
   4   1 -19  198.39   23.25
  -4   1  19  171.26   13.48
   4  -1 -19  155.03   21.57
  -4  -1  19  189.84   13.97
   4   1 -18   35.72    9.53
  -4   1  18   57.05    7.45
   4  -1 -18   30.86    9.49
  -4  -1  18   42.25    6.30
   4   1 -17   64.93   12.55
  -4   1  17   43.62    6.28
   4  -1 -17   60.99   12.32
  -4  -1  17   49.50    6.72
  -4  -1  16  136.13   10.38
  -4   1  16  137.93   10.58
   4  -1 -16  117.67   16.74
   4   1 -16  119.09   16.14
   4   1 -15   97.74   13.86
  -4  -1  15  103.14    8.81
  -4   1  15  108.91    9.17
   4  -1 -15  104.18   15.00
   4  -1 -15  110.79    7.89
  -4  -1  14  161.47   11.01
   4   1 -14  138.46   15.83
   4  -1 -14  183.40   11.13
   4  -1 -14  159.70   17.87
  -4   1  14  181.89   11.73
  -4   1  13  192.20   11.86
   4   1 -13  198.36   18.04
   4  -1 -13  214.08   19.96
  -4  -1  13  234.37   12.78
   4   1 -12   49.76    8.29
  -4  -1  12   47.58    5.57
   4   1 -11  564.00   28.80
  -4  -1  10   40.43    6.31
   4   1 -10   44.45    7.30
  -4  -1   9  208.80   13.85
  -4   1   9  191.02   15.39
  -4   1   9  204.59   14.53
  -4   1   8   58.60    7.22
  -4   1   8   60.66    8.13
  -4  -1   8   52.22    6.27
   4   1  -7    9.17    2.74
  -4  -1   7   12.00    2.70
  -4   1   7   10.95    3.49
  -4   1   7   16.79    3.74
  -4   1   6   65.35    6.82
  -4  -1   6   65.25    6.05
   4   1  -6   71.94    6.50
  -4   1   6   67.84    7.90
  -4   1   5  764.26   26.42
  -4  -1   5  761.13   22.73
  -4   1   5  778.44   27.85
  -4  -1   5  725.28   23.25
  -4  -1   4  138.65    7.58
  -4   1   4  140.84    9.98
  -4  -1   4  143.59    7.26
   4  -1  -3 1976.76   51.00
  -4  -1   3 2073.89   44.72
  -4   1   3 2059.70   52.46
  -4  -1   3 2042.02   43.82
  -4  -1   2  777.22   18.60
   4  -1  -2  790.21   25.77
  -4   1   2  816.27   26.31
  -4  -1   2  802.69   18.94
  -4  -1   1 3616.86   70.28
   4   1  -1 3489.82   70.92
   4  -1  -1 3461.17   79.70
  -4   1   1 3716.33   80.48
  -4  -1   0   17.81    1.92
  -4   1   0   14.19    2.78
   4  -1   0   15.76    3.02
   4   1   0   16.06    1.99
  -4  -1  -1  119.99    6.29
   4   1   1  114.86    9.35
   4  -1   1  104.19    8.20
   4   1   1  102.15    6.04
  -4   1  -1  103.84    7.80
   4  -1   2   30.11    4.50
  -4   1  -2   34.87    4.65
  -4  -1  -2   36.21    3.99
   4   1   2   36.55    5.05
   4   1   2   38.83    4.04
   4   1   3  418.54   16.73
  -4   1  -3  424.74   18.35
   4   1   3  433.50   19.28
  -4  -1  -3  469.35   17.47
   4  -1   3  425.86   19.36
   4   1   4    5.99    2.63
   4  -1   4    8.50    2.79
  -4  -1  -4   12.55    2.96
   4   1   4   10.43    2.63
  -4   1  -4    4.62    1.98
   4   1   5 1187.62   36.77
  -4   1  -5 1125.22   37.04
  -4  -1  -5 1208.66   37.16
   4   1   5 1116.57   35.31
   4  -1   5 1203.99   39.59
   4  -1   6    7.81    2.93
  -4  -1  -6    3.86    2.08
   4   1   6    5.32    2.26
   4   1   6    3.81    1.82
  -4   1  -6    8.11    2.99
   4   1   7  442.28   18.99
   4   1   7  437.06   22.57
  -4   1  -7  460.86   23.30
  -4  -1  -7  454.54   22.82
   4   1   8   81.22    7.39
  -4   1  -8   69.16    9.30
  -4  -1  -8   71.77    9.20
  -4   1  -9   55.42    8.58
  -4  -1  -9   73.94    9.68
  -4  -1 -10   -2.08    2.89
  -4   1 -10    2.36    2.34
   4  -1  10    0.55    1.29
   4  -1  11  578.43   21.30
  -4  -1 -11  527.09   30.09
  -4   1 -12    3.54    3.58
   4  -1  12    3.94    1.62
  -4  -1 -12    1.73    2.34
  -4  -1 -13  336.24   25.72
  -4   1 -13  320.34   25.21
  -4   1 -14   43.12    9.43
  -4  -1 -14   55.72   10.56
  -4   1 -15   50.56   10.63
  -4  -1 -15   46.02   10.16
  -4   1 -16   39.13    9.84
  -4  -1 -16   33.75    9.10
  -4   1 -17   27.22    8.39
  -4  -1 -17   24.90    8.46
   4   2 -20   79.91   14.84
   4   2 -19   94.82   15.94
  -4  -2  19  108.48   10.47
  -4   2  19  116.91   11.12
  -4   2  18   40.16    6.31
   4   2 -18   41.95   10.36
  -4  -2  18   38.32    6.18
  -4  -2  17  297.92   16.83
  -4   2  17  315.93   17.33
   4   2 -17  324.70   27.64
  -4  -2  16   39.13    5.43
  -4   2  16   50.02    6.36
   4   2 -16   40.02    9.50
  -4  -2  15  223.12   13.07
   4   2 -15  193.95   19.89
  -4   2  15  229.64   13.75
  -4  -2  14    3.69    2.09
  -4   2  14    3.14    1.88
   4   2 -14    1.88    2.91
  -4   2  13   25.93    7.21
  -4  -2  13   29.24    4.46
  -4   2  13   34.94    5.05
   4   2 -13   36.33    7.76
   4   2 -12  714.91   34.73
  -4  -2  12  739.17   25.01
  -4   2  12  741.14   37.88
   4   2 -11  164.24   15.06
  -4   2  11  142.64   15.42
   4   2 -10  357.17   21.03
  -4  -2  10  360.81   19.47
  -4   2  10  337.81   22.92
  -4  -2   9  193.92   13.19
  -4   2   9  216.16   17.25
  -4   2   8    3.18    2.20
  -4  -2   8    3.81    1.66
   4   2  -8    2.28    2.13
  -4   2   8    4.18    2.49
   4   2  -7   79.14    7.46
  -4   2   7   74.69    9.43
  -4  -2   7   77.78    6.89
  -4   2   7   80.26    8.73
   4   2  -6  141.92    8.92
  -4   2   6  173.41   12.70
  -4   2   6  155.38   12.72
  -4  -2   6  141.73    8.59
  -4   2   5   27.16    5.04
   4   2  -5   36.41    3.82
  -4  -2   5   34.78    3.52
  -4  -2   4  280.36    9.36
   4  -2  -4  256.34   14.98
  -4   2   4  264.93   15.81
   4  -2  -3  208.03   13.17
  -4   2   3  212.14   13.63
   4  -2  -2 1353.43   41.07
  -4   2   2 1424.98   41.99
  -4   2   1   16.22    3.66
   4  -2  -1    8.27    2.49
  -4   2   0   -0.10    1.34
   4  -2   0    2.58    1.88
   4   2   1  105.85    8.90
  -4  -2  -1  107.69    5.14
   4  -2   1   95.02    8.79
  -4   2  -1  101.29    8.77
   4   2   1   96.43    4.93
   4   2   2   97.66    6.04
   4   2   2   90.73    8.33
  -4  -2  -2  102.43    6.23
   4  -2   2   94.13    8.94
  -4   2  -2   94.09    8.54
   4  -2   3   -0.40    1.09
  -4   2  -3    0.88    1.38
   4   2   3    0.11    0.83
  -4  -2  -3   -0.26    1.33
   4   2   3    2.66    1.71
  -4  -2  -4  286.74   13.98
  -4   2  -4  265.47   15.70
   4   2   4  283.24   14.01
   4   2   4  292.48   15.37
   4  -2   4  281.80   17.32
   4  -2   5    4.61    2.35
   4   2   5   15.56    3.66
  -4   2  -5   11.12    3.39
   4   2   5   12.69    3.07
  -4  -2  -5    7.61    2.56
  -4  -2  -6  492.30   22.42
   4   2   6  511.27   22.72
  -4   2  -6  486.16   23.67
  -4  -2  -7   81.75    9.10
  -4   2  -7   66.84    8.64
   4   2   7   73.99    8.67
  -4  -2  -8    8.55    3.21
  -4   2  -8    9.31    3.44
  -4   2  -9   27.78    6.20
  -4  -2  -9   25.64    5.78
  -4   2 -10    0.95    2.12
  -4  -2 -10    3.09    2.65
  -4  -2 -11  146.68   15.56
  -4   2 -11  160.42   16.35
  -4  -2 -12  660.46   36.30
   4  -2  12  734.59   25.68
  -4   2 -12  639.73   35.88
  -4   2 -13   53.75   10.26
  -4  -2 -13   41.65    8.99
  -4   2 -14   89.31   13.64
  -4  -2 -14   92.65   14.11
  -4   2 -15    3.85    3.64
  -4  -2 -15   -0.19    3.17
  -4  -2 -16  -12.27    5.72
  -4   2 -16    9.20    5.61
  -4  -2 -17   55.19   12.04
   4   3 -20    8.00    3.31
  -4  -3  19   37.67    5.88
  -4   3  19   35.17    6.14
  -4   3  19   30.02   10.05
   4   3 -19   39.89   10.00
  -4  -3  18   21.67    4.48
  -4   3  18   24.69    5.13
  -4   3  18   12.29    5.74
   4   3 -18   27.43    8.50
  -4   3  17   62.53    7.60
  -4  -3  17   52.94    6.75
  -4   3  17   39.77   10.65
   4   3 -17   68.86   12.44
  -4  -3  16   18.80    4.04
  -4   3  16   21.37    4.33
  -4   3  16   21.36    7.18
   4   3 -16   18.96    6.53
   4   3 -15  658.54   37.16
  -4   3  15  649.95   24.85
  -4  -3  15  626.75   23.74
  -4  -3  14   73.63    7.09
  -4   3  14   92.36    8.38
  -4   3  14   88.16   14.01
   4   3 -14   76.34   11.71
   4   3 -13  793.67   38.07
  -4  -3  13  871.57   27.60
  -4   3  13  752.75   26.90
  -4   3  13  831.65   43.36
  -4   3  12    9.34    2.73
  -4   3  12   12.18    5.51
  -4  -3  12   19.74    3.48
   4   3 -12   13.97    4.55
  -4  -3  11  530.74   19.83
  -4   3  11  565.36   32.88
   4   3 -11  579.36   28.78
  -4  -3  10   12.94    3.37
   4   3 -10   12.17    4.25
  -4   3  10    7.62    4.21
  -4  -3   9 1016.27   34.35
  -4   3   9 1003.97   42.86
  -4   3   8    1.29    2.24
  -4  -3   8    4.45    1.85
   4   3  -8    3.32    2.45
  -4  -3   7  682.88   23.87
  -4   3   7  693.71   32.42
  -4   3   7  753.36   31.95
   4   3  -7  725.13   25.80
  -4  -3   6   97.29    6.93
  -4   3   6   96.61   11.03
   4   3  -6   95.99    7.45
   4  -3  -5 1481.93   47.18
  -4  -3   5 1566.22   47.38
  -4   3   5 1458.90   48.42
   4   3  -5 1488.08   37.06
  -4  -3   5 1497.67   36.14
   4   3  -4   82.82    4.81
   4  -3  -4   86.34    9.27
  -4  -3   4   85.80    9.18
  -4   3   4   76.80    9.14
  -4  -3   4   82.55    4.79
   4  -3  -3 1733.58   51.55
  -4  -3   3 1673.15   51.13
  -4   3   3 1698.86   51.76
   4  -3  -2   39.08    6.14
  -4  -3   2   34.14    5.76
  -4   3   2   22.34    4.89
   4  -3  -1 3795.53   91.03
  -4  -3   1 3530.87   90.66
  -4   3   1 3838.57   91.68
  -4   3   0    0.19    2.43
  -4  -3   0    2.52    1.79
   4  -3   0   -0.54    1.80
   4   3   1 2894.78   60.63
   4   3   1 3005.48   61.35
   4  -3   1 3005.39   77.17
  -4  -3  -1 3003.78   77.58
  -4   3  -1 3072.47   76.29
   4   3   2   74.00    5.34
  -4  -3  -2   72.88    8.65
   4  -3   2   75.09    8.72
   4   3   2   79.56    5.57
  -4   3  -2   76.89    8.39
   4   3   3 2063.49   51.05
   4  -3   3 2243.06   62.71
  -4   3  -3 2193.72   60.18
   4  -3   4   17.70    4.63
  -4   3  -4    8.02    3.08
  -4  -3  -4    7.62    2.30
   4   3   4   18.69    3.51
  -4   3  -5  737.74   31.06
  -4  -3  -5  806.29   28.34
   4   3   5  789.54   28.23
  -4  -3  -6    9.87    3.29
  -4   3  -6   10.53    3.48
   4   3   6   11.57    3.21
  -4  -3  -7  635.12   27.56
   4   3   7  633.73   27.70
  -4   3  -7  647.09   29.90
  -4  -3  -8    6.75    3.52
  -4   3  -8    9.74    3.96
  -4   3  -9 1224.37   47.02
  -4  -3  -9 1148.03   44.05
  -4  -3 -10  202.18   17.37
  -4   3 -10  195.29   17.84
  -4  -3 -11  503.11   29.63
  -4   3 -11  534.69   31.33
  -4  -3 -12    5.94    4.32
  -4   3 -12   17.71    6.04
  -4  -3 -13  482.47   31.59
  -4   3 -13  511.08   32.93
  -4  -3 -14  112.14   15.41
  -4   3 -14  120.80   16.13
  -4  -3 -15  386.60   30.61
  -4   3 -15  428.68   32.18
  -4  -3 -16   15.50    6.35
  -4   3 -16    9.78    6.11
  -4  -3 -17  351.53   31.14
   4   4 -19   25.77    8.78
   4   4 -18  232.02   24.07
  -4   4  18  202.99   14.53
  -4  -4  18  203.28   13.87
  -4   4  18  199.55   24.73
  -4  -4  17   -0.80    2.17
  -4   4  17   -1.25    2.19
  -4   4  17    5.68    5.72
   4   4 -17    0.27    2.51
  -4   4  16   72.60    7.73
  -4  -4  16   68.58    7.60
  -4   4  16   79.19   14.72
   4   4 -16   64.76   11.80
  -4  -4  15   95.59    8.45
  -4   4  15   89.68   15.38
  -4   4  15   93.51    8.63
   4   4 -15  111.73   14.77
  -4   4  14   85.56    8.07
  -4  -4  14   74.20    7.06
  -4   4  14   60.95   12.17
   4   4 -14   79.02   11.93
  -4   4  13   51.60    6.06
  -4  -4  13   42.32    5.22
  -4   4  13   45.39   10.01
   4   4 -13   68.38   10.55
  -4  -4  12  250.12   12.82
  -4   4  12  209.43   12.29
  -4   4  12  211.61   21.06
   4   4 -12  252.59   19.51
  -4  -4  11  231.98   11.75
   4   4 -11  256.97   18.70
  -4  -4  10  768.45   31.37
  -4   4  10  806.16   40.38
   4   4 -10  799.38   33.44
  -4  -4   9    1.03    1.08
  -4   4   9    3.32    4.00
  -4   4   8  352.09   24.12
  -4  -4   8  349.11   17.48
  -4   4   7  144.54   14.97
   4   4  -7  171.24   11.58
  -4  -4   7  156.14   10.44
  -4   4   6  712.72   33.55
   4   4  -6  702.18   24.20
  -4  -4   6  677.18   23.09
  -4  -4   5   25.63    3.53
   4   4  -5   25.53    3.69
  -4   4   5   18.98    5.33
   4  -4  -4 1089.00   40.54
  -4   4   4 1061.90   41.13
  -4  -4   4 1025.29   27.68
   4   4  -4 1088.57   27.90
  -4  -4   3   26.79    5.63
   4   4  -3   20.70    2.26
   4  -4  -3   15.36    4.19
  -4  -4   3   18.24    2.23
  -4   4   3   26.16    5.80
   4   4  -2 1924.37   39.42
   4  -4  -2 1846.88   57.75
  -4   4   2 1888.79   58.36
  -4  -4   2 1762.57   55.65
  -4   4   1   -1.24    2.47
  -4  -4   1    3.89    2.28
   4   4  -1    0.54    0.41
   4  -4  -1    0.58    2.26
   4   4  -1    0.16    0.47
   4  -4   0  491.65   25.43
   4   4   0  486.12   13.80
   4   4   0  515.59   14.04
  -4   4   0  480.32   24.96
  -4  -4   0  478.65   24.27
  -4   4  -1    3.25    2.72
   4   4   1    5.31    1.38
   4   4   1    3.86    1.21
   4  -4   1    7.20    3.27
   4   4   2 1625.06   40.23
   4   4   2 1585.65   39.79
  -4   4  -2 1605.51   51.17
   4   4   3  350.75   15.61
   4   4   3  388.89   16.13
  -4   4  -3  356.36   21.02
  -4   4  -4 3165.81   84.56
   4   4   4 3347.67   75.77
   4   4   4 3072.83   74.62
  -4   4  -5   51.39    8.20
   4   4   5   60.53    6.97
  -4   4  -6  608.08   30.11
   4   4   6  685.43   27.55
  -4   4  -7  119.69   12.70
   4   4   7  123.59   11.36
  -4   4  -8   11.78    4.62
  -4  -4  -8    8.62    3.75
  -4  -4  -9    3.76    2.16
  -4   4  -9    3.77    2.67
  -4   4 -10  117.00   13.92
  -4  -4 -10  130.71   14.40
  -4  -4 -11   23.69    6.52
  -4   4 -11   28.86    7.24
  -4   4 -12  780.41   40.60
  -4  -4 -12  731.04   39.49
  -4   4 -13   41.71    9.39
  -4  -4 -13   31.78    7.95
  -4   4 -14  257.38   24.19
  -4  -4 -14  252.60   24.01
  -4   4 -15   29.56    8.48
  -4  -4 -15   47.97   10.83
  -4  -4 -16  121.21   17.68
  -4  -4 -17   -5.74    4.56
   4   5 -19   26.32    8.47
   4   5 -18  225.19   23.41
  -4   5  18  162.31   12.91
  -4  -5  17   51.14    6.46
  -4   5  17   38.13   11.23
  -4   5  17   48.76    6.76
   4   5 -17   55.75   11.31
  -4  -5  16  471.19   21.34
  -4   5  16  497.28   22.55
  -4   5  15    8.03    2.89
  -4  -5  15    2.36    1.85
  -4   5  15    2.63    4.34
   4   5 -15    1.73    2.85
  -4  -5  14    6.54    2.58
  -4   5  14    7.66    2.51
   4   5 -14    9.31    4.34
  -4  -5  13   14.94    3.33
   4   5 -13   10.52    3.96
  -4   5  13   13.57    6.54
  -4   5  13   13.47    3.31
  -4   5  12   78.49    7.38
  -4  -5  12   83.16    6.95
  -4   5  12   74.04   12.82
   4   5 -12   91.82   11.80
  -4  -5  11   39.24    4.60
   4   5 -11   43.74    7.74
  -4   5  11   31.34    8.51
  -4   5  11   35.47    4.89
  -4  -5  10  269.63   12.56
  -4   5  10  243.11   22.62
  -4  -5   9   40.76    6.31
   4   5  -9   42.88    6.94
  -4   5   9   22.09    6.13
  -4  -5   8   32.73    5.34
  -4   5   8   33.97    7.68
  -4   5   7   52.61    9.71
  -4  -5   7   48.61    6.14
  -4  -5   6   11.06    2.87
   4   5  -6   14.16    3.18
  -4   5   6    9.18    4.20
  -4   5   5    5.04    3.98
  -4  -5   5    5.31    1.79
   4   5  -5   11.10    2.64
  -4  -5   4    8.17    2.14
   4   5  -4   11.69    2.38
  -4   5   4   12.89    4.43
   4   5  -3   29.92    3.45
  -4  -5   3   31.22    3.83
  -4   5   3   26.41    6.41
   4   5  -2  484.15   15.36
  -4  -5   2  450.33   15.66
  -4   5   2  442.86   25.91
  -4   5   1   33.04    6.72
   4   5  -1   31.09    3.32
   4   5  -1   32.82    3.40
   4   5   0   98.80    6.21
   4   5   0  104.88    6.71
  -4   5   0  108.88   12.22
  -4   5  -1   69.16    9.77
   4   5   1   64.22    5.72
   4   5   1   59.49    5.16
  -4   5  -2   36.35    6.79
   4   5   2   36.37    4.65
   4   5   2   39.14    4.53
  -4   5  -3   37.60    7.33
   4   5   3   34.42    4.62
   4   5   3   36.65    5.15
   4   5   4  119.19    9.91
   4   5   4  100.76    8.80
  -4   5  -4  113.46   12.48
   4   5   5   13.58    3.42
  -4   5  -5   13.29    4.37
   4   5   6   11.33    3.38
  -4   5  -6    9.33    3.87
  -4   5  -7  115.15   13.04
   4   5   7  137.83   12.63
   4   5   7  120.13   11.46
  -4   5  -8  312.95   22.63
   4   5   8  327.36   20.95
   4   5   9    0.56    2.07
  -4   5  -9    2.83    3.33
   4   5  10   31.08    6.99
  -4   5 -10   30.46    7.49
  -4   5 -11   44.00    9.29
  -4   5 -12  112.04   15.47
  -4   5 -13    2.18    2.57
  -4   5 -14    4.96    2.64
  -4   6  18  138.11   11.68
   4   6 -18  143.43   19.01
  -4   6  17    5.97    2.38
   4   6 -17   10.40    5.81
  -4   6  16  310.44   17.30
  -4   6  16  288.09   30.09
   4   6 -16  339.61   27.59
  -4  -6  15  111.62    9.15
  -4   6  15  123.97   10.15
  -4   6  15  119.87   18.72
   4   6 -15  124.73   15.95
  -4  -6  14  334.71   16.46
  -4   6  14  376.70   17.53
  -4   6  14  355.03   31.63
   4   6 -14  401.06   27.86
  -4  -6  13   66.30    6.58
  -4   6  13   75.90    7.33
   4   6 -13   84.33   12.20
  -4   6  13   67.63   13.42
  -4  -6  12   35.23    4.60
   4   6 -12   40.49    8.17
  -4   6  12   34.06    4.92
  -4   6  12   42.95   10.55
   4   6 -11   13.21    4.48
  -4  -6  11   11.96    2.63
  -4   6  11   15.51    3.22
  -4   6  11   11.59    5.67
  -4  -6  10  228.40   11.23
   4   6 -10  239.18   17.90
  -4  -6   9   18.82    4.66
   4   6  -9   25.26    5.64
  -4  -6   9   16.82    2.81
  -4   6   9   20.47    7.14
  -4  -6   8  911.47   25.57
  -4   6   8  899.68   44.71
  -4  -6   8  898.04   34.44
  -4   6   7   29.71    7.76
  -4  -6   7   32.53    5.64
  -4   6   6 1148.74   49.89
  -4  -6   6 1080.47   36.20
   4   6  -5  104.83    8.47
  -4  -6   5   81.34    8.08
  -4   6   5   97.32   13.13
  -4  -6   4  572.84   22.62
  -4   6   4  580.74   33.30
   4   6  -3   25.54    3.80
  -4  -6   3   25.21    4.02
  -4   6   3   23.22    6.30
   4   6  -2  839.08   25.50
  -4  -6   2  766.51   25.72
  -4   6   2  834.61   39.17
  -4   6   1   13.87    5.39
   4   6  -1    6.01    1.90
   4   6   0  975.59   29.36
   4   6   0 1061.00   31.16
  -4   6   0 1037.72   44.34
  -4   6  -1    5.86    3.13
   4   6   1    3.29    1.57
   4   6   1    3.43    1.64
   4   6   2  803.90   27.27
   4   6   2  891.00   29.76
  -4   6  -2  820.39   38.14
   4   6   3  259.80   15.24
  -4   6  -3  222.02   18.82
   4   6   3  224.87   13.23
   4   6   4  802.05   29.45
  -4   6  -4  828.56   38.69
  -4   6  -5   -2.91    2.92
   4   6   5    0.33    0.77
  -4   6  -6  732.85   36.68
   4   6   6  746.14   32.09
   4   6   6  712.50   29.93
  -4   6  -7   10.49    4.51
   4   6   7    8.20    3.42
  -4   6  -8  814.22   40.32
   4   6   8  868.27   37.83
   4   6   9    5.26    3.39
  -4   6  -9    8.04    3.85
  -4   6 -10  386.65   27.91
   4   6  10  408.27   26.85
   4   6  11    3.05    2.71
  -4   6 -11    5.97    4.05
   4   6  12  133.34   16.19
  -4   6 -12  139.21   17.37
   4   6  13   66.72   11.84
  -4   6 -13   90.36   14.38
   4   6  14   71.64   12.77
   4   6  15   30.94    8.80
  -4   7  17  119.50   10.55
   4   7 -17  173.29   20.56
  -4   7  16   -0.76    1.46
   4   7 -16   -0.27    3.04
  -4   7  15  170.50   12.17
  -4   7  15  178.51   23.86
  -4   7  14   68.25    7.23
   4   7 -14   89.61   13.31
  -4   7  14   78.53   15.28
  -4  -7  13  225.47   12.35
  -4   7  13  206.44   12.40
  -4   7  13  240.93   26.23
   4   7 -13  265.49   22.13
  -4  -7  12   54.57    5.78
  -4   7  12   46.65    5.54
  -4   7  12   49.04   11.53
   4   7 -12   66.59   10.61
  -4  -7  11  416.46   16.80
  -4   7  11  435.80   18.18
  -4   7  11  407.00   32.90
   4   7 -11  473.23   27.78
   4   7 -10   -0.05    1.38
  -4  -7  10   -0.02    1.15
  -4   7  10    0.73    1.59
  -4   7   9  286.72   13.66
  -4  -7   9  340.75   13.03
   4   7  -9  333.49   21.05
  -4   7   9  288.38   26.26
  -4  -7   8   10.61    2.12
  -4   7   8    9.47    5.18
   4   7  -8    9.89    3.34
  -4  -7   7  379.44   13.30
  -4  -7   7  348.38   20.60
  -4  -7   6  188.57    8.51
  -4  -7   6  178.81   13.73
  -4   7   6  186.21   19.82
  -4  -7   5  455.49   21.99
  -4   7   5  446.91   30.72
  -4  -7   4   40.60    5.95
  -4   7   4   44.85    9.52
  -4  -7   3 1306.76   40.90
  -4   7   3 1243.60   53.81
  -4   7   2   10.17    4.44
  -4  -7   2    7.40    2.45
   4   7  -2    9.08    2.33
  -4   7   1 1260.14   53.02
   4   7  -1 1325.22   38.93
   4   7   0  179.51   11.56
  -4   7   0  159.56   17.15
   4   7   0  200.98   12.70
  -4   7  -1  746.13   38.02
   4   7   1  681.42   25.43
   4   7   2  100.21    8.94
  -4   7  -2  115.43   14.17
   4   7   3  835.61   30.59
  -4   7  -3  908.16   42.52
  -4  -7  -4    0.13    0.71
   4   7   4    2.74    1.79
   4   7   4    1.04    2.13
  -4   7  -5  486.57   30.43
   4   7   5  470.73   25.00
  -4   7  -6    4.22    3.00
   4   7   6   12.26    4.10
  -4   7  -7  567.89   33.69
   4   7   7  521.19   28.75
  -4   7  -8    4.14    2.34
   4   7   8    6.35    3.58
  -4   7  -9  329.34   26.01
   4   7   9  337.14   24.26
   4   7  10   39.21    8.66
  -4   7 -10   41.27    9.24
  -4   7 -11  379.24   29.51
   4   7  11  348.87   26.56
   4   7  12   10.39    5.05
  -4   7 -12    7.87    5.10
   4   7  13  192.67   20.82
   4   7  14   93.26   14.99
   4   8 -15   62.60   11.90
  -4   8  15   49.74    6.27
  -4   8  14    4.34    2.03
   4   8 -14    9.26    4.90
  -4   8  14   14.77    7.47
   4   8 -13   -0.97    2.10
  -4   8  13    3.27    2.04
  -4   8  13   -1.79    2.95
   4   8 -12   10.52    4.72
  -4   8  12   19.06    3.55
  -4   8  12   12.07    7.11
  -4   8  11  165.84   10.24
  -4   8  11  174.96   22.17
   4   8 -11  194.61   17.93
   4   8 -10   -1.50    1.30
  -4   8  10    0.10    0.94
  -4   8  10   -4.67    5.27
  -4   8   9  295.15   13.45
   4   8  -9  332.91   21.73
  -4   8   9  278.55   27.02
  -4   8   8   29.84    3.91
  -4   8   8   43.30   10.46
   4   8  -8   34.96    6.78
   4   8  -7   92.60   10.30
  -4   8   7   63.80   12.49
   4   8  -6    9.14    3.43
  -4   8   6   14.10    5.72
   4   8  -5   42.04    6.38
  -4   8   5   41.63    9.88
  -4  -8   4   33.31    2.56
  -4   8   4   25.20    7.05
  -4   8   3   18.01    6.13
  -4   8   2   95.08   13.95
  -4   8   1  136.18   16.66
  -4   8   0   91.51   13.55
  -4   8  -1    6.60    3.40
  -4   8  -2   -8.41    4.36
   4   8   2    1.31    1.99
  -4   8  -3   11.09    4.95
   4   8   3   11.43    3.93
  -4   8  -4    6.54    3.97
   4   8   4    1.89    1.88
  -4   8  -5    4.47    3.90
   4   8   5    0.23    2.23
  -4   8  -6   20.32    6.29
   4   8   6   30.65    6.73
  -4   8  -7   38.96    8.83
   4   8   7   25.30    6.44
  -4   8  -8    7.13    4.19
   4   8   8   12.13    4.69
  -4   8  -9   49.29   10.37
   4   8   9   40.68    8.68
   4   8  10   -1.24    3.12
  -4   8 -10   -0.85    3.36
   4   8  11   91.28   13.95
  -4   8 -11   79.30   13.99
  -4   9  12   70.55   14.98
  -4   9  11  188.69   23.92
   4   9 -10   -2.37    2.00
  -4   9  10   -1.69    3.12
   4   9  -9  304.59   21.75
  -4   9   9  260.28   27.17
  -4   9   8    5.16    4.58
   4   9  -8    2.88    2.37
   4   9  -7  214.94   16.82
  -4   9   7  176.33   21.70
   4   9  -6  181.37   14.95
  -4   9   6  183.40   21.77
   4   9  -5  409.59   22.28
  -4   9   5  314.10   28.06
   4   9  -4   70.31    8.79
  -4   9   4   71.14   13.27
  -4   9   3  101.64   15.52
   4   9  -3   97.72   10.26
  -4   9   2   16.84    6.36
   4   9  -2   22.97    5.14
  -4   9   1  260.09   24.78
   4   9  -1  348.40   20.13
  -4   9   0   13.26    5.61
   4   9   0    9.60    3.79
   4   9   1  272.74   18.57
  -4   9  -1  274.82   24.83
   4   9   2   72.41    9.55
  -4   9  -2   64.69   12.11
   4   9   3  394.80   23.92
  -4   9  -3  373.81   29.25
  -4   9  -4    9.99    5.41
   4   9   4    2.35    2.54
  -4   9  -5  347.17   28.25
   4   9   5  397.38   25.36
  -4   9  -6   49.58   10.56
  -4   9  -7  193.98   21.03
  -4   9  -8   14.43    5.82
  -4   9  -9  128.89   17.60
  -4  10   9   18.89    8.04
  -4  10   8  266.04   28.21
  -4  10   7    5.17    3.89
  -4  10   6  424.70   34.69
  -4  10   5   22.05    7.68
  -4  10   4  364.16   31.40
  -4  10   3    7.01    3.55
  -4  10   2  479.30   35.82
  -4  10   1   49.26   10.98
  -4  10   0  468.98   34.66
  -4  10  -1   15.67    6.32
  -4  10  -2  428.92   33.00
  -4  10  -3   16.30    6.85
  -4  10  -4  301.49   27.69
  -4  10  -5   23.55    7.69
  -4  10  -6  395.74   31.72
  -4  11   4    5.68    4.66
  -4  11   3  174.65   22.39
  -4  11   2   35.37   10.06
  -4  11   1   98.14   16.36
  -4  11   0    6.81    4.95
  -4  11  -1   25.21    7.80
  -5   0  19   -0.37    1.91
  -5   0  18  144.40   11.90
   5   0 -18  129.64   18.75
  -5   0  17    1.79    2.20
   5   0 -17   -1.82    3.78
  -5   0  16  639.49   26.35
   5   0 -16  603.16   38.48
  -5   0  15   -2.15    2.59
   5   0 -15    1.62    3.15
   5   0 -14  725.32   26.85
  -5   0  14  661.09   25.80
   5   0 -14  674.35   37.58
   5   0 -13    1.21    1.07
   5   0 -12  132.04   11.05
   5   0 -11    0.72    1.61
   5   0 -10  524.48   24.12
  -5   0  10  526.61   24.84
  -5   0   9    6.09    3.86
  -5   0   9   -0.45    1.18
  -5   0   8 1718.55   52.22
  -5   0   8 1781.15   49.55
  -5   0   7   -1.40    2.40
  -5   0   7    1.52    1.46
  -5   0   6 4684.22  101.69
  -5   0   6 4579.50  104.53
  -5   0   5   -0.54    1.03
  -5   0   5   -0.45    1.46
  -5   0   4 2172.05   52.08
  -5   0   4 2205.09   53.91
  -5   0   3    0.06    0.89
   5   0  -2  213.47   10.79
  -5   0   2  214.26   10.62
  -5   0   1    0.03    0.98
   5   0  -1    0.17    0.91
  -5   0   0 1518.97   38.16
   5   0   0 1510.21   39.66
  -5   0  -1    0.31    1.01
   5   0   1   -0.09    0.97
  -5   0  -2 2946.65   67.09
   5   0   2 2831.17   68.92
   5   0   3   -0.79    1.43
  -5   0  -3   -0.61    1.32
  -5   0  -4 1321.18   39.66
   5   0   4 1298.38   40.88
  -5   0  -5    1.56    1.98
   5   0   5    0.20    1.06
   5   0   6 1267.39   42.04
  -5   0  -6 1360.57   43.73
   5   0   6 1378.55   45.75
  -5   0  -7    0.28    1.95
   5   0   7    0.32    1.49
  -5   0  -8 1529.78   51.94
   5   0   8 1552.14   46.61
  -5   0  -9    0.64    1.66
   5   0   9   -0.51    1.45
   5   0  10 1271.16   39.03
  -5   0 -10 1139.93   47.27
   5   0  11    1.38    1.32
  -5   0 -11    2.85    2.94
  -5   0 -12  143.04   16.10
  -5   0 -13   -6.24    3.79
  -5   0 -14  632.58   37.96
  -5   0 -15    1.16    2.40
  -5   0 -16  433.32   33.09
   5   1 -20   65.98   14.27
  -5  -1  19  195.93   14.57
  -5   1  19  192.95   14.60
   5   1 -19  165.15   21.86
  -5   1  18   59.79    7.62
   5   1 -18   52.54   11.59
  -5  -1  18   60.78    7.69
   5   1 -17   10.83    6.34
  -5  -1  17    7.59    2.97
  -5   1  17    9.76    3.38
  -5  -1  16  119.50   10.35
  -5   1  16  124.65   10.93
   5   1 -16  116.32   16.21
   5   1 -15   25.68    7.62
  -5  -1  15   27.27    4.78
  -5   1  15   33.65    5.28
  -5  -1  14   81.36    7.94
  -5   1  14  104.59    9.24
   5   1 -14   98.93   13.78
   5  -1 -14   91.07    9.16
  -5   1  13  122.08   14.94
   5   1 -13  134.12   10.61
   5  -1 -13  125.42   11.00
   5   1 -13  122.22   14.49
   5   1 -12  123.33   10.29
  -5   1  12  108.05   13.47
   5   1 -12  114.83   13.22
  -5   1  11  763.06   36.64
   5   1 -11  810.30   35.35
   5   1 -11  780.67   29.49
   5   1 -10   58.00    8.24
  -5   1  10   57.77    8.94
  -5  -1  10   58.20    7.60
   5   1 -10   65.32    7.61
  -5   1   9  610.79   29.39
  -5  -1   9  576.68   24.41
   5   1  -9  572.64   25.20
  -5   1   9  609.20   26.66
  -5   1   8  144.04   11.69
  -5   1   8  124.33   12.14
  -5  -1   8  148.04   10.63
   5   1  -8  145.83   11.97
  -5  -1   7   20.98    3.81
  -5   1   7   16.14    4.17
  -5  -1   7   18.38    3.44
   5   1  -7   14.09    3.99
  -5   1   7   18.58    4.02
  -5   1   6  376.51   18.31
  -5  -1   6  367.14   16.46
  -5   1   6  368.65   19.57
   5   1  -6  387.07   20.08
  -5  -1   6  384.47   15.63
  -5  -1   5 1139.07   31.80
  -5   1   5 1172.81   37.48
   5   1  -5 1133.34   38.72
  -5   1   5 1178.49   36.20
  -5  -1   5 1163.66   30.56
   5  -1  -4  261.83   14.18
   5   1  -4  269.70   16.66
  -5  -1   4  266.74   11.25
  -5   1   4  255.11   14.69
  -5  -1   4  288.12   10.78
  -5  -1   3  676.91   18.07
   5  -1  -3  644.33   24.16
  -5   1   3  684.45   25.34
  -5  -1   3  679.79   18.56
   5  -1  -2   47.75    5.76
  -5  -1   2   55.84    3.64
  -5   1   2   46.88    5.68
  -5  -1   2   54.61    3.50
  -5  -1   1 2028.87   42.85
   5   1  -1 1977.78   43.80
   5  -1  -1 2014.37   52.36
  -5   1   1 2076.23   52.13
  -5   1   0    2.18    1.42
   5   1   0    2.36    2.27
   5   1   0    1.16    0.71
   5  -1   0   -0.09    1.14
  -5  -1   0    2.49    0.99
  -5   1  -1    5.62    2.19
   5   1   1    1.08    2.08
   5  -1   1    1.73    1.35
   5   1   1    3.29    1.35
  -5  -1  -1    2.45    1.04
  -5   1  -2  121.43    9.24
  -5  -1  -2  116.67    7.65
   5   1   2  100.16    9.95
   5  -1   2  108.78    9.49
   5   1   2  112.38    7.82
  -5   1  -3  773.17   27.54
   5   1   3  737.19   29.41
  -5  -1  -3  760.28   25.35
   5  -1   3  795.38   29.86
   5   1   3  762.24   25.76
   5  -1   4   22.62    4.66
   5   1   4   12.62    3.71
  -5  -1  -4   13.22    3.25
   5   1   4   20.55    3.88
  -5   1  -4   17.48    3.95
  -5   1  -5  870.17   32.51
  -5  -1  -5  916.53   31.75
   5   1   5  839.62   31.82
   5  -1   5  927.89   35.45
   5   1   5  897.82   32.14
   5   1   6   31.90    5.67
  -5  -1  -6   30.35    5.29
   5   1   6   31.37    5.44
  -5   1  -6   26.93    5.35
   5   1   7  210.00   15.96
  -5   1  -7  189.43   15.09
  -5  -1  -7  220.04   15.64
   5   1   7  216.10   13.97
  -5   1  -8    3.25    2.11
  -5  -1  -8    1.82    1.85
   5   1   8    1.13    1.41
   5   1   9   89.41    8.61
   5  -1   9   75.55    8.49
  -5   1  -9   84.14   10.99
  -5  -1  -9   68.76    9.67
  -5   1 -10   41.83    8.40
  -5  -1 -10   43.15    8.16
   5  -1  10   46.46    6.58
  -5   1 -11  367.04   25.69
   5  -1  11  412.87   19.87
  -5  -1 -11  383.60   25.67
  -5   1 -12    3.79    3.31
  -5  -1 -12    3.89    3.52
  -5  -1 -13  597.92   35.14
  -5   1 -13  572.02   34.98
  -5  -1 -14  112.80   15.29
  -5   1 -14  108.39   15.18
  -5   1 -15   31.21    8.77
  -5  -1 -15   33.76    8.77
  -5   1 -16   27.69    8.32
  -5  -1 -16   31.34    8.79
   5   2 -20   16.25    7.64
   5   2 -19  121.32   18.26
  -5  -2  19  118.51   11.22
  -5   2  19  116.56   18.43
  -5  -2  18  109.42   10.39
  -5   2  18  112.74   10.49
  -5   2  18   94.39   16.49
  -5  -2  17  113.42   10.06
  -5   2  17  123.52   10.89
   5   2 -17  120.52   16.90
  -5   2  17   99.80   16.06
   5   2 -16   58.64   11.25
  -5  -2  16   60.83    7.19
  -5   2  16   49.58    6.80
  -5   2  16   57.06   11.86
   5   2 -15   77.37   12.49
  -5  -2  15   91.39    8.62
  -5   2  15   82.64    8.40
  -5   2  15   66.63   12.44
   5   2 -14   44.37    9.17
  -5  -2  14   46.46    5.94
  -5   2  14   51.39    6.48
  -5   2  14   53.63   10.61
   5   2 -13   61.71    9.82
  -5   2  13   36.00    8.66
   5   2 -12   34.75    6.99
  -5   2  12   35.93    7.75
   5   2 -11   16.70    5.05
  -5   2  11   25.49    6.92
  -5  -2  11   17.25    4.36
  -5  -2  10  258.47   15.89
  -5   2  10  253.18   20.12
   5   2 -10  292.22   16.81
   5   2  -9  146.72   11.73
  -5  -2   9  143.51   10.85
  -5   2   9  138.99   14.29
  -5   2   8   20.51    4.72
   5   2  -8   16.96    3.78
   5   2  -8   17.82    4.26
  -5   2   8   17.81    5.15
  -5  -2   8   18.73    3.57
   5   2  -7  932.78   33.43
  -5  -2   7  888.20   27.54
  -5   2   7  892.76   34.06
  -5   2   7  909.08   36.54
  -5  -2   6   60.64    5.18
  -5  -2   6   55.37    5.36
  -5   2   6   66.12    8.00
  -5   2   6   54.60    7.85
   5   2  -6   69.59    8.01
  -5  -2   5  185.38    7.97
  -5  -2   5  169.52    8.33
  -5   2   5  167.57   13.24
   5   2  -5  177.68   13.07
  -5  -2   4  198.04    6.35
   5  -2  -4  176.16   12.94
  -5  -2   4  198.38    6.87
  -5   2   4  193.29   13.97
   5   2  -4  199.57   13.84
   5  -2  -3  107.73    9.84
  -5   2   3   98.53    9.72
   5  -2  -2  997.66   34.59
  -5   2   2 1026.79   35.18
  -5   2   1   26.55    4.84
   5   2  -1   17.83    4.31
   5  -2  -1   19.30    4.42
  -5   2   0    2.76    1.89
   5   2   0   -1.43    1.77
   5  -2   0    1.33    1.24
  -5  -2  -1   80.69    4.58
   5  -2   1   75.07    8.44
   5   2   1   73.42    4.53
  -5   2  -1   68.75    7.63
   5   2   1   79.33    8.65
   5   2   2    8.36    3.04
   5   2   2    8.25    1.86
  -5   2  -2    2.10    1.48
  -5  -2  -2    7.11    1.72
   5  -2   2    6.51    2.59
   5  -2   3   29.80    5.60
   5   2   3   29.08    3.96
   5   2   3   30.31    5.31
  -5   2  -3   32.39    5.47
  -5  -2  -3   27.63    3.80
   5   2   4  969.27   30.92
   5   2   4  961.90   34.11
  -5   2  -4  967.18   34.78
   5  -2   4 1001.23   37.76
  -5  -2  -4  911.56   29.92
   5   2   5  135.47   10.60
  -5   2  -5  133.89   11.75
   5   2   5  112.06   10.41
  -5  -2  -5  132.21   10.41
   5   2   6  290.38   17.20
  -5   2  -6  292.25   18.62
   5   2   6  285.98   16.60
  -5  -2  -6  290.33   16.87
   5   2   7   35.61    6.23
  -5  -2  -7   42.03    6.66
  -5   2  -7   40.52    7.21
  -5  -2  -8   87.04   10.06
  -5   2  -8   69.59    9.70
  -5   2  -9   63.63    9.63
  -5  -2  -9   71.39    9.78
  -5   2 -10    1.57    2.21
  -5  -2 -10   -1.94    3.16
  -5   2 -11   78.45   11.66
  -5  -2 -11   73.82   11.08
  -5  -2 -12  311.99   24.23
  -5   2 -12  319.80   25.22
  -5   2 -13   36.01    8.64
  -5  -2 -13   53.21   10.27
  -5   2 -14    4.99    5.01
  -5  -2 -14   -1.05    4.06
  -5   2 -15   36.32    9.44
  -5  -2 -15   12.65    5.56
  -5  -2 -16   -1.05    4.37
   5   3 -20   56.99   12.68
   5   3 -19   17.41    6.89
  -5  -3  19   14.96    4.21
  -5   3  19   19.18    7.79
   5   3 -18   10.71    5.45
  -5  -3  18    4.24    2.51
  -5   3  18    6.29    2.60
  -5   3  18    1.71    3.57
  -5  -3  17  152.52   11.68
  -5   3  17  148.06   11.95
   5   3 -17  133.58   17.79
  -5   3  17  132.68   19.13
   5   3 -16   21.19    7.29
  -5   3  16   29.87    5.33
  -5  -3  16   31.81    4.98
  -5   3  16   34.74    9.68
   5   3 -15  687.09   38.05
  -5  -3  15  700.40   26.16
  -5   3  15  641.04   26.11
  -5  -3  14   32.69    4.86
  -5   3  14   20.73    4.25
  -5   3  14   30.15    8.08
   5   3 -14   34.84    8.01
   5   3 -13  555.53   30.96
  -5  -3  13  507.50   21.08
  -5   3  13  502.93   33.74
  -5   3  12    7.64    4.08
   5   3 -12    9.89    3.75
  -5  -3  11  447.10   22.59
   5   3 -11  472.66   25.45
  -5   3  11  419.89   28.87
  -5   3  10    3.51    2.57
  -5  -3  10   -0.44    1.44
  -5  -3   9  545.27   22.37
  -5   3   9  562.71   31.21
   5   3  -8    1.28    1.70
  -5  -3   8   -1.42    1.48
  -5  -3   7 1878.81   46.01
   5   3  -7 1855.58   47.39
  -5   3   7 1825.08   60.38
   5   3  -6   22.44    3.16
  -5  -3   6   13.45    2.34
   5   3  -6   27.03    5.44
  -5   3   6   18.88    5.24
   5  -3  -5 1195.76   42.19
   5   3  -5 1294.75   41.25
  -5   3   5 1181.75   43.68
  -5  -3   5 1179.08   27.58
   5  -3  -4   95.44   10.14
  -5   3   4   77.81    9.56
   5  -3  -3 1176.32   41.24
   5   3  -3 1127.45   38.76
  -5   3   3 1174.11   41.73
   5   3  -2   25.75    5.29
   5  -3  -2   23.88    5.15
  -5   3   2   22.35    4.97
   5   3  -1 2112.11   59.83
   5  -3  -1 2176.94   62.19
  -5   3   1 2208.71   62.75
  -5   3   0    5.99    2.66
   5  -3   0    7.55    3.10
   5   3   1 3436.13   86.50
   5  -3   1 3574.96   90.48
  -5   3  -1 3537.24   88.40
   5   3   2  139.73    7.15
   5   3   2  162.58   12.78
   5  -3   2  138.39   12.87
  -5   3  -2  139.58   12.30
   5   3   2  147.40    7.36
  -5   3  -3  632.16   28.38
   5   3   3  689.16   21.69
  -5  -3  -3  624.04   20.77
  -5  -3  -4   29.70    4.28
  -5   3  -4   28.61    5.90
   5   3   4   35.66    4.81
  -5   3  -5  136.52   12.78
   5   3   5  151.74   11.10
  -5  -3  -5  166.27   11.41
  -5  -3  -6   33.96    5.60
   5   3   6   35.97    5.88
  -5   3  -6   34.59    6.60
   5   3   7 1242.33   42.86
  -5  -3  -7 1240.11   42.40
  -5   3  -7 1281.06   46.82
  -5  -3  -8  138.99   12.86
  -5   3  -8  151.17   14.83
  -5  -3  -9 1539.67   53.31
  -5   3  -9 1640.11   58.02
  -5  -3 -10   12.31    4.55
  -5   3 -10    6.98    3.81
  -5  -3 -11  501.65   29.50
  -5   3 -11  521.78   32.12
  -5  -3 -12   -0.69    2.66
  -5   3 -12   -0.27    1.99
  -5  -3 -13  235.14   21.63
  -5   3 -13  225.52   22.36
  -5  -3 -14   56.00   11.10
  -5   3 -14   43.54   10.05
  -5  -3 -15  395.25   31.04
  -5   3 -15  429.13   32.87
  -5  -3 -16    0.26    2.51
   5   4 -20   36.75   10.75
   5   4 -19   39.82   10.08
  -5  -4  19   37.07    6.18
  -5  -4  18  255.00   16.26
  -5   4  18  275.51   17.20
   5   4 -18  284.33   26.89
  -5   4  18  279.99   29.79
  -5  -4  17    1.38    1.98
  -5   4  17   -3.37    4.52
  -5   4  17    2.82    2.13
   5   4 -17   -6.11    4.23
  -5  -4  16   95.74    8.80
  -5   4  16  101.33    9.72
  -5   4  16   91.69   15.85
   5   4 -16  107.69   15.29
  -5  -4  15   58.27    6.70
  -5   4  15   53.55    6.85
  -5   4  15   66.77   13.23
   5   4 -15   66.59   11.71
  -5  -4  14   78.28    7.70
  -5   4  14   77.79    8.01
   5   4 -14   86.41   12.51
  -5  -4  13   38.60    5.16
  -5   4  13   50.82   10.98
   5   4 -13   40.16    8.35
   5   4 -12  154.12   14.97
  -5  -4  12  127.99    9.40
  -5   4  12  156.66   18.51
  -5  -4  11  219.58   15.60
   5   4 -11  221.40   17.10
  -5   4  11  204.26   20.57
  -5  -4  10  735.38   28.93
  -5   4  10  705.18   38.53
  -5  -4   9    0.58    1.26
  -5   4   9    3.19    4.03
   5   4  -8  314.32   16.31
  -5   4   8  273.06   21.88
  -5  -4   8  283.14   14.60
   5   4  -7  146.75    9.63
  -5   4   7  114.80   13.54
  -5  -4   7  120.07    8.24
  -5   4   6 1242.40   49.36
  -5  -4   6 1289.43   33.75
   5   4  -5   84.13    4.76
  -5  -4   5   69.94    4.54
  -5   4   5   67.43    9.94
  -5   4   4 1097.34   43.56
  -5   4   3   13.56    4.69
  -5   4   2 1741.12   57.15
  -5   4   1   -0.30    2.70
  -5   4   0 1019.32   40.02
  -5   4  -1    7.49    3.31
   5   4   1    7.33    1.08
   5   4   1    7.32    1.10
   5   4   2  143.45    7.41
   5   4   2  139.46    7.49
  -5   4  -2  128.45   12.68
   5   4   3  396.25   15.75
   5   4   3  392.54   15.85
  -5   4  -3  373.01   22.66
  -5   4  -4  295.70   20.25
   5   4   4  293.11   14.75
   5   4   4  314.72   15.17
  -5   4  -5   12.91    4.37
   5   4   5   15.04    3.43
  -5   4  -6  351.84   22.84
   5   4   6  384.81   20.08
  -5   4  -7   45.09    8.19
   5   4   7   53.12    7.63
  -5   4  -8  899.90   40.55
  -5  -4  -8  924.31   37.12
  -5  -4  -9    2.65    2.02
  -5   4  -9    7.14    3.64
  -5   4 -10  225.45   20.38
  -5  -4 -10  240.70   19.51
  -5  -4 -11    7.47    3.86
  -5   4 -11   15.01    5.52
  -5   4 -12  655.76   38.08
  -5  -4 -12  573.71   34.49
  -5   4 -13   15.75    6.19
  -5  -4 -13   16.76    5.77
  -5   4 -14  276.91   25.83
  -5  -4 -14  285.62   25.36
  -5  -4 -15   39.87    9.76
  -5  -4 -16   82.05   14.59
   5   5 -19   52.70   12.60
  -5   5  18   75.24    8.79
  -5  -5  18   57.65    7.31
   5   5 -18   61.29   12.43
  -5  -5  17    0.33    1.72
  -5   5  17    1.69    3.61
   5   5 -17    1.02    2.55
  -5   5  17    0.21    1.60
   5   5 -16  184.72   20.20
  -5  -5  16  190.05   12.87
  -5   5  16  213.74   14.11
  -5   5  16  225.80   26.11
  -5  -5  15   30.74    4.96
  -5   5  15   23.53    4.50
  -5   5  15   20.78    8.17
   5   5 -15   23.11    7.15
  -5  -5  14   19.81    3.90
  -5   5  14   26.52    4.71
  -5   5  14   29.28    9.08
   5   5 -14   15.34    5.49
  -5  -5  13    1.13    1.56
  -5   5  13    0.68    1.47
  -5   5  13   -3.16    5.12
   5   5 -13    3.56    2.97
  -5  -5  12   77.68    7.19
  -5   5  12   82.28   14.13
   5   5 -12   87.32   11.35
  -5  -5  11   78.48    7.00
   5   5 -11   79.81   10.14
  -5  -5  10   30.13    5.54
  -5   5  10   47.35   10.12
   5   5 -10   35.48    6.44
  -5  -5   9   29.53    5.02
  -5   5   9   17.56    5.76
  -5   5   8  274.44   23.05
  -5  -5   8  267.04   14.88
   5   5  -8  294.90   16.54
  -5  -5   7    8.40    2.41
   5   5  -7    9.79    2.74
  -5   5   7    8.06    4.62
  -5   5   6  108.87   13.75
  -5  -5   6  106.94    7.62
   5   5  -6  122.02    8.27
   5   5  -5   19.97    2.81
  -5  -5   5   14.60    2.35
  -5   5   5   11.10    4.43
  -5  -5   4    1.44    0.81
   5   5  -4   -0.30    0.61
  -5   5   3    1.37    2.83
  -5   5   2  548.24   30.22
  -5   5   1   12.01    4.11
  -5   5   0  400.63   24.95
  -5   5  -1   29.78    6.13
   5   5   1   29.74    2.93
   5   5   1   28.00    2.85
  -5   5  -2   18.54    5.41
   5   5   2   20.67    3.14
   5   5   2   26.16    3.41
   5   5   3  412.03   16.93
   5   5   3  378.73   16.43
  -5   5  -3  387.63   24.66
  -5   5  -4   15.63    4.80
   5   5   4   19.73    4.05
   5   5   4   18.21    3.69
  -5   5  -5  138.57   14.78
   5   5   5  152.91   11.62
   5   5   6   71.91    8.45
  -5   5  -6   59.15    9.59
   5   5   7   -1.42    2.00
  -5   5  -7    5.80    3.55
   5   5   8    6.17    3.08
  -5   5  -8    2.27    2.31
  -5   5  -9  100.36   13.52
   5   5   9   97.81   11.60
  -5   5 -10  132.86   16.08
   5   5  10  141.37   14.83
  -5   5 -11    1.78    2.15
  -5   5 -12   18.32    6.60
  -5   5 -13   27.53    8.19
  -5  -6  17    2.13    1.89
  -5   6  17   -0.16    1.86
   5   6 -17    0.61    3.59
  -5  -6  16   73.69    7.82
  -5   6  16   65.80    7.76
  -5   6  16   72.26   15.39
  -5  -6  15   10.82    2.83
  -5   6  15   10.71    2.96
  -5  -6  14  202.55   12.47
  -5   6  14  209.44   13.69
  -5   6  14  196.06   23.70
   5   6 -14  203.84   19.61
  -5  -6  13   53.91    5.95
  -5   6  13   46.19    6.02
  -5   6  13   63.02   13.34
  -5  -6  12  331.95   15.43
  -5   6  12  302.25   15.92
  -5   6  12  287.00   27.68
   5   6 -12  336.55   23.34
  -5  -6  11   16.36    3.19
   5   6 -11   19.82    5.39
  -5   6  10  241.72   23.79
  -5  -6  10  261.72   12.94
  -5   6   9   11.44    5.45
  -5   6   8  595.23   36.63
  -5  -6   8  566.35   24.40
  -5  -6   7  100.05    8.83
   5   6  -7  114.91    9.68
  -5  -6   6  812.37   27.68
  -5   6   6  823.89   42.82
   5   6  -6  925.60   29.41
  -5  -6   5  426.27   16.76
   5   6  -5  471.06   17.69
  -5   6   5  409.07   28.64
  -5  -6   4  615.30   19.86
   5   6  -4  709.64   21.08
  -5   6   4  667.01   36.38
   5   6  -3   36.31    3.47
  -5   6   3   27.68    7.07
   5   6  -2  820.54   21.51
  -5   6   2  789.62   40.07
  -5   6   1   20.56    6.07
   5   6  -1   18.04    2.25
   5   6  -1   19.28    2.32
   5   6   0  912.62   24.55
   5   6   0  948.78   24.53
   5   6   1   23.03    3.19
  -5   6  -1   14.61    4.50
   5   6   1   23.03    3.26
   5   6   2  941.83   28.66
   5   6   2  933.16   28.33
   5   6   3  349.72   16.79
   5   6   3  329.24   16.10
  -5   6  -3  335.00   24.23
  -5   6  -4  235.06   20.28
   5   6   4  281.74   15.94
  -5   6  -5    0.72    2.67
  -5   6  -6  572.83   33.39
   5   6   6  621.07   27.89
  -5   6  -7   15.11    5.19
   5   6   7   26.22    5.65
  -5   6  -8  523.09   32.90
   5   6   8  572.94   29.39
   5   6   9    2.18    2.27
  -5   6  -9    0.30    2.87
  -5   6 -10  412.35   30.09
   5   6  10  381.63   25.75
   5   6  11    8.93    4.24
  -5   6 -11   16.97    6.24
   5   6  12  211.17   20.24
  -5   6 -12  262.21   24.84
  -5   7  17   68.02    8.19
  -5   7  16   -0.61    1.62
  -5  -7  15   68.69    7.20
  -5   7  15   66.88    7.54
  -5   7  15   61.97   14.27
  -5  -7  14   90.17    8.07
  -5   7  14   97.71    8.99
  -5   7  14   98.17   17.25
  -5  -7  13  168.61   10.95
  -5   7  13  158.44   11.52
  -5   7  13  170.54   22.31
  -5  -7  12   88.92    7.41
  -5   7  12   78.11    7.63
  -5   7  12   88.37   15.53
   5   7 -12  114.31   13.51
  -5  -7  11  569.10   20.14
  -5   7  11  483.56   20.87
  -5   7  11  535.40   38.58
  -5  -7  10   -0.35    1.20
   5   7 -10    3.94    2.62
  -5   7  10    1.54    4.36
  -5  -7   9  417.14   15.96
  -5   7   9  354.74   30.31
  -5   7   8   68.17   12.78
  -5   7   7  430.46   31.86
   5   7  -6   44.67    6.08
  -5   7   6   51.38   11.01
   5   7  -5  870.42   28.39
  -5   7   5  663.24   39.87
   5   7  -4   58.70    5.84
  -5   7   4   37.85    8.88
   5   7  -3  734.68   23.10
  -5   7   3  599.75   36.59
  -5   7   2    6.19    3.58
   5   7  -2    7.63    1.92
   5   7  -1  884.66   25.81
  -5   7   1  739.72   40.58
  -5   7   0   58.56   10.47
   5   7   0   71.91    6.27
   5   7   1  669.21   23.41
  -5   7  -1  583.73   35.08
  -5   7  -2   72.53   11.67
   5   7   2   74.92    7.54
  -5   7  -3  753.36   39.71
  -5   7  -4    4.19    2.25
  -5   7  -5  335.45   26.12
   5   7   5  410.39   21.95
  -5   7  -6    6.09    3.31
   5   7   6   16.33    4.74
  -5   7  -7  544.06   34.34
   5   7   7  561.32   29.03
  -5   7  -8   31.59    8.25
   5   7   8   35.72    7.57
  -5   7  -9  271.01   24.48
  -5   7 -10    0.76    2.93
  -5   7 -11  334.70   28.56
  -5   8  15   45.94    6.22
  -5   8  14   -1.73    1.83
  -5   8  13    1.39    1.12
  -5   8  13   -1.03    5.23
  -5   8  12    2.25    1.42
  -5   8  12    7.27    6.15
  -5   8  11  109.03    8.70
  -5   8  11  123.14   18.90
  -5   8  10    2.94    1.53
  -5   8  10   11.23    5.96
  -5   8   9  220.96   24.40
  -5   8   8   91.91   15.63
  -5   8   7  146.18   19.28
  -5   8   6   55.81   11.67
  -5   8   5   15.33    5.75
  -5   8   4   48.29   10.44
  -5   8   3   21.07    6.92
  -5   8   2  -12.47    5.62
  -5   8   1   98.59   14.61
  -5   8   0   -0.82    3.05
  -5   8  -1   36.05    8.60
  -5   8  -2   22.33    6.78
  -5   8  -3   17.10    5.72
  -5   8  -4   47.78   10.26
  -5   8  -5    5.71    3.91
  -5   8  -6   40.54    9.51
  -5   8  -7   17.50    6.51
  -5   8  -8   -1.09    2.75
  -5   8  -9   19.20    6.98
  -5   9  11  117.09   19.14
  -5   9  10   -0.62    4.66
  -5   9   9  227.81   26.01
  -5   9   8   -4.39    4.21
  -5   9   7  135.73   19.35
  -5   9   6  261.93   26.44
  -5   9   5  168.42   21.05
  -5   9   4   69.41   13.20
  -5   9   3  214.11   23.38
  -5   9   2    4.66    4.14
  -5   9   1  318.22   28.16
  -5   9   0    8.45    4.31
  -5   9  -1  212.85   22.44
  -5   9  -2   78.45   13.53
  -5   9  -3  335.67   28.47
  -5   9  -4    9.75    4.98
  -5   9  -5  323.62   28.02
  -5   9  -6   55.75   11.47
  -5   9  -7  162.27   19.81
  -5  10   8  193.14   24.22
  -5  10   7   13.47    6.62
  -5  10   6  496.07   38.75
  -5  10   5    6.26    5.66
  -5  10   4  331.53   30.67
  -5  10   3  -11.63    6.01
  -5  10   2  376.68   32.31
  -5  10   1   13.03    6.24
  -5  10   0  481.14   36.33
  -5  10  -1    2.49    3.55
  -5  10  -2  436.76   34.00
  -5  10  -3   14.48    5.84
  -5  10  -4  313.84   28.82
  -6   0  20   94.39   16.66
  -6   0  18   43.86    6.89
  -6   0  17    8.41    3.40
  -6   0  16  496.30   23.28
  -6   0  16  445.51   32.25
   6   0 -15   -0.18    1.48
  -6   0  15   -1.52    3.21
  -6   0  14  791.29   40.92
   6   0 -14  811.58   32.22
   6   0 -13   -2.08    2.37
  -6   0  13    3.89    3.35
  -6   0  12  196.47   17.73
   6   0 -12  232.52   16.54
  -6   0  11    2.20    3.56
   6   0 -11   -2.51    2.79
  -6   0  10  362.75   22.45
   6   0 -10  356.14   21.30
  -6   0  10  376.49   20.45
  -6   0   9    2.12    2.09
  -6   0   9    0.54    1.04
  -6   0   8  736.29   30.63
  -6   0   8  745.36   27.97
  -6   0   7    0.51    1.50
  -6   0   7    1.34    1.81
  -6   0   6 3535.66   82.62
  -6   0   6 3726.33   86.02
  -6   0   5   -0.06    1.15
  -6   0   5   -1.51    2.22
  -6   0   4  561.46   20.54
  -6   0   4  615.37   22.01
  -6   0   3   -0.73    1.54
   6   0  -2 1111.38   32.26
  -6   0   2 1115.26   31.21
  -6   0   1    0.62    0.98
   6   0  -1   -0.59    1.30
  -6   0   0 1787.06   44.13
   6   0   0 1700.50   46.04
  -6   0  -1   -1.32    1.67
   6   0   1   -0.30    1.30
  -6   0  -2 2494.85   60.78
   6   0   2 2463.05   63.32
   6   0   3   -1.49    1.70
  -6   0  -3    0.69    1.03
  -6   0  -4  379.13   18.86
   6   0   4  392.68   20.72
  -6   0  -5   -2.15    2.43
   6   0   5   -0.94    1.26
   6   0   5   -1.70    2.47
   6   0   6  784.30   33.32
  -6   0  -6  877.88   33.91
  -6   0  -7   -0.92    1.67
   6   0   7    1.09    2.29
  -6   0  -8 1663.90   55.96
   6   0   8 1694.97   52.82
  -6   0  -9   -0.37    1.78
   6   0   9    0.36    2.40
   6   0  10 1390.49   45.01
  -6   0 -10 1337.55   52.13
   6   0  11    1.09    1.94
  -6   0 -11   -2.15    2.23
  -6   0 -12  209.87   20.03
  -6   0 -13    5.93    4.21
  -6   0 -14  234.20   22.77
  -6   0 -15    4.63    3.17
  -6   1  19   67.44   14.06
  -6  -1  18   61.66    8.19
  -6   1  18   51.73    7.55
  -6   1  18   59.59   12.87
  -6  -1  17   73.70    8.81
  -6   1  17   68.12    8.42
  -6   1  17   49.33   10.89
  -6  -1  16   22.37    4.78
  -6   1  16   25.61    5.29
  -6   1  16   15.67    6.10
   6  -1 -15   39.32    6.63
  -6  -1  15   29.51    5.39
  -6   1  15   24.34    7.44
  -6   1  14   45.10    9.76
   6   1 -14   52.53    7.28
   6  -1 -14   40.27    6.78
   6   1 -13  122.93   11.39
  -6   1  13   99.07   13.80
   6  -1 -13  114.50   11.75
   6   1 -12  373.03   20.79
  -6   1  12  368.29   25.83
  -6  -1  11  507.60   27.25
  -6   1  11  533.38   30.43
   6   1 -11  564.37   26.21
  -6  -1  10  313.66   19.69
  -6   1  10  300.44   21.60
  -6  -1  10  335.54   18.56
   6   1 -10  329.87   19.87
  -6   1   9 1089.85   38.47
  -6  -1   9 1112.84   38.75
  -6   1   9 1056.62   42.26
  -6  -1   9 1055.38   35.62
   6   1  -9 1132.50   40.71
  -6   1   8  126.71   11.08
  -6  -1   8  102.76    9.53
  -6   1   8  104.35   11.32
   6   1  -8  119.07   11.73
  -6  -1   8  107.32    8.93
  -6   1   7   20.17    4.10
  -6  -1   7   22.70    3.67
  -6  -1   7   15.63    3.53
  -6   1   7   15.65    4.31
   6   1  -7   14.04    4.32
  -6   1   6    0.76    1.45
  -6  -1   6    3.93    1.76
  -6  -1   6    1.18    1.55
  -6   1   6    2.59    2.17
   6   1  -6    3.76    2.71
   6   1  -5  312.28   19.72
  -6  -1   5  324.86   13.76
  -6   1   5  311.09   17.64
  -6   1   5  311.10   16.60
  -6  -1   5  314.24   12.63
   6  -1  -4   21.63    4.14
  -6  -1   4   18.67    2.55
   6   1  -4   17.27    4.21
  -6   1   4   17.50    3.88
  -6  -1   4   16.95    2.56
  -6  -1   3  695.53   18.89
   6  -1  -3  665.61   25.96
   6   1  -3  716.92   30.82
  -6   1   3  705.19   26.71
  -6  -1   3  712.64   19.11
  -6  -1   2   85.90    4.76
   6  -1  -2   97.06    8.73
   6   1  -2   79.80    9.73
  -6   1   2   90.85    8.34
  -6  -1   1 1071.20   25.61
   6   1  -1 1051.35   26.75
   6  -1  -1  993.05   33.86
   6   1  -1  980.78   38.12
  -6   1   1 1055.29   33.28
  -6  -1   0  123.45    6.70
   6   1   0  110.37    6.97
   6  -1   0  120.59   10.18
   6   1   0  128.96   12.14
  -6   1   0  112.09    9.15
  -6  -1  -1   36.35    3.97
  -6   1  -1   34.21    5.07
   6   1   1   38.12    4.39
   6  -1   1   23.26    4.56
   6   1   1   24.97    5.70
  -6   1  -2  146.18   10.85
  -6  -1  -2  155.77    9.31
   6   1   2  135.39   12.63
   6  -1   2  147.94   12.00
   6   1   2  136.97    9.49
  -6   1  -3  465.19   21.37
  -6  -1  -3  477.87   19.52
   6   1   3  440.23   23.72
   6  -1   3  477.27   23.61
   6   1   3  493.31   20.72
   6  -1   4    2.64    2.04
   6   1   4    3.15    1.58
   6   1   4   -1.10    2.52
  -6  -1  -4    2.74    1.74
  -6   1  -4   -0.35    1.39
  -6   1  -5 1064.40   39.02
  -6  -1  -5 1160.39   38.16
   6   1   5 1121.97   40.74
   6   1   6    2.84    1.83
  -6  -1  -6    5.35    2.48
   6   1   6    4.30    2.28
  -6   1  -6    1.08    1.29
  -6   1  -7   85.61   10.40
  -6  -1  -7   78.98    9.43
   6   1   7   81.92    9.25
  -6   1  -8   24.28    5.90
   6   1   8   25.96    5.11
  -6  -1  -8   30.83    6.33
   6   1   9  351.70   19.61
   6  -1   9  318.48   19.84
  -6   1  -9  288.69   21.65
  -6  -1  -9  328.26   21.91
   6  -1  10   11.82    3.75
  -6   1 -10    9.96    4.29
  -6  -1 -10   11.79    4.41
  -6   1 -11  264.34   22.13
   6  -1  11  217.85   15.63
  -6  -1 -11  268.61   21.47
  -6   1 -12    0.76    3.96
  -6  -1 -12    0.22    2.07
  -6  -1 -13  323.60   25.61
  -6   1 -13  341.31   27.08
  -6   1 -14    4.53    4.37
  -6  -1 -14    0.07    2.16
  -6   1 -15   32.65    8.72
  -6  -1 -15   27.09    7.86
  -6  -1 -16   18.07    6.70
   6   2 -20   12.29    6.67
   6   2 -19   37.59   10.43
  -6   2  19   49.72   12.29
  -6  -2  18  137.35   11.91
  -6   2  18  170.04   13.82
  -6   2  18  155.10   21.13
   6   2 -18  155.88   20.47
  -6  -2  17  128.80   11.38
  -6   2  17  126.42   11.72
   6   2 -17   99.87   15.53
  -6   2  17  117.23   17.89
   6   2 -16    6.43    4.56
  -6  -2  16    2.28    1.93
  -6   2  16    1.44    2.04
  -6   2  16   -2.14    4.21
  -6  -2  15   72.76    8.18
   6   2 -15   87.52   13.50
  -6   2  15   84.55   14.53
   6   2 -14    1.95    2.87
  -6   2  14    0.66    3.67
   6   2 -13   67.86   10.58
  -6   2  13   52.59   10.52
   6   2 -12   74.33   10.27
   6   2 -12   85.89    9.68
  -6   2  12   71.39   11.88
  -6  -2  11  248.54   16.15
   6   2 -11  263.60   17.35
  -6   2  11  279.28   22.38
   6   2 -10  169.51   13.99
  -6  -2  10  184.17   12.82
  -6   2  10  190.49   17.54
   6   2  -9  427.50   22.71
  -6  -2   9  410.12   20.20
  -6  -2   9  396.15   18.33
  -6   2   9  408.37   25.60
   6   2  -8   43.02    6.83
  -6  -2   8   34.36    4.56
  -6  -2   8   42.54    5.73
  -6   2   8   30.99    6.68
  -6  -2   7  418.12   15.81
  -6  -2   7  402.32   16.90
  -6   2   7  406.48   21.76
  -6   2   7  388.19   23.10
   6   2  -7  382.49   21.69
  -6   2   6    5.02    2.72
  -6  -2   6    4.58    1.48
   6   2  -6    2.42    2.14
  -6  -2   6    8.74    1.83
  -6   2   6   10.39    3.81
  -6  -2   5   63.51    3.64
   6  -2  -5   58.11    7.57
  -6  -2   5   56.11    3.81
   6   2  -5   53.71    8.02
  -6   2   5   60.54    8.37
   6  -2  -4  759.84   30.05
  -6   2   4  724.50   30.32
   6   2  -4  662.62   29.90
   6  -2  -3  288.66   17.43
  -6   2   3  286.11   17.55
   6   2  -3  282.38   18.15
   6  -2  -2  395.48   21.12
   6   2  -2  420.15   22.74
  -6   2   1    9.83    3.65
   6   2  -1    8.91    3.76
   6  -2  -1    0.58    1.82
   6  -2   0   96.27   10.03
   6   2   0   93.88   10.27
  -6   2   0   90.44    9.27
  -6   2  -1    3.98    1.81
   6   2   1    6.24    2.49
   6   2   1   13.05    1.95
   6  -2   1    9.62    3.11
  -6  -2  -1    9.72    1.58
   6   2   2    0.77    0.87
  -6   2  -2    5.82    2.71
  -6  -2  -2    0.36    0.75
   6   2   2    3.43    2.27
   6  -2   2    7.02    3.14
   6   2   3   35.94    6.37
  -6   2  -3   44.56    6.68
   6   2   3   39.07    4.86
   6  -2   3   35.45    6.52
  -6  -2  -3   38.79    4.56
   6   2   4  543.84   25.89
  -6   2  -4  530.10   25.17
   6   2   4  535.14   22.05
  -6  -2  -4  505.99   20.58
  -6   2  -5   60.05    8.30
   6   2   5   61.60    8.13
   6   2   5   74.63    8.25
   6   2   6   94.96   10.17
  -6   2  -6  100.67   11.17
   6   2   6   93.78   10.05
  -6  -2  -6   93.34    9.27
   6   2   7   77.71    9.14
  -6  -2  -7   58.57    7.88
  -6   2  -7   62.85    9.27
  -6  -2  -8   24.21    5.45
  -6   2  -8   29.77    6.57
  -6   2  -9   29.29    6.96
  -6  -2  -9   22.19    5.51
  -6   2 -10   16.06    5.55
  -6  -2 -10   14.13    4.88
  -6   2 -11   67.70   11.18
   6  -2  11   79.11    9.61
  -6  -2 -11   81.75   11.67
  -6  -2 -12  193.74   19.07
  -6   2 -12  213.53   20.99
  -6   2 -13   13.91    5.80
  -6  -2 -13    9.11    4.28
  -6   2 -14   35.06    9.14
  -6  -2 -14   33.59    8.26
  -6  -2 -15   -9.26    4.88
  -6   2 -15    0.68    3.41
   6   3 -19   92.89   16.32
   6   3 -18    5.27    3.60
  -6  -3  18   12.39    3.89
  -6   3  18    7.60    3.28
  -6   3  18    9.30    5.38
   6   3 -17   27.86    8.21
  -6  -3  17   31.95    5.69
  -6   3  17   36.12    6.23
  -6   3  17   19.40    7.50
   6   3 -16   10.44    5.32
  -6  -3  16   12.72    4.13
  -6   3  16   13.01    3.69
  -6   3  16    9.72    5.16
  -6  -3  15  475.48   21.82
  -6   3  15  474.67   22.99
  -6   3  15  476.30   35.55
   6   3 -15  452.11   30.79
   6   3 -14    4.76    3.98
  -6   3  14   17.13    7.06
  -6   3  13  328.84   27.49
   6   3 -13  335.10   23.48
   6   3 -12   63.43    9.37
  -6   3  12   56.85   11.18
  -6  -3  11  624.71   26.65
  -6   3  11  614.70   36.05
   6   3 -11  684.41   30.44
  -6  -3  10  104.39    9.20
  -6   3  10  107.49   13.87
  -6  -3   9  369.13   16.97
  -6   3   9  425.27   27.07
  -6  -3   8    1.27    1.21
   6   3  -8    3.56    2.40
  -6  -3   7 2049.37   47.06
  -6  -3   7 2048.28   48.77
   6   3  -7 2123.43   61.49
  -6   3   7 1944.24   65.06
  -6  -3   6   75.56    4.49
  -6   3   6   69.43    9.80
  -6  -3   6   74.61    4.16
   6   3  -5  941.37   36.83
  -6   3   5  969.84   39.53
   6   3  -4  365.83   21.05
   6  -3  -4  334.28   20.71
  -6   3   4  323.10   20.89
   6   3  -3  668.89   29.55
   6  -3  -3  645.43   30.24
  -6   3   3  654.93   30.55
   6   3  -2   80.83    9.72
   6  -3  -2   77.35    9.61
  -6   3   2   84.61   10.05
   6   3  -1  648.24   28.99
   6  -3  -1  635.08   29.65
  -6   3   1  626.29   29.09
  -6   3   0   57.29    8.15
   6   3   0   81.24    9.72
   6   3   1 1333.86   45.02
  -6   3  -1 1255.54   44.50
  -6   3  -2   89.12   10.23
   6   3   2   89.82    5.17
   6   3   2   99.66   10.85
   6   3   2   93.91    5.45
   6   3   3 1889.13   57.74
   6   3   3 1997.62   47.21
  -6  -3  -4   10.67    2.64
   6   3   4   13.87    2.97
   6   3   5  588.04   24.42
  -6   3  -5  538.50   27.99
  -6  -3  -5  548.06   22.54
   6   3   6   94.41    9.80
  -6   3  -6   83.07   10.63
  -6  -3  -6   78.48    8.34
  -6  -3  -7 1069.46   37.67
  -6   3  -7  988.43   42.02
  -6  -3  -8    3.50    2.08
  -6   3  -8    5.50    3.16
  -6  -3  -9  788.55   34.70
  -6   3  -9  739.30   37.58
  -6   3 -10    5.27    3.11
  -6  -3 -10    8.11    3.33
  -6  -3 -11  579.84   32.16
  -6   3 -11  637.32   36.93
  -6  -3 -12   11.76    5.04
  -6   3 -12   20.43    6.77
  -6   3 -13  106.11   15.70
  -6  -3 -13  131.84   16.08
  -6  -3 -14   -0.37    2.08
  -6   3 -14   -1.04    3.64
  -6  -3 -15  228.58   23.25
  -6  -4  18  206.27   14.47
   6   4 -18  204.11   22.98
  -6   4  18  172.17   23.71
   6   4 -17   12.25    5.83
  -6  -4  17   11.98    3.27
  -6   4  17   14.39    4.08
  -6   4  17    8.63    5.86
   6   4 -16  112.75   15.49
  -6  -4  16  111.71   10.12
  -6   4  16  119.08   11.25
  -6   4  16  130.64   19.38
   6   4 -15   15.38    5.69
  -6  -4  15   15.95    3.83
  -6   4  15   15.08    4.16
  -6   4  15    9.64    5.44
  -6  -4  14  138.47   10.75
   6   4 -14  116.35   14.17
  -6   4  14  119.67   17.39
   6   4 -13   65.56   10.16
  -6   4  13   82.87   14.25
   6   4 -12  197.25   16.48
  -6   4  12  201.31   21.56
   6   4 -11  201.05   15.50
  -6   4  11  184.77   19.94
  -6   4  10  544.55   34.06
   6   4  -9    0.98    1.31
  -6  -4   9   -0.45    0.87
  -6   4   9   -0.93    2.96
  -6   4   8  374.53   26.60
   6   4  -8  437.66   17.46
  -6  -4   8  392.26   15.95
  -6  -4   7   31.87    3.43
  -6   4   7   32.71    7.57
  -6   4   6  545.03   30.73
  -6   4   5  258.44   20.37
  -6   4   4 1466.94   53.29
  -6   4   3   31.61    7.25
  -6   4   2  406.59   24.78
  -6   4   1   16.64    4.99
  -6   4   0    1.50    2.52
  -6   4  -1    0.18    2.47
  -6   4  -2   61.34    9.28
   6   4   3  303.82   12.60
   6   4   3  327.18   13.00
  -6   4  -4 2369.01   73.96
   6   4   4 2484.08   60.69
   6   4   5   21.66    4.14
  -6   4  -5   16.72    5.23
  -6   4  -6  938.76   41.05
  -6   4  -7   16.05    5.19
  -6   4  -8  361.02   25.56
  -6  -4  -8  417.36   22.99
  -6  -4  -9    5.95    3.42
  -6   4  -9    3.17    2.49
  -6   4 -10  250.97   22.30
  -6  -4 -10  218.76   18.40
  -6   4 -11   -1.88    2.68
  -6  -4 -11    0.14    2.17
  -6   4 -12  359.98   28.52
  -6  -4 -12  311.55   24.47
  -6   4 -13    7.31    4.71
  -6  -4 -13   21.97    6.35
  -6  -5  18   11.94    3.34
  -6  -5  17   24.82    4.89
  -6   5  17   24.90    5.27
  -6   5  17   25.36    9.40
  -6  -5  16  309.26   17.12
  -6   5  16  319.49   18.87
  -6   5  16  354.66   33.33
  -6  -5  15    0.90    2.26
  -6   5  15    3.78    1.94
  -6   5  15    1.25    3.61
   6   5 -15    2.64    2.65
  -6  -5  14   16.09    3.60
  -6   5  14   11.38    6.05
   6   5 -14   15.82    5.14
  -6  -5  13    0.65    2.02
  -6   5  13   -4.48    5.24
   6   5 -13   -0.08    2.21
   6   5 -12  142.82   14.34
  -6   5  12  143.15   18.94
  -6   5  11   10.88    6.03
   6   5 -11    2.14    1.61
  -6   5  10  234.03   22.91
  -6   5   9   35.49    8.92
   6   5  -9   44.87    5.90
   6   5  -8  438.67   17.71
  -6   5   8  405.95   29.45
   6   5  -7   19.12    2.63
  -6   5   7    8.92    5.02
  -6  -5   7   15.34    2.47
  -6   5   6  102.11   13.74
  -6   5   5   -4.39    4.19
  -6   5   4   16.41    5.31
  -6   5   3   44.27    8.59
  -6   5   2  248.92   20.51
  -6   5   1  114.01   13.65
  -6   5   0   47.65    8.53
  -6   5  -1   14.47    5.03
  -6   5  -2    0.86    3.26
  -6   5  -3    7.14    3.51
   6   5   3    1.54    1.01
  -6   5  -4   44.35    8.36
   6   5   4   34.33    4.69
  -6   5  -5    5.01    2.70
   6   5   5   10.44    3.08
  -6   5  -6   14.68    5.35
   6   5   7    1.13    1.57
  -6   5  -7    3.40    2.87
   6   5   8    0.52    1.20
  -6   5  -8   -4.61    3.28
   6   5   9   14.75    4.36
  -6   5  -9    7.58    4.31
  -6   5 -10   25.17    7.25
  -6   5 -11    0.04    2.25
  -6   5 -12    9.33    4.67
  -6  -6  17   -0.50    1.39
  -6  -6  16  223.96   14.29
  -6   6  16  239.12   16.00
  -6  -6  15   -1.05    2.16
  -6   6  15    0.23    1.60
  -6   6  15   -5.26    5.18
  -6  -6  14  327.14   16.84
  -6   6  14  320.98   18.12
  -6   6  14  302.91   30.80
  -6  -6  13  108.01    9.10
  -6   6  13  136.98   19.75
  -6  -6  12  180.56   11.71
  -6   6  12  216.49   24.13
  -6   6  11  157.96   20.12
  -6   6  10  288.10   26.72
  -6   6   9    8.00    4.86
  -6   6   8  414.31   31.17
  -6   6   7   11.07    5.44
  -6   6   6  545.05   34.83
  -6   6   5  412.77   29.18
  -6   6   4  336.93   25.90
  -6   6   3   28.39    7.42
  -6   6   2  967.92   45.77
  -6   6   1   30.04    7.32
  -6   6   0  327.13   24.83
  -6   6  -1    5.28    3.20
  -6   6  -2  772.88   39.48
  -6   6  -3  153.50   16.73
  -6   6  -4  404.73   27.85
  -6   6  -5   -0.93    3.29
  -6   6  -6  507.50   32.11
  -6   6  -7    5.79    4.08
  -6   6  -8  464.69   31.44
  -6   6  -9    1.68    3.35
  -6   6 -10  477.48   33.69
  -6   6 -11    0.85    3.59
  -6   7  16    4.21    2.47
  -6   7  15   95.36    9.64
  -6  -7  14   72.27    7.28
  -6   7  14   88.90    9.05
  -6   7  14   68.44   14.85
  -6  -7  13  243.83   13.58
  -6   7  13  232.05   14.70
  -6   7  13  213.21   25.63
  -6  -7  12   55.89    6.23
  -6   7  12   58.59   13.04
  -6  -7  11  397.15   17.28
  -6   7  11  416.64   34.55
  -6   7  10   11.26    5.87
  -6   7   9  487.64   36.48
  -6   7   8   68.61   12.90
  -6   7   7  306.02   27.36
  -6   7   6  101.83   15.45
  -6   7   5  331.99   27.68
  -6   7   4  236.65   22.75
  -6   7   3  386.38   29.24
  -6   7   2   -1.34    4.81
  -6   7   1  549.74   34.83
  -6   7   0   58.42   11.23
  -6   7  -1  507.60   32.96
  -6   7  -2   23.59    6.84
  -6   7  -3  635.47   37.30
  -6   7  -4    1.16    2.24
  -6   7  -5  442.18   30.95
  -6   7  -6   60.50   11.40
  -6   7  -7  460.89   32.32
  -6   7  -8    4.27    3.51
  -6   7  -9  377.92   30.06
  -6   8  14    1.35    1.64
  -6   8  13    1.98    1.67
  -6   8  12    1.69    1.77
  -6   8  12   11.78    6.68
  -6   8  11   86.05   16.23
  -6   8  10   -2.14    3.71
  -6   8   9  211.26   24.79
  -6   8   8   14.23    6.70
  -6   8   7  239.10   25.16
  -6   8   6    2.29    3.03
  -6   8   5   12.59    5.78
  -6   8   4   13.24    6.05
  -6   8   3   51.04   10.94
  -6   8   2   22.17    7.05
  -6   8   1   54.38   11.21
  -6   8   0    0.19    3.54
  -6   8  -1   26.97    8.13
  -6   8  -2   27.71    8.05
  -6   8  -3   28.57    8.47
  -6   8  -4    3.36    3.57
  -6   8  -5    6.14    3.18
  -6   8  -6    2.80    4.47
  -6   8  -7   51.94   11.03
  -6   8  -8   21.25    7.79
  -6   9   9  121.20   19.30
  -6   9   8   -2.88    2.91
  -6   9   7  159.80   21.56
  -6   9   6   38.55    9.73
  -6   9   5  216.49   24.43
  -6   9   4   35.70   10.26
  -6   9   3  294.34   28.19
  -6   9   2   21.28    7.80
  -6   9   1  170.86   20.67
  -6   9   0   -1.65    4.06
  -6   9  -1  182.01   21.22
  -6   9  -2   57.90   12.17
  -6   9  -3  352.85   30.19
  -6   9  -4   27.10    8.10
  -6   9  -5  307.38   28.20
  -6  10   4  304.61   30.32
  -6  10   3   -2.76    5.48
  -6  10   2  363.32   32.41
  -6  10   1    4.39    4.62
  -6  10   0  512.02   38.09
  -7   0  20  131.51   19.92
  -7   0  19   -2.16    3.88
  -7   0  18   33.25    9.43
  -7   0  17    0.87    1.71
  -7   0  17   -0.62    3.09
  -7   0  16  205.70   21.72
  -7   0  15   -2.89    2.65
   7   0 -15   -0.56    1.69
  -7   0  14  885.08   44.42
   7   0 -14  930.01   38.26
   7   0 -13    0.38    2.37
  -7   0  13   -0.48    2.43
  -7   0  12  138.98   15.08
   7   0 -12  148.72   14.26
  -7   0  11   -0.76    1.90
   7   0 -11   -1.47    2.06
  -7   0  10  391.17   23.67
   7   0 -10  417.08   25.07
  -7   0   9   -3.79    2.00
   7   0  -9   -4.23    3.61
  -7   0   9   -0.57    1.53
  -7   0   8  468.70   23.32
  -7   0   8  470.34   21.19
  -7   0   7   -0.46    1.39
  -7   0   7    0.42    1.56
  -7   0   6 2633.34   64.70
  -7   0   6 2725.40   68.44
  -7   0   5   -1.09    1.58
  -7   0   5   -1.40    1.70
  -7   0   4  307.93   14.44
  -7   0   4  316.17   15.09
  -7   0   3   -0.33    1.18
   7   0  -2  985.48   30.80
  -7   0   2  982.89   29.24
  -7   0   1   -0.65    0.98
   7   0  -1   -0.99    1.74
  -7   0   0 1383.39   37.73
   7   0   0 1367.78   40.33
  -7   0  -1    0.44    1.14
   7   0   1   -4.68    2.15
   7   0   2 1138.83   38.78
  -7   0  -2 1236.47   36.69
   7   0   3    0.05    1.10
  -7   0  -3    1.33    1.71
   7   0   4  891.25   38.72
  -7   0  -4  962.92   34.13
   7   0   4  963.68   37.27
  -7   0  -5    2.08    2.11
   7   0   5   -1.43    2.60
   7   0   6 1083.22   43.13
  -7   0  -6 1171.46   41.80
   7   0   7   -0.13    1.86
  -7   0  -7    0.47    1.69
  -7   0  -8 1162.42   45.24
   7   0   8 1162.39   44.21
  -7   0  -9   -2.66    3.08
   7   0   9   -0.02    1.75
   7   0  10  542.01   27.13
  -7   0 -10  492.16   29.81
  -7   0 -11    0.43    2.67
  -7   0 -12  242.18   21.84
  -7   0 -13    5.18    3.54
  -7   0 -14  154.11   18.58
  -7  -1  19   98.06   16.06
  -7   1  19   97.28   16.74
  -7  -1  18   22.82    7.12
  -7   1  18   47.46   11.98
  -7  -1  17  140.21   12.65
  -7   1  17  168.47   14.15
  -7   1  17  136.93   18.87
  -7  -1  17  116.89   16.37
  -7  -1  16   83.28   13.31
  -7   1  16   81.78   14.38
   7  -1 -15   -0.71    1.62
   7   1 -15    5.33    3.28
  -7  -1  15    2.55    2.70
  -7   1  15    0.11    3.72
   7   1 -14  156.94   14.08
  -7  -1  14  153.19   16.61
  -7   1  14  162.46   18.63
   7  -1 -14  157.01   15.03
   7   1 -13   34.19    6.74
  -7  -1  13   44.04    8.37
  -7   1  13   40.81    9.09
   7  -1 -13   31.51    7.03
  -7  -1  12  251.35   19.46
  -7   1  12  234.42   20.52
   7   1 -12  239.41   17.82
  -7  -1  11  523.78   27.48
  -7   1  11  490.44   29.46
   7   1 -11  486.12   26.56
  -7  -1  10   76.04    9.47
  -7  -1  10   85.78    8.85
  -7   1  10   82.10   10.93
   7   1 -10   85.62   10.61
  -7  -1   9  369.55   20.28
  -7   1   9  383.76   23.42
  -7  -1   9  376.82   18.40
   7   1  -9  373.76   23.27
   7   1  -8   74.15   10.16
  -7   1   8   80.38    8.91
  -7  -1   8   83.72    8.38
  -7   1   8   78.90    9.92
  -7  -1   8   78.09    7.37
   7   1  -7   11.01    4.44
  -7   1   7    7.93    2.69
  -7  -1   7    8.14    2.39
  -7  -1   7    5.65    2.29
  -7   1   7    5.32    2.58
  -7   1   6   76.03    8.13
  -7   1   6   86.27    9.64
  -7  -1   6   69.34    6.46
  -7  -1   6   86.69    6.52
   7   1  -6   60.30    9.06
   7   1  -5  168.53   15.26
  -7   1   5  175.40   12.41
  -7   1   5  191.19   13.84
  -7  -1   5  188.55    9.66
  -7  -1   5  189.75    9.22
   7   1  -4  175.47   15.72
  -7   1   4  187.64   13.25
  -7  -1   4  186.28    8.52
  -7  -1   4  187.04    8.36
  -7  -1   3  921.95   22.96
  -7  -1   3  893.67   22.98
   7  -1  -3  890.29   32.04
   7   1  -3  858.02   37.42
  -7   1   3  906.15   31.96
  -7  -1   2   24.86    2.63
  -7   1   2   27.65    4.77
  -7  -1   2   25.22    2.67
   7  -1  -2   23.81    4.60
   7   1  -2   27.17    6.27
  -7  -1   1  293.69   10.88
   7   1  -1  294.67   11.58
   7  -1  -1  279.70   16.71
   7   1  -1  283.94   20.09
  -7   1   1  280.89   15.55
  -7   1   0   29.35    4.86
  -7  -1   0   27.77    3.28
   7   1   0   30.43    3.78
   7  -1   0   29.03    5.30
   7   1   0   29.03    6.19
  -7   1  -1  201.98   13.23
   7   1   1  213.73   11.76
   7  -1   1  193.73   14.54
  -7  -1  -1  225.41   10.97
   7   1   1  196.51   16.58
  -7   1  -2   79.88    8.35
   7  -1   2   72.59    9.01
   7   1   2   81.57    7.73
  -7  -1  -2  101.11    7.67
   7   1   2   82.59   10.57
  -7   1  -3  280.58   16.78
   7  -1   3  271.14   18.60
   7   1   3  287.25   16.21
  -7  -1  -3  303.63   15.23
   7   1   3  251.13   18.63
   7   1   4   11.38    3.31
   7   1   4    4.37    2.50
  -7  -1  -4    8.92    2.81
  -7   1  -4   13.40    3.67
  -7   1  -5 1265.04   43.73
  -7  -1  -5 1258.30   40.84
   7   1   5 1296.67   45.00
   7   1   5 1131.79   44.30
  -7   1  -6    9.84    3.82
  -7  -1  -6   10.62    3.16
   7   1   6    0.83    2.26
   7   1   7  161.69   14.51
  -7   1  -7  166.18   15.22
  -7  -1  -7  178.50   14.62
  -7   1  -8    8.93    3.79
   7   1   8   11.32    4.06
  -7  -1  -8    5.09    2.70
   7  -1   8   10.98    4.02
   7   1   9  103.06   11.27
   7  -1   9  125.79   13.05
  -7   1  -9   92.81   12.23
  -7  -1  -9   95.46   11.78
   7  -1  10    0.84    1.95
  -7   1 -10    2.41    1.98
   7   1  10    7.04    3.24
  -7  -1 -10    3.65    2.31
  -7   1 -11   84.04   12.47
  -7  -1 -11   77.60   11.55
  -7   1 -12    2.77    2.68
  -7  -1 -12   -0.63    1.62
  -7  -1 -13  239.72   22.06
  -7   1 -13  215.65   21.74
  -7   1 -14   -1.00    2.40
  -7  -1 -14   -2.86    2.98
  -7   2  19   19.75    7.76
  -7   2  18   36.12   10.29
  -7  -2  17  141.01   12.54
  -7   2  17  157.33   13.91
  -7   2  17  155.33   20.89
  -7  -2  16   24.31    5.40
  -7   2  16   24.91    8.40
  -7   2  15  322.23   28.52
  -7  -2  14   34.77    7.66
  -7   2  14   40.55    9.88
  -7  -2  13  172.31   16.12
  -7   2  13  146.30   17.63
   7   2 -13  176.93   15.25
   7   2 -12  203.83   16.37
  -7  -2  12  184.01   15.75
  -7   2  12  185.67   19.22
   7   2 -11   75.76    9.92
  -7  -2  11   67.66    8.82
  -7   2  11   47.77    9.33
   7   2 -10  325.36   21.16
  -7  -2  10  334.95   19.01
  -7   2  10  305.33   23.16
   7   2  -9  239.96   18.03
  -7  -2   9  219.93   12.44
  -7  -2   9  219.47   13.94
  -7   2   9  212.51   18.24
  -7  -2   8  279.20   12.87
  -7  -2   8  262.00   13.73
  -7   2   8  235.97   18.82
   7   2  -8  255.13   18.49
  -7  -2   7  293.64   11.63
  -7  -2   7  277.25   12.53
  -7   2   7  287.79   20.33
   7   2  -7  270.19   19.23
  -7  -2   6   80.56    4.44
  -7   2   6   83.53   10.32
  -7  -2   6   79.50    4.80
  -7   2   6   73.32    8.93
   7   2  -6   83.94   10.57
   7   2  -5    0.90    2.18
  -7   2   5    0.04    2.39
   7  -2  -4  269.85   17.54
  -7   2   4  279.79   18.24
   7   2  -4  259.15   18.83
   7  -2  -3  159.19   13.35
  -7   2   3  148.98   12.88
   7   2  -3  148.60   14.06
   7  -2  -2  372.43   21.36
  -7   2   2  404.39   21.28
   7   2  -2  387.22   23.31
   7  -2  -1  121.16   11.86
   7   2  -1  130.26   13.33
  -7   2   1  130.84   11.53
  -7   2   0   31.51    5.69
   7   2   0   29.83    6.58
   7  -2   0   29.16    5.92
  -7  -2  -1   23.51    2.32
   7   2   1   28.45    2.82
  -7   2  -1   16.04    4.24
   7   2   1   23.88    5.81
   7  -2   1   17.86    4.74
  -7  -2  -2    5.95    1.58
   7   2   2    7.39    1.90
   7   2   2    4.39    2.36
   7   2   3   14.28    4.59
  -7   2  -3   22.73    5.12
  -7  -2  -3   10.72    2.36
   7   2   3   15.45    3.20
  -7  -2  -4  196.21   11.90
   7   2   4  193.90   15.93
  -7   2  -4  195.97   15.17
   7   2   4  224.01   14.13
  -7   2  -5   25.53    5.60
  -7  -2  -5   29.42    4.96
   7   2   5   22.64    5.50
  -7  -2  -6  240.22   15.38
   7   2   6  248.55   18.09
  -7   2  -6  240.61   18.38
   7   2   7   38.26    6.97
  -7  -2  -7   26.98    5.49
  -7   2  -7   34.32    7.06
  -7   2  -8   17.48    5.40
  -7  -2  -8   20.02    5.10
  -7   2  -9    9.81    4.21
  -7  -2  -9    9.09    3.70
  -7   2 -10   21.44    6.25
   7  -2  10   38.30    7.22
  -7  -2 -10   35.83    7.43
  -7   2 -11    3.12    2.38
  -7  -2 -11   -2.87    3.29
  -7   2 -12   88.34   13.53
  -7  -2 -12   59.88   10.42
  -7   2 -13   30.18    8.51
  -7   2 -14  115.61   16.75
  -7   3  18   14.67    7.64
  -7  -3  17   18.61    4.62
  -7   3  17   20.28    4.91
  -7   3  17   15.20    6.93
  -7  -3  16    4.63    2.47
  -7   3  16    2.16    4.49
  -7   3  15  312.34   28.87
  -7   3  14   72.43   13.35
  -7   3  13  258.86   24.65
  -7  -3  12  105.69   11.38
  -7   3  12  112.24   15.64
  -7  -3  11  496.68   24.20
  -7   3  11  491.38   32.37
  -7  -3  10   30.44    5.16
  -7   3  10   19.81    6.26
  -7  -3   9  499.27   20.45
  -7   3   9  490.11   30.45
   7   3  -9  558.83   28.62
   7   3  -8   14.63    4.79
  -7  -3   8   13.77    2.27
  -7  -3   8    8.83    2.03
  -7   3   8    8.70    3.77
   7   3  -7 1302.33   47.25
  -7  -3   7 1228.72   27.66
  -7   3   7 1302.61   50.31
  -7  -3   7 1274.11   27.12
   7   3  -6    3.86    3.29
  -7   3   6   -0.62    2.25
   7   3  -5  494.20   26.51
  -7   3   5  450.41   26.34
   7   3  -4   11.80    4.16
  -7   3   4    9.37    3.46
  -7   3   3   61.92    9.02
   7   3  -3   68.01    9.71
   7   3  -2   86.58   10.91
  -7   3   2  100.26   11.24
   7   3  -1 1428.57   50.29
  -7   3   1 1426.20   49.22
   7   3   0   86.89   11.01
  -7   3   0   71.22    9.48
   7   3   1 1625.85   54.65
  -7   3  -1 1626.44   53.50
  -7   3  -2  115.70   12.08
   7   3   2  121.44   12.60
  -7   3  -3 1357.49   48.60
   7   3   3 1454.70   50.33
   7   3   4   31.67    6.47
  -7  -3  -4   12.49    2.57
  -7   3  -4   24.55    5.91
  -7   3  -5  328.34   21.76
  -7  -3  -5  318.20   15.92
  -7  -3  -6   10.75    3.29
  -7   3  -6   20.45    5.84
  -7   3  -7 1012.83   43.64
  -7  -3  -7  962.59   35.56
  -7  -3  -8    5.87    2.80
  -7   3  -8    6.26    3.46
  -7  -3  -9  434.29   24.80
  -7   3  -9  465.61   29.92
  -7   3 -10   13.50    5.18
  -7   3 -11  288.14   24.81
  -7   3 -12   23.72    7.16
  -7   3 -13  163.15   19.90
  -7  -4  17   21.81    4.98
  -7   4  17   37.13   10.84
  -7  -4  16  179.24   13.56
  -7   4  16  162.61   13.96
  -7   4  16  139.92   20.52
  -7  -4  15    4.54    2.09
  -7   4  15   -2.46    3.76
  -7   4  14   32.35    9.57
  -7   4  13  114.30   17.00
  -7   4  12  279.19   25.86
  -7   4  11   80.58   13.54
  -7   4  10  242.44   22.65
  -7   4   9   -0.37    2.78
  -7   4   8  220.33   20.55
  -7   4   7   64.41   10.69
  -7   4   6   87.74   12.27
  -7   4   5  242.04   20.14
  -7   4   4  398.53   25.88
  -7   4   3   14.41    4.53
  -7   4   2  732.58   35.48
  -7   4   1   15.11    5.12
  -7   4   0 1022.25   42.49
  -7   4  -1    6.25    3.65
  -7   4  -2  513.10   28.47
  -7   4  -3   99.82   12.16
  -7   4  -4  655.88   33.34
  -7   4  -5   -0.29    1.64
  -7   4  -6  671.93   34.86
  -7   4  -7   11.31    5.02
  -7   4  -8  193.43   19.00
  -7   4  -9    1.47    3.79
  -7   4 -10   48.18    9.90
  -7   4 -11    1.47    2.77
  -7   4 -12  198.06   21.62
  -7  -5  17   25.09    4.98
  -7  -5  16  357.45   19.74
  -7   5  16  355.44   21.04
  -7   5  16  326.56   32.67
  -7  -5  15    2.02    2.16
  -7   5  15   11.97    5.97
  -7  -5  14  107.39    9.87
  -7   5  14  103.36   17.22
  -7   5  13    6.84    4.61
  -7   5  12   88.07   14.93
  -7   5  11    1.90    2.71
  -7   5  10  229.19   23.36
  -7   5   9   -0.19    3.27
  -7   5   8  523.99   34.28
  -7   5   7    0.03    3.04
  -7   5   6   -2.26    3.22
  -7   5   5   45.96    9.45
  -7   5   4  177.95   18.30
  -7   5   3  206.88   19.39
  -7   5   2  253.00   21.27
  -7   5   1   28.74    6.83
  -7   5   0  257.43   21.14
  -7   5  -1   11.38    4.42
  -7   5  -2   24.63    6.49
  -7   5  -3    3.07    2.56
  -7   5  -4    2.05    2.33
  -7   5  -5   53.66    9.65
  -7   5  -6   24.08    6.80
  -7   5  -7    5.37    3.47
  -7   5  -8   -0.20    2.32
  -7   5  -9    1.04    2.55
  -7   5 -10    0.96    2.57
  -7   5 -11   11.52    5.07
  -7  -6  16  150.81   11.94
  -7  -6  15   30.58    5.48
  -7   6  15   22.46    4.82
  -7   6  15   12.51    7.41
  -7  -6  14  257.73   15.46
  -7   6  14  314.43   31.22
  -7  -6  13  219.59   14.08
  -7   6  13  261.75   28.37
  -7   6  12  194.65   23.58
  -7   6  11   46.72   11.09
  -7   6  10  105.11   16.35
  -7   6   9    0.25    2.83
  -7   6   8   92.83   14.72
  -7   6   7   -4.61    4.77
  -7   6   6  667.08   39.53
  -7   6   5  141.02   17.39
  -7   6   4  474.81   32.28
  -7   6   3   12.25    4.79
  -7   6   2  565.40   34.63
  -7   6   1  -15.55    5.72
  -7   6   0  477.18   31.15
  -7   6  -1   -3.68    3.86
  -7   6  -2  761.77   40.28
  -7   6  -3   71.45   11.88
  -7   6  -4  236.53   21.67
  -7   6  -5    0.30    1.73
  -7   6  -6  245.62   22.54
  -7   6  -7   10.02    5.22
  -7   6  -8  438.71   31.56
  -7   6  -9   31.68    8.88
  -7   6 -10  344.74   29.15
  -7   7  15   47.79    7.04
  -7   7  14   16.57    4.63
  -7   7  13  155.05   22.31
  -7  -7  12  105.87    9.15
  -7   7  12  120.29   19.60
  -7   7  11  182.02   23.54
  -7   7  10   -5.55    5.14
  -7   7   9  269.33   27.24
  -7   7   8   -1.50    5.30
  -7   7   7  404.70   32.18
  -7   7   6   23.32    7.30
  -7   7   5  325.54   28.07
  -7   7   4   73.78   12.76
  -7   7   3  439.23   32.28
  -7   7   2    8.01    4.34
  -7   7   1  441.50   31.66
  -7   7   0    7.01    4.59
  -7   7  -1  410.28   30.28
  -7   7  -2   15.99    6.08
  -7   7  -3  397.49   29.96
  -7   7  -4   14.28    5.70
  -7   7  -5  718.37   41.38
  -7   7  -6   10.41    5.43
  -7   7  -7  473.03   33.64
  -7   7  -8    7.15    4.29
  -7   8  13   -1.80    1.50
  -7   8  11   37.89   11.06
  -7   8  10   14.41    7.14
  -7   8   9  159.46   21.84
  -7   8   8    1.92    3.15
  -7   8   7  244.86   26.21
  -7   8   6    2.86    2.07
  -7   8   5    1.29    3.66
  -7   8   4    5.92    4.92
  -7   8   3   68.60   13.01
  -7   8   2    6.99    3.53
  -7   8   1   79.93   14.09
  -7   8   0    0.89    1.78
  -7   8  -1   20.97    7.28
  -7   8  -2    1.22    2.57
  -7   8  -3   -0.53    3.50
  -7   8  -4   72.97   13.25
  -7   8  -5    0.87    2.38
  -7   9   7  172.33   23.05
  -7   9   6   64.92   13.85
  -7   9   5  166.56   22.12
  -7   9   4  100.76   16.90
  -7   9   3  213.75   24.20
  -7   9   2   10.94    6.19
  -7   9   1  173.23   21.60
  -7   9   0    1.79    3.64
  -7   9  -1  132.48   18.79
  -7   9  -2   31.67    9.14
  -8   0  18    4.84    4.11
  -8   0  17   -7.64    4.68
  -8   0  16  189.85   21.03
  -8   0  15    1.38    2.48
   8   0 -15   -0.15    2.03
  -8   0  14  932.92   45.66
   8   0 -14  975.86   42.12
   8   0 -13   -0.08    3.83
  -8   0  13   -0.72    2.55
  -8   0  12  150.89   15.61
   8   0 -12  170.42   16.63
  -8   0  11   -0.32    1.69
   8   0 -11   -1.29    3.09
  -8   0  10  181.44   15.37
   8   0 -10  160.57   16.52
   8   0  -9   -1.17    3.40
  -8   0   9    1.39    2.09
   8   0  -8  322.64   23.55
  -8   0   8  297.15   17.97
  -8   0   7   -1.51    1.91
  -8   0   6 1250.72   37.18
  -8   0   6 1317.83   39.80
  -8   0   5   -1.50    1.66
  -8   0   5   -1.45    1.76
  -8   0   4  547.63   20.86
  -8   0   4  626.09   22.15
  -8   0   3   -0.60    1.46
  -8   0   2  588.72   20.74
   8   0  -2  532.00   21.42
   8   0  -1   -3.58    1.81
  -8   0   1   -0.83    1.46
  -8   0   0 1881.21   48.10
   8   0   0 1799.74   51.24
   8   0   1    1.35    2.57
  -8   0  -1    1.00    1.05
  -8   0  -2 1532.91   43.75
   8   0   2 1372.14   53.80
  -8   0  -3    2.30    1.92
   8   0   3    5.63    3.32
   8   0   4  707.20   35.74
  -8   0  -4  760.82   29.99
  -8   0  -5   -0.77    1.79
   8   0   5    0.29    2.22
  -8   0  -6  201.66   15.75
   8   0   6  179.42   16.94
   8   0   7    1.30    1.98
  -8   0  -7    1.08    1.67
  -8   0  -8  728.01   34.98
   8   0   8  744.35   35.64
  -8   0  -9   -2.67    2.21
   8   0   9   -5.09    3.01
  -8   0 -10  500.30   30.23
  -8   0 -11    1.20    2.04
  -8   1  18   85.40   15.40
  -8   1  17   92.49   15.71
  -8   1  16   51.80   11.33
   8  -1 -15    6.15    3.78
   8   1 -15    0.70    1.76
  -8  -1  15    1.19    2.90
  -8   1  15    8.02    5.22
   8   1 -14  101.64   12.26
  -8  -1  14  107.20   13.75
  -8   1  14   96.74   14.33
   8  -1 -14   78.58   11.40
   8   1 -13    0.07    2.16
  -8  -1  13    3.57    3.37
  -8   1  13    0.30    2.87
   8  -1 -13    5.09    3.31
   8  -1 -12  229.12   20.09
  -8  -1  12  251.44   19.18
  -8   1  12  246.90   21.22
   8   1 -12  239.35   19.25
  -8  -1  11  533.00   27.32
  -8   1  11  528.34   30.52
   8   1 -11  542.80   30.16
   8   1 -10   58.97    9.49
  -8  -1  10   52.69    7.63
  -8   1  10   63.17    9.69
  -8  -1   9  273.09   16.35
  -8   1   9  249.49   18.91
   8   1  -9  269.02   20.88
  -8  -1   8  119.75    9.67
  -8   1   8  122.71   12.40
   8   1  -8  133.91   14.67
  -8   1   7  100.81   10.76
   8   1  -7  100.30   12.64
  -8  -1   7  106.08    8.09
  -8   1   6   95.70    9.38
   8   1  -6  108.84   13.24
  -8   1   6  102.37   10.50
  -8  -1   6   93.43    6.82
  -8   1   5   62.13    7.45
  -8   1   5   80.81    8.94
  -8  -1   5   75.61    5.21
   8   1  -5   74.47   10.77
  -8  -1   4   40.75    3.34
  -8   1   4   35.11    5.74
  -8  -1   4   43.36    3.49
   8   1  -4   40.61    8.50
  -8  -1   3  673.51   17.12
   8  -1  -3  610.39   26.38
   8   1  -3  616.56   33.11
  -8   1   3  645.16   25.90
  -8  -1   3  622.12   16.99
  -8  -1   2    0.31    0.62
  -8   1   2   -0.64    1.38
   8  -1  -2   -3.88    2.10
  -8  -1   2   -0.27    0.72
   8   1  -2   -4.37    3.52
  -8   1   1  261.82   15.23
   8  -1  -1  269.69   17.11
  -8  -1   1  278.04   10.45
   8   1  -1  226.45   19.29
  -8   1   0   79.10    8.14
   8  -1   0   73.45    9.01
  -8  -1   0   85.10    5.94
   8   1   0   83.89   11.54
  -8   1  -1  300.48   16.93
  -8  -1  -1  311.22   13.52
   8   1   1  287.82   21.66
  -8   1  -2  112.88   10.33
  -8  -1  -2  129.22    9.01
   8   1   2  116.09   13.43
  -8   1  -3  291.83   17.89
  -8  -1  -3  308.82   15.70
   8   1   3  314.35   22.37
   8   1   4   29.35    6.52
  -8  -1  -4   34.43    5.37
  -8   1  -4   32.28    6.05
  -8   1  -5  368.35   21.73
  -8  -1  -5  336.17   18.76
   8   1   5  352.14   23.71
  -8   1  -6    5.57    2.96
  -8  -1  -6    1.90    1.59
   8  -1   6    6.94    3.68
   8   1   6    5.25    3.36
   8   1   7  147.96   14.83
   8  -1   7  136.61   14.97
  -8   1  -7  158.03   15.13
  -8  -1  -7  149.88   13.47
  -8   1  -8    3.68    2.14
  -8  -1  -8    7.53    3.69
   8   1   8   10.92    4.00
   8  -1   8    9.98    4.26
   8  -1   9   57.51    9.42
  -8   1  -9   71.41   10.93
   8   1   9   62.75    9.58
  -8   1 -10    3.32    2.72
  -8   1 -11   48.84    9.72
  -8   1 -12   17.25    6.37
  -8   2  18   14.36    8.06
  -8   2  17  215.75   24.97
  -8   2  16   76.21   14.17
   8  -2 -15  210.75   19.38
  -8   2  15  241.68   24.56
  -8   2  14   -3.84    4.50
   8   2 -14    1.98    1.86
   8   2 -13   92.37   11.65
  -8   2  13   97.87   14.51
   8   2 -12  318.27   22.18
  -8   2  12  269.56   23.38
  -8   2  11   71.71   11.48
   8   2 -11   71.69   10.38
   8   2 -10   53.88    9.22
  -8   2  10   34.25    7.69
   8   2  -9   41.19    7.69
  -8   2   9   52.69    9.22
  -8   2   8    6.49    2.72
   8   2  -8   10.12    4.11
   8   2  -7   34.00    7.29
  -8   2   7   32.32    6.76
   8   2  -6   -8.19    3.75
  -8   2   6   -1.21    2.60
  -8   2   5  125.76   12.55
   8   2  -5  122.10   13.76
  -8   2   4  321.27   20.12
   8   2  -4  342.32   23.45
  -8   2   3  342.96   20.32
   8   2  -3  334.10   23.13
   8   2  -2  369.10   24.46
  -8   2   2  391.69   21.44
   8   2  -1  102.04   12.26
  -8   2   1  113.83   11.10
  -8   2   0    6.03    2.57
   8   2   0    2.69    3.07
  -8   2  -1   52.73    7.61
   8   2   1   55.98    9.10
   8   2   2   89.15   11.47
  -8   2  -2   86.51    9.91
   8   2   3    3.50    2.55
  -8   2  -3   -0.04    1.37
  -8   2  -4   77.75    9.82
   8   2   4   66.23    9.95
  -8   2  -5    7.02    3.16
   8   2   5   10.52    4.21
   8   2   6  224.81   18.47
  -8   2  -6  209.75   17.64
  -8   2  -7   32.60    7.16
   8   2   7   32.92    7.04
  -8   2  -8   26.08    6.48
  -8   2  -9   -2.63    3.44
   8  -2   9    8.62    3.69
  -8   2 -10   29.97    7.55
  -8   2 -11    2.14    2.16
  -8   2 -12   83.13   13.58
  -8   3  18   38.65   10.50
  -8   3  17   37.77   10.64
  -8   3  16   -7.85    6.03
  -8   3  15  312.53   29.63
  -8   3  14    0.64    2.47
  -8   3  13  378.08   30.19
  -8   3  12   52.82   10.60
  -8   3  11   82.70   13.15
   8   3 -10   15.32    5.35
  -8   3  10    6.94    4.22
   8   3  -9  285.64   21.30
  -8   3   9  273.62   22.71
   8   3  -8   38.35    7.82
  -8   3   8   29.26    6.89
   8   3  -7  690.30   34.50
  -8   3   7  665.35   34.77
   8   3  -6   28.76    6.78
  -8   3   6   21.68    5.63
   8   3  -5 1116.85   45.78
  -8   3   5 1143.95   45.75
   8   3  -4  232.84   19.28
  -8   3   4  268.93   19.80
   8   3  -3  435.95   26.64
  -8   3   3  460.09   26.00
  -8   3   2   -0.51    2.03
   8   3  -2    2.55    2.93
   8   3  -1  713.41   35.02
  -8   3   1  718.17   32.91
   8   3   0    2.64    3.11
  -8   3   0   -1.06    2.52
  -8   3  -1  960.99   39.28
   8   3   1  978.13   41.72
   8   3   2   39.92    7.75
  -8   3  -2   30.43    6.33
  -8   3  -3 1142.95   44.15
   8   3   3 1101.36   45.11
   8   3   4   31.23    7.00
  -8   3  -4   27.20    6.30
  -8   3  -5  208.48   17.84
  -8   3  -6    5.23    2.69
  -8   3  -7  306.24   23.21
  -8   3  -8   -2.71    2.18
  -8   3  -9  591.75   35.02
  -8   3 -10   -4.21    4.12
  -8   3 -11  404.22   30.42
  -8   3 -12   -4.55    3.44
  -8   4  17   10.50    6.52
  -8  -4  16  126.03   12.13
  -8   4  16  134.62   20.20
  -8   4  15   -0.20    4.26
  -8   4  14   25.67    8.27
  -8   4  13  163.12   20.45
  -8   4  12  172.92   20.61
  -8   4  11   71.42   12.69
  -8   4  10  247.15   23.49
  -8   4   9    3.14    3.12
  -8   4   8  155.60   17.59
  -8   4   7   47.06    9.40
  -8   4   6  184.10   18.22
  -8   4   5  159.28   16.53
  -8   4   4  663.96   35.07
  -8   4   3   32.47    7.54
  -8   4   2 1059.88   44.80
  -8   4   1   -7.02    3.46
  -8   4   0  266.50   20.53
  -8   4  -1    4.22    2.95
  -8   4  -2  348.26   23.75
  -8   4  -3   43.91    8.45
  -8   4  -4  364.96   25.04
  -8   4  -5    3.63    3.27
  -8   4  -6  183.58   17.93
  -8   4  -7   -2.02    3.22
  -8   4  -8   82.38   12.59
  -8   4  -9   -3.43    3.15
  -8   4 -10  196.54   20.93
  -8   4 -11   -0.20    1.57
  -8  -5  16  270.79   17.51
  -8  -5  15   -0.53    1.74
  -8   5  15    5.09    5.23
  -8   5  14   26.95    8.75
  -8   5  13    8.03    5.79
  -8   5  12   18.73    7.42
  -8   5  11   20.61    7.76
  -8   5  10  152.07   19.42
  -8   5   9   28.88    8.26
  -8   5   8   94.10   14.54
  -8   5   7   28.66    7.91
  -8   5   6   35.63    8.76
  -8   5   5   23.77    6.95
  -8   5   4   58.18   10.61
  -8   5   3   40.51    8.80
  -8   5   2  259.41   21.91
  -8   5   1    3.20    2.10
  -8   5   0   57.02   10.02
  -8   5  -1   10.74    4.80
  -8   5  -2   31.42    7.43
  -8   5  -3   -1.28    2.10
  -8   5  -4    0.84    1.79
  -8   5  -5  112.51   14.70
  -8   5  -6   28.43    7.37
  -8   5  -7   60.16   10.85
  -8   5  -8   24.56    7.42
  -8   5  -9    5.06    3.45
  -8  -6  15    3.98    2.06
  -8  -6  14   84.61    9.10
  -8   6  14   89.82   17.33
  -8   6  13  157.12   22.44
  -8   6  12  149.64   21.01
  -8   6  11   40.73   10.90
  -8   6  10  288.73   28.11
  -8   6   9   48.08   11.45
  -8   6   8  423.01   32.86
  -8   6   7   -3.18    3.29
  -8   6   6  374.63   29.73
  -8   6   5  212.24   21.91
  -8   6   4  244.95   23.18
  -8   6   3   66.80   11.80
  -8   6   2  293.08   24.96
  -8   6   1    7.43    4.33
  -8   6   0  472.32   31.57
  -8   6  -1    8.57    4.10
  -8   6  -2  547.67   34.47
  -8   6  -3   26.62    7.36
  -8   6  -4  271.50   23.89
  -8   6  -5   -3.56    3.51
  -8   6  -6  150.16   18.04
  -8   6  -7    3.16    3.68
  -8   6  -8  289.64   26.07
  -8   7  12   99.90   18.14
  -8   7  11  202.61   24.83
  -8   7  10   12.81    6.39
  -8   7   9  281.80   28.46
  -8   7   8    2.79    2.97
  -8   7   7  377.10   31.88
  -8   7   6    1.00    3.14
  -8   7   5  155.81   19.77
  -8   7   4  135.38   18.39
  -8   7   3  378.21   30.31
  -8   7   2   -8.28    4.71
  -8   7   1  329.47   27.89
  -8   7   0    5.19    3.37
  -8   7  -1  446.05   32.56
  -8   7  -2    3.49    2.39
  -8   7  -3  421.09   31.45
  -8   7  -4    2.98    3.33
  -8   7  -5  268.59   25.32
  -8   7  -6   10.31    4.77
  -8   8   9  110.20   18.33
  -8   8   8   -0.15    2.15
  -8   8   7  164.41   21.79
  -8   8   6   -4.13    4.29
  -8   8   5    0.28    3.71
  -8   8   4   25.05    8.42
  -8   8   3   30.03    8.92
  -8   8   2   -0.48    3.61
  -8   8   1   83.95   14.18
  -8   8   0   42.60   10.38
  -8   8  -1   22.01    7.70
  -8   8  -2  102.40   16.12
  -8   8  -3   -0.22    1.67
   9   0 -15   -0.86    3.71
   9   0 -14  543.42   32.37
   9   0 -13   -1.49    3.24
   9   0 -12  195.12   19.37
   9   0 -11    0.35    2.93
   9   0 -10  105.74   14.35
   9   0  -9    2.13    3.64
   9   0  -8  591.54   34.98
   9   0  -7   -3.45    4.11
   9   0  -6  795.64   41.08
   9   0  -5   -4.36    4.79
   9   0  -4  678.63   37.65
   9   0  -3   -0.19    2.12
   9   0  -2  626.52   35.70
   9   0  -1   -2.68    4.18
   9   0   0  771.75   40.08
   9   0   1   -0.15    2.96
   9   0   2  635.81   35.68
   9   0   3   -0.12    2.24
   9   0   4  514.81   31.68
   9   0   5   -1.36    2.38
   9   0   6  161.38   16.90
   9   0   7   -0.62    2.95
   9   0   8  264.08   21.60
   9   0   9   -2.16    2.47
   9   1 -15   23.05    6.17
   9  -1 -15   20.85    6.36
   9   1 -14   14.36    5.05
   9  -1 -14   27.02    7.57
   9   1 -13   22.57    6.37
  -9   1  13    7.46    3.88
   9  -1 -13   15.93    5.90
   9  -1 -12   25.69    7.27
  -9   1  12   26.08    6.85
   9   1 -12   26.49    6.85
   9  -1 -11  426.79   29.99
  -9   1  11  391.32   26.00
   9   1 -11  476.26   30.06
   9   1 -10   83.37   12.32
  -9   1  10   70.65   10.25
  -9   1   9  104.64   11.96
   9   1  -9   95.78   13.10
  -9   1   8  179.51   15.01
   9   1  -8  187.17   18.78
  -9   1   7   45.05    7.16
   9   1  -7   52.58    9.75
   9   1  -6   65.73   10.68
  -9   1   6   64.68    8.23
   9   1  -5  159.92   17.27
  -9   1   5  179.93   13.24
   9   1  -4  127.19   15.32
  -9   1   4  135.78   11.01
   9   1  -3  439.92   29.12
  -9   1   3  458.23   21.15
  -9   1   2   64.64    7.33
   9   1  -2   60.76   10.42
  -9   1   1  414.74   19.74
   9   1  -1  357.83   25.97
   9   1   0   20.15    6.27
  -9   1   0   18.70    4.05
   9   1   1   36.80    8.01
  -9   1  -1   34.53    5.68
   9   1   2   20.35    5.84
  -9   1  -2   35.50    5.89
  -9   1  -3   81.14    9.22
   9   1   3   70.04   11.07
   9  -1   4   44.05    8.91
   9   1   4   44.85    8.87
  -9   1  -4   53.75    7.85
   9  -1   5  288.99   23.70
  -9   1  -5  318.36   20.54
   9   1   5  277.73   22.13
   9   1   6   11.41    4.61
   9  -1   6   14.29    4.97
   9   1   7  162.20   16.54
   9  -1   7  166.69   17.46
   9  -1   8   -1.21    2.14
   9   1   8   -3.97    2.99
   9   1   9   51.23    9.20
  -9   2  16   24.44    8.32
   9  -2 -15  109.33   14.85
  -9   2  15  103.20   15.85
   9   2 -14   41.81    8.60
   9  -2 -14   43.26    9.83
  -9   2  14   25.28    7.68
  -9   2  13   23.14    7.25
   9   2 -13   35.18    8.05
   9   2 -12    4.25    3.17
  -9   2  12    3.36    4.03
   9   2 -11   44.02    8.83
  -9   2  11   55.42   10.15
   9   2 -10  167.94   17.06
  -9   2  10  149.59   16.15
   9   2  -9  225.08   20.16
  -9   2   9  241.06   19.98
   9   2  -8  123.58   14.87
  -9   2   8  111.16   12.83
  -9   2   7  119.55   13.02
   9   2  -7  131.50   15.24
  -9   2   6   41.06    7.33
   9   2  -6   33.14    7.71
  -9   2   5   73.68    9.61
   9   2  -5   70.26   11.09
  -9   2   4   22.27    5.09
   9   2  -4   13.06    4.53
  -9   2   3  245.49   16.93
   9   2  -3  226.34   20.11
   9   2  -2  240.88   20.70
  -9   2   2  257.15   17.32
  -9   2   1  170.20   13.79
   9   2  -1  157.87   16.63
  -9   2   0   42.02    6.78
   9   2   0   49.63    9.34
   9   2   1   50.17    9.28
  -9   2  -1   49.43    7.49
   9   2   2   23.97    6.23
  -9   2  -2   29.98    6.01
   9   2   3    0.82    2.02
  -9   2  -3   -0.02    0.80
  -9   2  -4   84.09   10.65
   9   2   4   86.80   11.95
   9   2   5   -1.36    1.80
  -9   2  -5    1.00    1.76
   9   2   6  163.81   16.71
  -9   2  -6  164.26   15.91
  -9   2  -7   15.65    5.06
   9  -2   7   10.64    4.61
   9   2   7   21.87    5.93
  -9   2  -8   17.13    5.35
   9  -2   8   15.13    4.89
  -9   3  16    3.71    5.40
  -9   3  15  137.61   19.31
  -9   3  14    4.04    2.82
  -9   3  13  210.26   22.45
  -9   3  12   13.74    5.77
   9   3 -11   76.54   11.52
  -9   3  11   46.12   10.03
   9   3 -10   -3.19    2.28
  -9   3  10   -2.70    3.01
   9   3  -9  361.13   25.57
  -9   3   9  342.40   25.79
   9   3  -8   68.39   10.82
  -9   3   8   48.67    9.19
   9   3  -7  944.66   43.59
  -9   3   7  867.40   41.03
  -9   3   6   67.34   10.28
   9   3  -6   72.14   11.49
   9   3  -5  660.54   35.19
  -9   3   5  639.81   32.85
   9   3  -4   32.76    7.92
  -9   3   4   44.23    7.90
   9   3  -3  380.79   26.22
  -9   3   3  326.84   22.03
   9   3  -2    2.25    2.56
  -9   3   2   -1.38    2.15
   9   3  -1  465.67   29.08
  -9   3   1  443.01   25.60
  -9   3   0   -5.15    2.91
   9   3   0    4.77    3.65
  -9   3  -1  544.24   28.77
   9   3   1  574.02   32.42
   9   3   2    1.26    2.37
  -9   3  -2   -4.89    2.77
  -9   3  -3  446.44   26.18
   9   3   3  443.87   28.45
   9   3   4   38.32    8.18
  -9   3  -4   30.49    6.90
  -9   3  -5  314.28   22.78
  -9   3  -6   -1.28    2.01
  -9   3  -7  440.21   28.91
  -9   3  -8   22.60    6.36
  -9   3  -9  486.08   32.50
  -9   4  16  100.21   17.81
  -9   4  15    2.00    3.05
  -9   4  14   46.57   11.54
  -9   4  13  106.93   16.80
  -9   4  12  177.43   21.19
  -9   4  11   48.46   10.87
  -9   4  10  289.89   25.76
  -9   4   9   -9.08    4.65
  -9   4   8   77.03   12.36
  -9   4   7   28.83    7.20
  -9   4   6  157.11   17.10
  -9   4   5   78.97   11.91
  -9   4   4  292.64   22.73
  -9   4   3   31.30    6.97
  -9   4   2  744.01   36.80
  -9   4   1    5.47    3.38
  -9   4   0  194.75   17.77
  -9   4  -1    1.47    1.81
  -9   4  -2   28.63    6.88
  -9   4  -3   21.32    6.33
  -9   4  -4  199.82   18.59
  -9   4  -5    8.55    3.85
  -9   4  -6  545.14   33.08
  -9   4  -7    9.03    4.19
  -9   4  -8  293.31   25.00
  -9   4  -9    0.99    2.15
  -9   5  14   36.00   10.53
  -9   5  13    2.75    3.85
  -9   5  12    5.75    4.73
  -9   5  11   32.17    9.43
  -9   5  10  173.84   20.99
  -9   5   9    4.77    4.10
  -9   5   8  414.27   31.24
  -9   5   7    0.34    3.38
  -9   5   6  128.90   16.52
  -9   5   5   -1.39    3.36
  -9   5   4    5.23    3.33
  -9   5   3   27.76    7.03
  -9   5   2   95.59   13.33
  -9   5   1    0.88    1.78
  -9   5   0   71.18   11.48
  -9   5  -1   -2.77    3.72
  -9   5  -2   35.75    8.22
  -9   5  -3   13.94    5.21
  -9   5  -4   -1.09    2.67
  -9   5  -5   15.28    5.90
  -9   5  -6   11.34    4.83
  -9   5  -7    0.78    2.68
  -9   5  -8    5.38    4.36
  -9   6  12  400.85   35.46
  -9   6  11   54.33   12.73
  -9   6  10  108.22   17.33
  -9   6   9   -5.11    4.12
  -9   6   8   97.94   15.82
  -9   6   7   17.15    6.81
  -9   6   6  184.30   20.98
  -9   6   5   86.55   14.19
  -9   6   4  315.81   26.91
  -9   6   3  109.08   15.41
  -9   6   2  280.30   24.67
  -9   6   1   14.11    5.40
  -9   6   0  387.63   29.22
  -9   6  -1    3.15    2.60
  -9   6  -2  471.95   32.44
  -9   6  -3   13.20    5.36
  -9   6  -4  172.93   19.44
  -9   6  -5    6.47    3.84
  -9   6  -6  191.15   20.83
  -9   7  10   -3.29    4.89
  -9   7   9  162.21   21.59
  -9   7   8   10.19    5.98
  -9   7   7  203.08   23.57
  -9   7   6    5.54    3.82
  -9   7   5  190.29   22.14
  -9   7   4   16.25    6.58
  -9   7   3  487.96   35.38
  -9   7   2   10.41    5.23
  -9   7   1  380.47   30.52
  -9   7   0    0.04    2.89
  -9   7  -1  109.44   15.99
  -9   7  -2    3.45    3.26
  -9   7  -3  212.49   22.61
  -9   8   4   36.95   10.35
  -9   8   3   37.04   10.57
  10   0 -15   -4.23    3.79
  10   0 -14  227.84   21.70
  10   0 -13   -0.57    3.60
  10   0 -12  245.42   23.08
  10   0 -11   -3.63    4.42
  10   0 -10  178.31   19.85
  10   0  -9   -0.82    3.52
  10   0  -8  322.03   26.90
  10   0  -7   -6.51    5.68
  10   0  -6  632.25   38.75
  10   0  -5   -0.77    3.12
  10   0  -4  417.28   30.63
  10   0  -3    8.84    5.08
  10   0  -2  227.00   22.18
  10   0  -1    3.23    2.07
  10   0   0  375.95   28.76
  10   0   1    3.03    3.04
  10   0   2  708.00   39.92
  10   0   3    4.57    3.91
  10   0   4  189.79   19.70
  10   0   5   -2.90    3.19
  10   0   6  339.93   26.49
  10   0   7   -2.11    2.83
  10   1 -15   24.69    7.09
  10  -1 -15   26.19    7.85
  10  -1 -14   46.47   10.14
  10   1 -14   68.30   11.59
  10   1 -13   -0.85    2.62
  10  -1 -13   -3.27    3.44
  10  -1 -12  147.58   18.52
  10   1 -12  179.84   19.00
  10  -1 -11  129.76   17.35
  10   1 -11  103.47   14.61
  10   1 -10   65.89   11.59
  10  -1 -10   82.49   13.86
  10  -1  -9  250.80   24.01
  10   1  -9  208.83   21.03
  10   1  -8  166.77   18.62
  10   1  -7  100.19   14.37
  10   1  -6  189.52   19.94
  10   1  -5   83.32   13.18
  10   1  -4  100.34   14.40
  10   1  -3  127.20   16.28
  10   1  -2   12.73    5.52
  10   1  -1  250.45   22.69
  10   1   0   28.13    7.76
  10   1   1   65.01   11.32
  10  -1   1   74.73   12.68
  10   1   2   11.87    4.66
  10  -1   2    6.59    4.84
  10  -1   3   16.62    6.10
  10   1   3   11.16    4.93
  10  -1   4   20.95    6.90
  10   1   4   22.88    6.54
  10   1   5  312.35   24.84
  10  -1   5  305.17   25.82
  10  -1   6   16.93    7.50
  10   1   6   26.11    7.28
  10   1   7  392.57   27.71
  10  -1   7  372.87   28.18
  10  -2 -15   39.08    9.84
  10   2 -14   -0.36    2.42
  10  -2 -14   -5.92    5.17
  10   2 -13  158.37   17.87
  10  -2 -13  194.02   21.57
  10   2 -12  127.99   15.86
  10   2 -11  176.44   18.74
  10   2 -10  195.51   19.73
  10   2  -9  160.66   17.94
  10   2  -8    4.15    3.31
  10   2  -7  146.76   17.15
  10   2  -6   -8.95    4.50
  10   2  -5   77.93   12.16
  10   2  -4   40.86    8.76
  10   2  -3   21.06    6.60
  10   2  -2  116.96   15.19
  10   2  -1   56.24   10.57
  10   2   0   73.48   11.94
  10   2   1  109.57   14.50
  10   2   2    3.64    2.15
  10   2   3    0.78    2.12
  10   2   4   23.55    6.93
  10  -2   5   -6.77    5.16
  10   2   5    2.93    2.86
  10   2   6  135.75   16.04
  10  -2   6  118.82   16.17
  10  -2   7   13.23    5.72
  10   3 -11  192.73   19.59
  10   3 -10    4.18    2.94
  10   3  -9  140.85   16.72
  10   3  -8   20.16    6.37
  10   3  -7  517.41   32.86
 -10   3   7  466.92   28.85
 -10   3   6   18.34    5.25
  10   3  -6   24.27    6.95
  10   3  -5  514.85   32.48
 -10   3   5  426.16   26.22
 -10   3   4   24.93    6.16
  10   3  -4   25.39    7.36
  10   3  -3  229.70   21.36
 -10   3   3  237.42   18.58
 -10   3   2    9.35    3.58
  10   3  -2   14.87    6.03
  10   3  -1  153.63   17.23
  10   3   0   17.15    5.85
  10   3   1  599.57   35.20
  10   3   2    8.30    4.15
  10   3   3  712.33   38.84
 -10   4  12   65.94   13.23
 -10   4  11   38.02    9.81
 -10   4  10  237.25   23.16
 -10   4   9    1.90    2.54
 -10   4   8  136.70   16.70
 -10   4   7    9.16    3.47
 -10   4   6  101.29   13.71
 -10   4   5   65.89   10.72
 -10   4   4  144.04   15.59
 -10   4   3   71.61   10.95
 -10   4   2  200.87   18.37
 -10   4   1    9.30    3.54
 -10   4   0  198.27   18.09
 -10   4  -1   -2.30    2.70
 -10   4  -2  218.00   19.25
 -10   4  -3   18.73    5.64
 -10   5  12   31.58    9.67
 -10   5  11  -10.20    5.67
 -10   5  10  110.40   16.76
 -10   5   9   12.55    5.86
 -10   5   8  217.61   22.52
 -10   5   7   -3.56    4.63
 -10   5   6  174.12   19.36
 -10   5   5   -0.07    2.80
 -10   5   4    8.48    4.00
 -10   5   3   51.81    9.95
 -10   5   2    2.99    2.10
 -10   5   1   33.43    7.87
 -10   5   0   47.65    9.41
 -10   5  -1    0.33    1.76
 -10   5  -2   77.81   12.36
 -10   5  -3   -2.81    3.08
 -10   5  -4    0.10    2.96
 -10   6  11  106.66   17.84
 -10   6  10   63.60   13.51
 -10   6   9    9.07    5.55
 -10   6   8  240.13   25.07
 -10   6   7   25.67    8.18
 -10   6   6  293.12   26.92
 -10   6   5   64.67   12.15
 -10   6   4  138.46   17.69
 -10   6   3   19.17    6.53
 -10   6   2  136.25   17.01
 -10   6   1   -0.45    1.85
 -10   6   0  251.06   23.50
 -10   6  -1    3.60    2.49
 -10   6  -2  400.47   30.06
 -10   6  -3   12.97    5.51
 -10   7   6    3.73    4.38
 -10   7   5  200.48   23.01
 -10   7   4   68.08   13.28
 -10   7   3  199.86   22.51
 -10   7   2    9.28    5.10
 -10   7   1  176.66   20.92
  11   0  -9   -0.89    4.25
  11   0  -8  136.19   18.38
  11   0  -7    5.00    3.89
  11   0  -6  484.37   35.37
  11   0  -5    0.04    3.80
  11   0  -4  349.16   29.51
  11   0  -3   -6.82    4.76
  11   0  -2  121.50   17.10
  11   0  -1   -1.98    2.71
  11   0   0  240.24   23.79
  11   0   1    7.20    4.93
  11   1  -8   53.32   11.18
  11  -1  -8   92.79   15.64
  11   1  -7   51.13   11.10
  11  -1  -7   63.54   13.23
  11   1  -6   27.34    8.26
  11  -1  -6   15.61    6.55
  11   1  -5   17.35    6.95
  11  -1  -5    9.45    5.52
  11   1  -4   67.65   12.74
  11  -1  -4  105.60   16.27
  11  -1  -3  206.30   22.89
  11   1  -3  145.95   18.50
  11   1  -2   12.56    4.75
  11  -1  -2   21.92    8.10
  11  -1  -1  172.93   20.73
  11   1  -1  132.69   17.22
  11   1   0    2.46    2.37
  11  -1   0   -1.32    2.72
  11   2  -5   19.91    6.80
  11   2  -4    6.17    4.18
  11   2  -3   32.25    8.93
   0   0   0    0.00    0.00


TITL mob804 in P2(1)/c
REM P2(1)/c (#14 in standard setting)
CELL 0.71073   8.521629   9.111373  15.236126  90.0000 102.2249  90.0000
ZERR    2.00   0.000441   0.000465   0.000783   0.0000   0.0050   0.0000
LATT  1
SYMM -x, y+1/2,-z+1/2
SFAC C H N O F S Ag
UNIT 34.00 22.00 8.00 6.00 6.00 2.00 2.00
TREF
HKLF 4
END
_computing_structure_solution     'SHELXT 2014/5 (Sheldrick, 2014)'
;
_shelx_hkl_checksum   70506
