# Supplementary material for: Structural Characterization, Antimicrobial Activity and BSA/DNA Binding Affinity of New Silver(I) Complexes with Thianthrene and 1,8-Naphthyridine
Source: Molecules. 2021 Mar 26;26(7):1871. doi: 10.3390/molecules26071871 (PMC8037121; doi:10.3390/molecules26071871)
Supplement: Supplementary file 1 [file molecules-26-01871-s001.zip › molecules-1157613-final-SM/Ag3.cif]

_publ_contact_author_name 'Milos I. Djuran'
_publ_contact_author_address
;
Serbian Academy of Sciences and Arts
Knez Mihailova 35
11000 Belgrade
Serbia
;

_publ_contact_author_email milos.djuran@pmf.kg.ac.rs 


loop_
_publ_author_name
_publ_author_address

'Darko P. Asanin'
;
University of Kragujevac
Institute for Information Technologies Kragujevac
Department of Science
Jovana Cvijica bb
34000 Kragujevac
Serbia
;

'Sanja Skaro Bogojevic'
;
University of Belgrade
Institute of Molecular Genetics and Genetic Engineering
Vojvode Stepe 444a
11042 Belgrade
Serbia
;

'Franc Perdih'
;
Faculty of Chemistry and Chemical Technology
University of Ljubljana
Vecna pot 113, P. O. Box 537
SI-1000 Ljubljana
Slovenia
;

'Tina P. Andrejevic'
;
University of Kragujevac
Faculty of Science
Department of Chemistry
R. Domanovica 12
34000 Kragujevac
Serbia
;

'Dusan Milivojevic'
;
University of Belgrade
Institute of Molecular Genetics and Genetic Engineering
Vojvode Stepe 444a
11042 Belgrade
Serbia
;

'Ivana Aleksic'
;
University of Belgrade
Institute of Molecular Genetics and Genetic Engineering
Vojvode Stepe 444a
11042 Belgrade
Serbia
;

'Jasmina Nikodinovic-Runic'
;
University of Belgrade
Institute of Molecular Genetics and Genetic Engineering
Vojvode Stepe 444a
11042 Belgrade
Serbia
;

'Biljana Glisic'
;
University of Kragujevac
Faculty of Science
Department of Chemistry
R. Domanovica 12
34000 Kragujevac
Serbia
;

'Iztok Turel'
;
Faculty of Chemistry and Chemical Technology
University of Ljubljana
Vecna pot 113, P. O. Box 537
SI-1000 Ljubljana
Slovenia
;

'Milos I. Djuran'
;
Serbian Academy of Sciences and Arts
Knez Mihailova 35
11000 Belgrade
Serbia
;

_publ_requested_journal 'Molecules'
_publ_section_title
;
Structural characterization, antimicrobial activity and 
BSA/DNA binding affinity of new silver(I) complexes with 
thianthrene and 1,8-naphthyridine 
;    

data_Ag3
 
_audit_creation_method            'SHELXL-2018/3'
_shelx_SHELXL_version_number      '2018/3'
_chemical_name_systematic         ?
_chemical_name_common             ?
_chemical_melting_point           ?
_chemical_formula_moiety           'C16 H14.4 Ag2 N4 O1.2, 2(F6 P)'
_chemical_formula_sum              'C16 H14.40 Ag2 F12 N4 O1.20 P2'
_chemical_formula_weight          787.59

loop_
 _atom_type_symbol
 _atom_type_description
 _atom_type_scat_dispersion_real
 _atom_type_scat_dispersion_imag
 _atom_type_scat_source
 'C'  'C'   0.0033   0.0016
 'International Tables Vol C Tables 4.2.6.8 and 6.1.1.4'
 'H'  'H'   0.0000   0.0000
 'International Tables Vol C Tables 4.2.6.8 and 6.1.1.4'
 'Ag'  'Ag'  -0.8971   1.1015
 'International Tables Vol C Tables 4.2.6.8 and 6.1.1.4'
 'F'  'F'   0.0171   0.0103
 'International Tables Vol C Tables 4.2.6.8 and 6.1.1.4'
 'N'  'N'   0.0061   0.0033
 'International Tables Vol C Tables 4.2.6.8 and 6.1.1.4'
 'O'  'O'   0.0106   0.0060
 'International Tables Vol C Tables 4.2.6.8 and 6.1.1.4'
 'P'  'P'   0.1023   0.0942
 'International Tables Vol C Tables 4.2.6.8 and 6.1.1.4'
 
_space_group_crystal_system       triclinic
_space_group_IT_number            2
_space_group_name_H-M_alt         'P -1'
_space_group_name_Hall            '-P 1'
 
_shelx_space_group_comment
;
The symmetry employed for this shelxl refinement is uniquely defined
by the following loop, which should always be used as a source of
symmetry information in preference to the above space-group names.
They are only intended as comments.
;
 
loop_
 _space_group_symop_operation_xyz
 'x, y, z'
 '-x, -y, -z'
 
_cell_length_a                    7.5705(5)
_cell_length_b                    8.9121(5)
_cell_length_c                    9.7311(8)
_cell_angle_alpha                 67.362(7)
_cell_angle_beta                  75.311(6)
_cell_angle_gamma                 75.443(5)
_cell_volume                      577.40(8)
_cell_formula_units_Z             1
_cell_measurement_temperature   150.00(10) 
_cell_measurement_reflns_used   2510
_cell_measurement_theta_min     3.4310
_cell_measurement_theta_max     29.3530
 
_exptl_crystal_description        plate
_exptl_crystal_colour             colourless
_exptl_crystal_density_meas       ?
_exptl_crystal_density_method     ?
_exptl_crystal_density_diffrn     2.265          
_exptl_crystal_F_000              380
_exptl_transmission_factor_min    ?
_exptl_transmission_factor_max    ?
_exptl_crystal_size_max           0.400
_exptl_crystal_size_mid           0.200
_exptl_crystal_size_min           0.100
_exptl_absorpt_coefficient_mu     1.952
_shelx_estimated_absorpt_T_min    0.509
_shelx_estimated_absorpt_T_max    0.829
_exptl_absorpt_correction_T_max    1.00000
_exptl_absorpt_correction_T_min    0.80510
_exptl_absorpt_correction_type     multi-scan
_exptl_absorpt_process_details
;
CrysAlisPro 1.171.39.46e (Rigaku Oxford Diffraction, 2018)
Empirical absorption correction using spherical harmonics,
 implemented in SCALE3 ABSPACK scaling algorithm.
;
_exptl_absorpt_special_details    ?
_diffrn_ambient_temperature       150(2)
_diffrn_radiation_wavelength      0.71073
_diffrn_radiation_type            MoK\a
_diffrn_detector                   'CCD plate'
_diffrn_detector_type              Atlas
_diffrn_source                     'micro-focus sealed X-ray tube'
_diffrn_measurement_device         'four-circle diffractometer'
_diffrn_measurement_device_type    'SuperNova, Dual, Cu at zero, Atlas'
_diffrn_measurement_method         '\w scans'
_diffrn_detector_area_resol_mean   5.2466
_diffrn_reflns_number             4464
_diffrn_reflns_av_unetI/netI      0.0609
_diffrn_reflns_av_R_equivalents   0.0408
_diffrn_reflns_limit_h_min        -9
_diffrn_reflns_limit_h_max        9
_diffrn_reflns_limit_k_min        -11
_diffrn_reflns_limit_k_max        10
_diffrn_reflns_limit_l_min        -12
_diffrn_reflns_limit_l_max        8
_diffrn_reflns_theta_min          2.766
_diffrn_reflns_theta_max          27.484
_diffrn_reflns_theta_full         25.242
_diffrn_measured_fraction_theta_max   0.999
_diffrn_measured_fraction_theta_full  0.999
_diffrn_reflns_Laue_measured_fraction_max    0.999
_diffrn_reflns_Laue_measured_fraction_full   0.999
_diffrn_reflns_point_group_measured_fraction_max   0.999
_diffrn_reflns_point_group_measured_fraction_full  0.999
_reflns_number_total              2648
_reflns_number_gt                 2299
_reflns_threshold_expression      'I > 2\s(I)'
_reflns_Friedel_coverage          0.000
_reflns_Friedel_fraction_max      .
_reflns_Friedel_fraction_full     .
 
_reflns_special_details
;
 Reflections were merged by SHELXL according to the crystal
 class for the calculation of statistics and refinement.
 
 _reflns_Friedel_fraction is defined as the number of unique
 Friedel pairs measured divided by the number that would be
 possible theoretically, ignoring centric projections and
 systematic absences.
;
 
_computing_cell_refinement         'CrysAlisPro 1.171.39.46e (Rigaku OD, 2018)'
_computing_data_collection         'CrysAlisPro 1.171.39.46e (Rigaku OD, 2018)'
_computing_data_reduction          'CrysAlisPro 1.171.39.46e (Rigaku OD, 2018)'
_computing_structure_refinement    'ShelXL (Sheldrick, 2015)'
_computing_structure_solution      'ShelXT (Sheldrick, 2015)'
_computing_molecular_graphics     ?
_computing_publication_material   ?
_refine_special_details           ?
_refine_ls_structure_factor_coef  Fsqd
_refine_ls_matrix_type            full
_refine_ls_weighting_scheme       calc
_refine_ls_weighting_details
'w=1/[\s^2^(Fo^2^)+(0.0314P)^2^] where P=(Fo^2^+2Fc^2^)/3'
_atom_sites_solution_primary      dual
_atom_sites_solution_secondary    ?
_atom_sites_solution_hydrogens    mixed
_refine_ls_hydrogen_treatment     constr
_refine_ls_extinction_method      none
_refine_ls_extinction_coef        .
_refine_ls_number_reflns          2648
_refine_ls_number_parameters      173
_refine_ls_number_restraints      0
_refine_ls_R_factor_all           0.0439
_refine_ls_R_factor_gt            0.0362
_refine_ls_wR_factor_ref          0.0832
_refine_ls_wR_factor_gt           0.0761
_refine_ls_goodness_of_fit_ref    1.036
_refine_ls_restrained_S_all       1.036
_refine_ls_shift/su_max           0.001
_refine_ls_shift/su_mean          0.000
 
loop_
 _atom_site_label
 _atom_site_type_symbol
 _atom_site_fract_x
 _atom_site_fract_y
 _atom_site_fract_z
 _atom_site_U_iso_or_equiv
 _atom_site_adp_type
 _atom_site_occupancy
 _atom_site_site_symmetry_order  
 _atom_site_calc_flag
 _atom_site_refinement_flags_posn
 _atom_site_refinement_flags_adp
 _atom_site_refinement_flags_occupancy
 _atom_site_disorder_assembly
 _atom_site_disorder_group
Ag1 Ag 0.61300(4) 0.52981(3) 0.86242(3) 0.02752(11) Uani 1 1 d . . . . .
P1 P 0.87063(13) 0.37105(12) 0.30837(12) 0.0306(2) Uani 1 1 d . . . . .
F1 F 0.6788(4) 0.4201(4) 0.4074(5) 0.1025(15) Uani 1 1 d . . . . .
F2 F 0.9549(5) 0.2704(4) 0.4565(3) 0.0795(10) Uani 1 1 d . . . . .
F3 F 0.8016(4) 0.2115(3) 0.3215(4) 0.0631(8) Uani 1 1 d . . . . .
F4 F 1.0612(3) 0.3226(3) 0.2116(3) 0.0503(7) Uani 1 1 d . . . . .
F5 F 0.9369(4) 0.5314(3) 0.2995(4) 0.0650(9) Uani 1 1 d . . . . .
F6 F 0.7815(5) 0.4769(4) 0.1642(4) 0.0926(13) Uani 1 1 d . . . . .
O1 O 0.6891(8) 0.5952(6) 0.5879(5) 0.0454(13) Uani 0.6 1 d . . P . .
H1A H 0.611780 0.556158 0.556152 0.068 Uiso 0.6 1 d R U P . .
H1B H 0.802980 0.539630 0.558061 0.068 Uiso 0.6 1 d R U P . .
N1 N 0.5038(4) 0.7886(4) 0.8379(4) 0.0262(7) Uani 1 1 d . . . . .
N2 N 0.3149(4) 0.7381(4) 1.0762(4) 0.0292(7) Uani 1 1 d . . . . .
C1 C 0.5661(6) 0.8965(5) 0.7050(5) 0.0338(9) Uani 1 1 d . . . . .
H1 H 0.652724 0.854677 0.633119 0.041 Uiso 1 1 calc R U . . .
C2 C 0.5116(6) 1.0666(5) 0.6656(5) 0.0399(10) Uani 1 1 d . . . . .
H2 H 0.559379 1.138019 0.568939 0.048 Uiso 1 1 calc R U . . .
C3 C 0.3900(6) 1.1293(5) 0.7663(5) 0.0413(11) Uani 1 1 d . . . . .
H3 H 0.352405 1.245253 0.741318 0.050 Uiso 1 1 calc R U . . .
C4 C 0.3193(6) 1.0216(5) 0.9085(5) 0.0340(9) Uani 1 1 d . . . . .
C5 C 0.3781(5) 0.8499(4) 0.9412(5) 0.0268(8) Uani 1 1 d . . . . .
C6 C 0.1945(6) 1.0765(5) 1.0219(6) 0.0397(11) Uani 1 1 d . . . . .
H6 H 0.153124 1.191156 1.004244 0.048 Uiso 1 1 calc R U . . .
C7 C 0.1346(6) 0.9637(5) 1.1559(6) 0.0404(10) Uani 1 1 d . . . . .
H7 H 0.051081 0.997989 1.233506 0.049 Uiso 1 1 calc R U . . .
C8 C 0.1977(5) 0.7958(5) 1.1781(5) 0.0350(9) Uani 1 1 d . . . . .
H8 H 0.153644 0.718322 1.272275 0.042 Uiso 1 1 calc R U . . .
 
loop_
 _atom_site_aniso_label
 _atom_site_aniso_U_11
 _atom_site_aniso_U_22
 _atom_site_aniso_U_33
 _atom_site_aniso_U_23
 _atom_site_aniso_U_13
 _atom_site_aniso_U_12
Ag1 0.03315(18) 0.02096(17) 0.02665(18) -0.01075(12) 0.00160(12) -0.00436(13)
P1 0.0226(5) 0.0251(5) 0.0406(6) -0.0129(4) 0.0032(4) -0.0040(4)
F1 0.056(2) 0.0526(18) 0.169(4) -0.056(2) 0.064(2) -0.0134(16)
F2 0.110(3) 0.086(2) 0.0372(16) -0.0080(15) -0.0175(18) -0.023(2)
F3 0.0427(16) 0.0472(16) 0.110(3) -0.0398(16) -0.0023(16) -0.0159(13)
F4 0.0338(13) 0.0567(16) 0.0590(17) -0.0328(14) 0.0163(12) -0.0091(12)
F5 0.0516(17) 0.0399(15) 0.110(3) -0.0386(16) 0.0020(16) -0.0157(14)
F6 0.080(2) 0.089(2) 0.100(3) 0.009(2) -0.062(2) -0.019(2)
O1 0.053(3) 0.044(3) 0.027(2) -0.013(2) -0.003(2) 0.009(3)
N1 0.0272(16) 0.0232(15) 0.0325(17) -0.0116(13) -0.0121(14) -0.0016(13)
N2 0.0278(16) 0.0268(16) 0.0411(19) -0.0193(15) -0.0102(15) -0.0020(14)
C1 0.038(2) 0.033(2) 0.033(2) -0.0081(17) -0.0118(18) -0.0089(19)
C2 0.048(3) 0.025(2) 0.048(3) -0.0051(19) -0.021(2) -0.0067(19)
C3 0.046(3) 0.0179(19) 0.063(3) -0.009(2) -0.028(2) -0.0018(18)
C4 0.032(2) 0.027(2) 0.056(3) -0.0193(19) -0.0258(19) 0.0006(17)
C5 0.0244(18) 0.0207(18) 0.042(2) -0.0144(16) -0.0145(17) -0.0017(15)
C6 0.033(2) 0.026(2) 0.075(3) -0.030(2) -0.026(2) 0.0057(18)
C7 0.031(2) 0.041(2) 0.063(3) -0.036(2) -0.013(2) 0.003(2)
C8 0.028(2) 0.038(2) 0.051(3) -0.028(2) -0.0070(19) -0.0062(18)
 
_geom_special_details
;
 All esds (except the esd in the dihedral angle between two l.s. planes)
 are estimated using the full covariance matrix.  The cell esds are taken
 into account individually in the estimation of esds in distances, angles
 and torsion angles; correlations between esds in cell parameters are only
 used when they are defined by crystal symmetry.  An approximate (isotropic)
 treatment of cell esds is used for estimating esds involving l.s. planes.
;
 
loop_
 _geom_bond_atom_site_label_1
 _geom_bond_atom_site_label_2
 _geom_bond_distance
 _geom_bond_site_symmetry_2
 _geom_bond_publ_flag
Ag1 N2 2.184(3) 2_667 ?
Ag1 N1 2.186(3) . ?
Ag1 O1 2.449(4) . ?
Ag1 Ag1 2.7235(6) 2_667 ?
P1 F6 1.567(3) . ?
P1 F4 1.570(2) . ?
P1 F2 1.572(3) . ?
P1 F3 1.584(3) . ?
P1 F1 1.589(3) . ?
P1 F5 1.595(3) . ?
O1 H1A 0.9142 . ?
O1 H1B 0.9174 . ?
N1 C1 1.335(5) . ?
N1 C5 1.375(5) . ?
N2 C8 1.323(5) . ?
N2 C5 1.364(5) . ?
C1 C2 1.391(6) . ?
C1 H1 0.9500 . ?
C2 C3 1.351(7) . ?
C2 H2 0.9500 . ?
C3 C4 1.408(6) . ?
C3 H3 0.9500 . ?
C4 C5 1.413(5) . ?
C4 C6 1.416(6) . ?
C6 C7 1.356(6) . ?
C6 H6 0.9500 . ?
C7 C8 1.399(6) . ?
C7 H7 0.9500 . ?
C8 H8 0.9500 . ?
 
loop_
 _geom_angle_atom_site_label_1
 _geom_angle_atom_site_label_2
 _geom_angle_atom_site_label_3
 _geom_angle
 _geom_angle_site_symmetry_1
 _geom_angle_site_symmetry_3
 _geom_angle_publ_flag
N2 Ag1 N1 169.76(12) 2_667 . ?
N2 Ag1 O1 96.78(14) 2_667 . ?
N1 Ag1 O1 91.94(14) . . ?
N2 Ag1 Ag1 85.98(9) 2_667 2_667 ?
N1 Ag1 Ag1 83.86(9) . 2_667 ?
O1 Ag1 Ag1 155.69(14) . 2_667 ?
F6 P1 F4 92.5(2) . . ?
F6 P1 F2 177.5(2) . . ?
F4 P1 F2 89.63(18) . . ?
F6 P1 F3 91.68(19) . . ?
F4 P1 F3 91.25(15) . . ?
F2 P1 F3 89.70(18) . . ?
F6 P1 F1 88.0(2) . . ?
F4 P1 F1 179.5(2) . . ?
F2 P1 F1 89.9(2) . . ?
F3 P1 F1 89.03(16) . . ?
F6 P1 F5 89.06(18) . . ?
F4 P1 F5 90.06(15) . . ?
F2 P1 F5 89.51(18) . . ?
F3 P1 F5 178.46(18) . . ?
F1 P1 F5 89.65(17) . . ?
Ag1 O1 H1A 110.6 . . ?
Ag1 O1 H1B 112.4 . . ?
H1A O1 H1B 101.8 . . ?
C1 N1 C5 117.8(3) . . ?
C1 N1 Ag1 114.6(3) . . ?
C5 N1 Ag1 127.5(2) . . ?
C8 N2 C5 117.7(3) . . ?
C8 N2 Ag1 116.9(3) . 2_667 ?
C5 N2 Ag1 125.4(2) . 2_667 ?
N1 C1 C2 123.7(4) . . ?
N1 C1 H1 118.1 . . ?
C2 C1 H1 118.1 . . ?
C3 C2 C1 119.3(4) . . ?
C3 C2 H2 120.4 . . ?
C1 C2 H2 120.4 . . ?
C2 C3 C4 119.6(4) . . ?
C2 C3 H3 120.2 . . ?
C4 C3 H3 120.2 . . ?
C3 C4 C5 118.5(4) . . ?
C3 C4 C6 123.4(4) . . ?
C5 C4 C6 118.1(4) . . ?
N2 C5 N1 117.2(3) . . ?
N2 C5 C4 121.8(4) . . ?
N1 C5 C4 121.0(4) . . ?
C7 C6 C4 119.2(4) . . ?
C7 C6 H6 120.4 . . ?
C4 C6 H6 120.4 . . ?
C6 C7 C8 119.0(4) . . ?
C6 C7 H7 120.5 . . ?
C8 C7 H7 120.5 . . ?
N2 C8 C7 124.2(4) . . ?
N2 C8 H8 117.9 . . ?
C7 C8 H8 117.9 . . ?
 
loop_
 _geom_hbond_atom_site_label_D 
 _geom_hbond_atom_site_label_H 
 _geom_hbond_atom_site_label_A 
 _geom_hbond_distance_DH 
 _geom_hbond_distance_HA 
 _geom_hbond_distance_DA 
 _geom_hbond_angle_DHA 
 _geom_hbond_site_symmetry_A 
 _geom_hbond_publ_flag
O1 H1A F1  0.91 2.12 2.787(7) 129.0 . yes
O1 H1A F1  0.91 2.11 2.810(7) 133.0 2_666 yes
O1 H1B F5  0.92 2.49 3.121(6) 126.6 . yes
O1 H1B F5  0.92 2.51 3.084(6) 121.2 2_766 yes
C1 H1 O1  0.95 2.45 3.152(6) 130.3 . yes
C8 H8 F5  0.95 2.52 3.141(5) 123.0 1_456 yes
 
_refine_diff_density_max    0.904
_refine_diff_density_min   -0.698
_refine_diff_density_rms    0.129

_shelx_res_file
;
TITL mob803.res in P-1
    mob803.res
    created by SHELXL-2018/3 at 10:54:48 on 18-Dec-2019
CELL 0.71073 7.5705 8.9121 9.7311 67.362 75.311 75.443
ZERR 1 0.0005 0.0005 0.0008 0.007 0.006 0.005
LATT 1
SFAC C H Ag F N O P
UNIT 16 14.4 2 12 4 1.2 2
EQIV $1 1-X,1-Y,1-Z
EQIV $2 2-X,1-Y,1-Z
EQIV $3 -1+X,+Y,1+Z

L.S. 10
PLAN  20
SIZE 0.4 0.2 0.1
TEMP -123
HTAB O1 F1
HTAB O1 F1_$1
HTAB O1 F5
HTAB O1 F5_$2
HTAB C1 O1
HTAB C8 F5_$3
BOND $H
fmap 2
acta
SHEL 20.4 0.77
REM <olex2.extras>
REM <HklSrc "%.\\mob803.hkl">
REM </olex2.extras>

WGHT    0.031400
FVAR       0.65446
AG1   3    0.613000    0.529810    0.862420    11.00000    0.03315    0.02096 =
         0.02665   -0.01075    0.00160   -0.00436
P1    7    0.870626    0.371055    0.308367    11.00000    0.02262    0.02506 =
         0.04058   -0.01288    0.00316   -0.00396
F1    4    0.678758    0.420067    0.407378    11.00000    0.05552    0.05256 =
         0.16897   -0.05564    0.06427   -0.01339
F2    4    0.954861    0.270399    0.456494    11.00000    0.10989    0.08554 =
         0.03716   -0.00804   -0.01754   -0.02304
F3    4    0.801577    0.211547    0.321520    11.00000    0.04271    0.04717 =
         0.10974   -0.03977   -0.00234   -0.01592
F4    4    1.061227    0.322629    0.211583    11.00000    0.03381    0.05667 =
         0.05905   -0.03279    0.01633   -0.00911
F5    4    0.936867    0.531382    0.299478    11.00000    0.05159    0.03991 =
         0.11036   -0.03859    0.00200   -0.01572
F6    4    0.781510    0.476902    0.164214    11.00000    0.08028    0.08853 =
         0.09980    0.00920   -0.06178   -0.01871
O1    6    0.689119    0.595209    0.587851    10.60000    0.05295    0.04401 =
         0.02702   -0.01258   -0.00325    0.00948
AFIX   7
H1A   2    0.611780    0.556158    0.556152    10.60000   -1.50000
H1B   2    0.802980    0.539630    0.558061    10.60000   -1.50000
AFIX   0
N1    5    0.503793    0.788626    0.837877    11.00000    0.02718    0.02324 =
         0.03254   -0.01159   -0.01208   -0.00156
N2    5    0.314931    0.738136    1.076208    11.00000    0.02783    0.02679 =
         0.04109   -0.01930   -0.01016   -0.00200
C1    1    0.566148    0.896493    0.704953    11.00000    0.03830    0.03253 =
         0.03265   -0.00814   -0.01176   -0.00886
AFIX  43
H1    2    0.652724    0.854677    0.633119    11.00000   -1.20000
AFIX   0
C2    1    0.511617    1.066641    0.665585    11.00000    0.04792    0.02484 =
         0.04766   -0.00514   -0.02066   -0.00672
AFIX  43
H2    2    0.559379    1.138019    0.568939    11.00000   -1.20000
AFIX   0
C3    1    0.389997    1.129257    0.766298    11.00000    0.04624    0.01788 =
         0.06337   -0.00874   -0.02782   -0.00185
AFIX  43
H3    2    0.352405    1.245253    0.741318    11.00000   -1.20000
AFIX   0
C4    1    0.319273    1.021639    0.908487    11.00000    0.03169    0.02684 =
         0.05569   -0.01933   -0.02583    0.00063
C5    1    0.378101    0.849912    0.941179    11.00000    0.02439    0.02073 =
         0.04237   -0.01436   -0.01446   -0.00168
C6    1    0.194457    1.076535    1.021868    11.00000    0.03322    0.02570 =
         0.07497   -0.02979   -0.02555    0.00567
AFIX  43
H6    2    0.153124    1.191156    1.004244    11.00000   -1.20000
AFIX   0
C7    1    0.134597    0.963657    1.155876    11.00000    0.03069    0.04150 =
         0.06299   -0.03562   -0.01274    0.00290
AFIX  43
H7    2    0.051081    0.997989    1.233506    11.00000   -1.20000
AFIX   0
C8    1    0.197732    0.795846    1.178051    11.00000    0.02805    0.03789 =
         0.05144   -0.02829   -0.00700   -0.00618
AFIX  43
H8    2    0.153644    0.718322    1.272275    11.00000   -1.20000
AFIX   0
HKLF 4


REM  mob803.res in P-1
REM wR2 = 0.0832, GooF = S = 1.036, Restrained GooF = 1.036 for all data
REM R1 = 0.0362 for 2299 Fo > 4sig(Fo) and 0.0439 for all 2648 data
REM 173 parameters refined using 0 restraints

END

WGHT      0.0314      0.0000

REM Highest difference peak  0.904,  deepest hole -0.698,  1-sigma level  0.129
Q1    1   0.8345  0.3765  0.1210  11.00000  0.05    0.90
Q2    1   0.7369  0.4972  0.1791  11.00000  0.05    0.57
Q3    1   0.9361  0.5380  0.1971  11.00000  0.05    0.55
Q4    1   0.4761  1.3801  0.7369  11.00000  0.05    0.54
Q5    1   0.7571  0.7177  0.5820  11.00000  0.05    0.49
Q6    1   0.6874  0.4146  0.4607  11.00000  0.05    0.47
Q7    1   0.0890  0.7221  1.0958  11.00000  0.05    0.47
Q8    1   0.5562  0.6443  0.8710  11.00000  0.05    0.46
Q9    1   0.7631  0.4428  0.4372  11.00000  0.05    0.45
Q10   1   0.6673  0.5198  0.7579  11.00000  0.05    0.43
Q11   1   0.5849  0.6286  1.0219  11.00000  0.05    0.42
Q12   1   0.6856  0.4300  0.3188  11.00000  0.05    0.41
Q13   1   0.8348  0.2420  0.2155  11.00000  0.05    0.40
Q14   1   0.5247  0.9329  0.9195  11.00000  0.05    0.40
Q15   1   0.5452  0.6341  1.1417  11.00000  0.05    0.38
Q16   1   1.0868  0.4235  0.3255  11.00000  0.05    0.38
Q17   1   0.5249  0.7388  0.7581  11.00000  0.05    0.38
Q18   1   0.6998  0.2625  0.3440  11.00000  0.05    0.37
Q19   1   0.5581  1.3166  0.6808  11.00000  0.05    0.37
Q20   1   0.8337  0.5891  0.5811  11.00000  0.05    0.37
;
_shelx_res_checksum   68456

_shelx_hkl_file
;
 -10  -7  -5   17.53    7.02
 -10  -6  -5   53.26   12.33
 -10  -6  -4    0.75    1.79
 -10  -5  -5   51.50   12.56
 -10  -5  -4    4.47    4.00
 -10  -5  -3   52.77   11.33
 -10  -4  -5   32.72    9.70
 -10  -4  -4    9.88    5.26
 -10  -4  -3   21.70    7.64
 -10  -4  -2   64.00   12.53
 -10  -3  -5   23.65    8.71
 -10  -3  -4   74.79   14.89
 -10  -3  -3    5.76    3.84
 -10  -3  -2   76.82   14.02
 -10  -3  -1    3.22    4.22
 -10  -2  -4    5.42    4.62
 -10  -2  -3   -6.82    5.06
 -10  -2  -2  108.40   17.16
 -10  -2  -1   36.32    9.85
 -10  -1  -3   11.99    7.05
 -10  -1  -2   39.36   10.73
 -10  -1  -1   64.31   13.56
 -10   0  -2   11.16    6.67
 -10   0  -1  119.62   19.15
  -9  -9  -6   14.47    6.95
  -9  -9  -5   52.72   11.95
  -9  -8  -7   19.18    8.12
  -9  -8  -6   14.93    7.50
  -9  -8  -5   35.69    9.76
  -9  -8  -4   54.22   11.42
  -9  -7  -7    8.27    5.51
  -9  -7  -6   30.99    9.32
  -9  -7  -5   46.92   10.79
  -9  -7  -4   52.08   10.93
  -9  -7  -3   -0.07    2.42
  -9  -6  -8   18.21    7.44
  -9  -6  -7    0.78    3.83
  -9  -6  -6   69.61   13.64
  -9  -6  -5   18.86    6.99
  -9  -6  -4    0.94    3.45
  -9  -6  -3   -1.28    2.24
  -9  -6  -2   53.35   10.24
  -9  -5  -8   82.58   16.05
  -9  -5  -7   -0.37    2.36
  -9  -5  -6   41.37   10.96
  -9  -5  -5   63.11   12.86
  -9  -5  -4   57.14   11.76
  -9  -5  -3   -2.49    2.64
  -9  -5  -2   49.01    9.82
  -9  -4  -8   63.87   14.19
  -9  -4  -7   77.89   15.40
  -9  -4  -6   41.78   10.57
  -9  -4  -5  143.35   19.48
  -9  -4  -4    6.11    3.94
  -9  -4  -3    5.44    3.76
  -9  -4  -2    7.68    3.67
  -9  -4  -1  121.25   15.42
  -9  -3  -7   11.28    6.43
  -9  -3  -6   10.40    6.04
  -9  -3  -5  141.06   19.76
  -9  -3  -4   54.51   11.85
  -9  -3  -3   -2.90    4.55
  -9  -3  -2   -3.41    3.64
  -9  -3  -1   93.99   13.92
  -9  -3   0  312.27   25.53
  -9  -2  -7   18.93    7.44
  -9  -2  -6    2.80    3.75
  -9  -2  -5   73.88   14.39
  -9  -2  -4  138.90   19.26
  -9  -2  -3    2.02    2.43
  -9  -2  -2    1.88    2.95
  -9  -2  -1   31.84    8.62
  -9  -2   0   89.44   13.93
  -9  -2   1    2.28    2.89
  -9  -1  -6   15.46    6.70
  -9  -1  -5   24.21    9.23
  -9  -1  -4  115.32   18.19
  -9  -1  -3   10.92    5.69
  -9  -1  -2   37.20   10.11
  -9  -1  -1   19.27    7.03
  -9  -1   0   87.75   14.25
  -9   0  -5    3.48    5.13
  -9   0  -4   97.86   17.57
  -9   0  -3   76.06   15.01
  -9   0  -2    2.61    4.87
  -9   0  -1   31.83    9.23
  -9   0   0   70.38   13.44
  -9   1  -4   89.18   17.14
  -9   1  -3  147.02   21.60
  -9   1  -2   14.02    6.62
  -9   1  -1   23.17    8.04
  -9   2  -2    5.65    5.00
  -8 -10  -6   70.45   13.99
  -8 -10  -5   77.62   13.99
  -8  -9  -8    7.55    5.83
  -8  -9  -7   22.10    8.54
  -8  -9  -6   32.21    9.52
  -8  -9  -5   52.45   11.65
  -8  -9  -4   10.95    5.20
  -8  -8  -8   37.43   10.55
  -8  -8  -7   29.08    8.77
  -8  -8  -6    0.85    2.36
  -8  -8  -5  165.81   20.45
  -8  -8  -4  115.50   16.53
  -8  -8  -3    2.30    2.95
  -8  -7  -9   22.70    8.56
  -8  -7  -8   35.56   10.36
  -8  -7  -7   60.13   13.01
  -8  -7  -6    6.78    4.17
  -8  -7  -5  172.75   20.77
  -8  -7  -4  152.01   18.63
  -8  -7  -3    8.22    4.54
  -8  -7  -2   13.33    4.73
  -8  -6  -9   10.18    5.35
  -8  -6  -8   61.03   13.57
  -8  -6  -7   50.12   11.98
  -8  -6  -6    1.26    2.58
  -8  -6  -5   79.77   13.70
  -8  -6  -4  118.10   16.10
  -8  -6  -3    3.59    3.02
  -8  -6  -2   26.35    7.32
  -8  -6  -1   82.02   11.20
  -8  -5  -9    4.01    3.62
  -8  -5  -8   17.08    7.49
  -8  -5  -7    2.80    3.75
  -8  -5  -6    4.28    4.35
  -8  -5  -5   13.35    5.96
  -8  -5  -4  314.06   26.60
  -8  -5  -3   55.49   10.56
  -8  -5  -2   49.07    9.63
  -8  -5  -1   57.34    9.64
  -8  -4  -9    0.57    3.18
  -8  -4  -8  190.00   23.50
  -8  -4  -7  251.13   26.23
  -8  -4  -6   65.18   12.80
  -8  -4  -5    3.94    3.49
  -8  -4  -4  282.70   25.33
  -8  -4  -3  301.04   25.24
  -8  -4  -2   32.88    7.76
  -8  -4  -1  118.91   14.09
  -8  -4   0   58.85    9.43
  -8  -3  -9    6.82    4.94
  -8  -3  -8   50.47   12.15
  -8  -3  -7    6.29    5.53
  -8  -3  -6    3.68    3.48
  -8  -3  -5    6.43    4.73
  -8  -3  -4   69.99   12.60
  -8  -3  -3  406.36   30.12
  -8  -3  -2    0.45    2.36
  -8  -3  -1  146.71   16.30
  -8  -3   0  134.15   15.00
  -8  -3   1  120.45   13.86
  -8  -2  -9   15.15    7.97
  -8  -2  -8   14.91    7.24
  -8  -2  -7   93.29   16.28
  -8  -2  -6   10.11    5.30
  -8  -2  -5    1.97    3.88
  -8  -2  -4    2.96    3.61
  -8  -2  -3  398.46   30.22
  -8  -2  -2  148.21   17.35
  -8  -2  -1  105.69   14.33
  -8  -2   0  152.62   16.84
  -8  -2   1   50.59    9.26
  -8  -1  -9    1.89    3.15
  -8  -1  -8    7.10    4.57
  -8  -1  -7  108.48   17.82
  -8  -1  -6   28.29    8.86
  -8  -1  -5    4.15    3.28
  -8  -1  -4   15.10    6.47
  -8  -1  -3   46.09   10.37
  -8  -1  -2   36.00    8.61
  -8  -1  -1   28.06    7.92
  -8  -1   0  166.41   18.38
  -8  -1   1   76.66   12.12
  -8   0  -8   -1.69    3.81
  -8   0  -7   79.89   15.61
  -8   0  -6   98.06   16.98
  -8   0  -5    4.82    5.63
  -8   0  -4   50.98   11.72
  -8   0  -3  133.60   18.38
  -8   0  -2  149.94   18.87
  -8   0  -1    3.70    2.62
  -8   0   0   92.04   14.38
  -8   1  -7   26.69    9.59
  -8   1  -6   63.90   14.30
  -8   1  -5    5.97    5.19
  -8   1  -4   25.17    8.80
  -8   1  -3   94.20   16.01
  -8   1  -2  125.85   18.17
  -8   1  -1   14.58    6.27
  -8   1   0   76.01   13.51
  -8   2  -6   97.33   18.13
  -8   2  -5   28.11   10.12
  -8   2  -4   33.96   10.30
  -8   2  -3   30.85   10.01
  -8   2  -2  133.57   19.54
  -8   2  -1   99.95   16.69
  -8   3  -4    7.18    6.99
  -8   3  -3   55.21   13.42
  -7 -11  -6   -0.38    1.42
  -7 -11  -5   63.95   13.16
  -7 -10  -8  122.24   20.09
  -7 -10  -7    2.48    3.50
  -7 -10  -6   -1.58    4.17
  -7 -10  -5   28.56    9.00
  -7 -10  -4  379.02   30.80
  -7  -9  -9   15.13    7.83
  -7  -9  -8  205.87   25.22
  -7  -9  -7   40.02   10.84
  -7  -9  -6    4.31    3.55
  -7  -9  -5   14.47    6.26
  -7  -9  -4   62.62   11.99
  -7  -9  -3    9.00    4.53
  -7  -8 -10   32.95   10.55
  -7  -8  -9   -5.36    4.79
  -7  -8  -8  138.27   20.00
  -7  -8  -7   48.78   11.47
  -7  -8  -6   -1.12    2.73
  -7  -8  -5   24.11    7.92
  -7  -8  -4  212.83   21.34
  -7  -8  -3  178.92   18.68
  -7  -8  -2    9.25    4.19
  -7  -7 -10   40.67   11.11
  -7  -7  -9   -0.14    3.58
  -7  -7  -8  124.66   18.28
  -7  -7  -7  343.46   30.31
  -7  -7  -6   84.75   14.15
  -7  -7  -5   30.20    8.33
  -7  -7  -4  230.66   22.16
  -7  -7  -3  190.78   19.29
  -7  -7  -2   22.89    6.47
  -7  -7  -1  207.87   17.57
  -7  -6 -10   35.86   10.88
  -7  -6  -9    2.92    3.28
  -7  -6  -8   22.22    7.82
  -7  -6  -7  186.97   21.88
  -7  -6  -6   20.94    7.04
  -7  -6  -5   20.90    6.78
  -7  -6  -4  186.12   19.64
  -7  -6  -3  311.41   24.69
  -7  -6  -2  124.90   14.17
  -7  -6  -1  115.04   12.70
  -7  -6   0  317.38   20.33
  -7  -5 -11   87.78   16.70
  -7  -5 -10   66.04   14.30
  -7  -5  -9    0.05    3.90
  -7  -5  -8    9.96    5.67
  -7  -5  -7  119.75   17.60
  -7  -5  -6   67.32   12.65
  -7  -5  -5   15.68    6.46
  -7  -5  -4   94.38   13.70
  -7  -5  -3   85.50   12.55
  -7  -5  -2   56.90    9.46
  -7  -5  -1   59.28    9.18
  -7  -5   0  472.53   25.88
  -7  -4 -11   52.05   12.79
  -7  -4 -10   48.39   12.00
  -7  -4  -9    8.57    5.32
  -7  -4  -8    6.17    4.53
  -7  -4  -7  318.95   28.53
  -7  -4  -6  332.22   28.39
  -7  -4  -5   26.39    7.60
  -7  -4  -4  133.07   16.33
  -7  -4  -3  118.48   14.46
  -7  -4  -2  387.15   26.18
  -7  -4  -1   30.63    6.88
  -7  -4   0  593.94   30.17
  -7  -4   1  264.95   17.88
  -7  -3 -11   54.29   12.95
  -7  -3 -10  141.93   20.20
  -7  -3  -9   23.60    8.01
  -7  -3  -8    2.99    3.72
  -7  -3  -7   81.27   13.96
  -7  -3  -6  648.67   40.67
  -7  -3  -5   62.20   11.43
  -7  -3  -4  429.22   30.42
  -7  -3  -3  138.98   15.97
  -7  -3  -2   41.47    8.30
  -7  -3  -1  127.16   13.99
  -7  -3   0  232.95   18.41
  -7  -3   1  506.55   27.29
  -7  -2 -11   10.57    5.72
  -7  -2 -10   59.28   13.20
  -7  -2  -9   16.91    7.06
  -7  -2  -8    2.25    3.22
  -7  -2  -7   46.49   10.88
  -7  -2  -6  170.77   20.13
  -7  -2  -5   67.85   12.51
  -7  -2  -4  143.53   17.27
  -7  -2  -3  266.43   22.99
  -7  -2  -2   68.38   10.89
  -7  -2  -1   50.71    8.85
  -7  -2   0   14.57    4.85
  -7  -2   1  564.56   30.72
  -7  -1 -10  118.51   18.85
  -7  -1  -9   55.99   13.04
  -7  -1  -8    2.40    3.73
  -7  -1  -7   33.01    9.36
  -7  -1  -6  131.01   17.77
  -7  -1  -5  110.05   15.95
  -7  -1  -4   35.69    8.71
  -7  -1  -3  370.35   27.84
  -7  -1  -2  127.08   15.48
  -7  -1  -1   24.01    6.65
  -7  -1   0   41.73    8.64
  -7  -1   1  295.73   22.31
  -7   0 -10   48.22   12.18
  -7   0  -9   81.47   15.57
  -7   0  -8    0.67    3.04
  -7   0  -7   21.52    7.72
  -7   0  -6  262.83   26.13
  -7   0  -5  368.39   30.45
  -7   0  -4    7.03    4.76
  -7   0  -3  308.86   26.11
  -7   0  -2  226.68   21.74
  -7   0  -1    2.03    2.77
  -7   0   0   48.68    9.36
  -7   0   1  185.07   18.44
  -7   1  -9  141.22   21.07
  -7   1  -8   12.73    5.83
  -7   1  -7   11.50    5.98
  -7   1  -6   34.44    9.60
  -7   1  -5   94.60   15.72
  -7   1  -4   35.87    9.38
  -7   1  -3  174.77   20.14
  -7   1  -2  444.05   32.55
  -7   1  -1   69.58   12.23
  -7   1   0    0.63    2.53
  -7   2  -8   10.48    6.65
  -7   2  -7    9.47    5.94
  -7   2  -6   44.62   11.44
  -7   2  -5   54.53   12.55
  -7   2  -4   68.68   13.71
  -7   2  -3   13.83    6.52
  -7   2  -2  589.15   39.61
  -7   2  -1  241.70   24.09
  -7   3  -7   10.10    6.51
  -7   3  -6   46.64   12.11
  -7   3  -5   54.78   12.77
  -7   3  -4   40.01   11.02
  -7   3  -3   -1.98    3.95
  -7   3  -2  162.94   21.03
  -7   4  -5   34.24   11.06
  -6 -11  -7  295.17   30.76
  -6 -11  -6   22.54    8.55
  -6 -11  -5   70.09   13.65
  -6 -11  -4   41.95   10.48
  -6 -10  -9    0.69    3.00
  -6 -10  -8   26.00    9.34
  -6 -10  -7  172.97   22.65
  -6 -10  -6   53.04   12.03
  -6 -10  -5   88.94   14.91
  -6 -10  -4   66.54   12.39
  -6 -10  -3   82.62   13.10
  -6  -9 -10   25.54    9.87
  -6  -9  -9    4.09    2.81
  -6  -9  -8   -0.69    3.93
  -6  -9  -7  216.55   24.37
  -6  -9  -6  207.83   23.00
  -6  -9  -5   17.73    6.52
  -6  -9  -4  178.72   19.86
  -6  -9  -3   94.41   13.71
  -6  -9  -2  139.35   15.84
  -6  -8 -10  135.03   20.54
  -6  -8  -9    6.23    5.30
  -6  -8  -8   12.38    6.16
  -6  -8  -7   81.48   14.53
  -6  -8  -6  101.55   15.53
  -6  -8  -5    4.11    4.59
  -6  -8  -4   98.26   14.03
  -6  -8  -3   85.69   12.55
  -6  -8  -2    2.37    2.50
  -6  -8  -1   13.57    4.56
  -6  -7 -11   68.13   14.38
  -6  -7 -10  176.94   22.98
  -6  -7  -9   49.69   11.82
  -6  -7  -8   11.16    5.78
  -6  -7  -7  186.38   21.50
  -6  -7  -6  282.39   25.66
  -6  -7  -5   16.98    6.26
  -6  -7  -4   51.15   10.06
  -6  -7  -3  370.17   26.42
  -6  -7  -2  367.08   24.94
  -6  -7  -1   25.85    5.96
  -6  -7   0  174.50   14.23
  -6  -6 -11   14.35    6.63
  -6  -6 -10   75.79   14.42
  -6  -6  -9   21.20    7.70
  -6  -6  -8   16.79    6.32
  -6  -6  -7   66.54   12.40
  -6  -6  -6  207.62   21.39
  -6  -6  -5  101.35   14.01
  -6  -6  -4   28.81    7.35
  -6  -6  -3  431.65   28.07
  -6  -6  -2  250.19   19.69
  -6  -6  -1   25.78    5.85
  -6  -5 -12   16.58    7.52
  -6  -5 -11    9.51    5.60
  -6  -5 -10  199.58   23.78
  -6  -5  -9  202.75   22.93
  -6  -5  -8    5.86    5.00
  -6  -5  -7   88.55   14.02
  -6  -5  -6   96.86   14.13
  -6  -5  -5  223.34   20.92
  -6  -5  -4    5.44    3.19
  -6  -5  -3  344.99   24.58
  -6  -5  -2  124.48   13.61
  -6  -5  -1    4.41    2.56
  -6  -4 -12    9.10    5.51
  -6  -4 -11   -0.60    3.07
  -6  -4 -10   68.66   13.61
  -6  -4  -9  182.53   21.98
  -6  -4  -8   16.84    6.77
  -6  -4  -7  204.95   21.88
  -6  -4  -6    4.76    4.11
  -6  -4  -5    9.48    5.03
  -6  -4  -4   53.81   10.17
  -6  -4  -3  452.19   28.57
  -6  -4  -2  770.06   37.08
  -6  -4  -1   24.97    5.84
  -6  -4   2  625.39   24.94
  -6  -3 -12   11.38    6.15
  -6  -3 -11    0.70    2.73
  -6  -3 -10   65.62   13.20
  -6  -3  -9  169.59   20.74
  -6  -3  -8   97.33   15.27
  -6  -3  -7   90.19   14.42
  -6  -3  -6  689.01   40.67
  -6  -3  -5  769.30   41.67
  -6  -3  -4  285.34   22.87
  -6  -3  -3  221.70   18.95
  -6  -3  -2 1046.23   45.02
  -6  -3  -1   67.91    9.38
  -6  -3   0   89.00   10.07
  -6  -3   2  359.67   19.15
  -6  -2 -12   17.10    7.32
  -6  -2 -11    2.27    2.86
  -6  -2 -10    0.67    2.65
  -6  -2  -9  129.54   18.32
  -6  -2  -8  105.10   15.96
  -6  -2  -7    8.86    5.03
  -6  -2  -6  125.98   10.28
  -6  -2  -6  115.61   15.34
  -6  -2  -5    0.47    2.83
  -6  -2  -4   50.28    9.45
  -6  -2  -3   25.29    6.67
  -6  -2  -2  845.42   39.98
  -6  -2  -1  290.95   20.55
  -6  -2   0   47.31    7.58
  -6  -1 -12   36.02   10.41
  -6  -1 -11   -7.11    5.79
  -6  -1 -10   13.86    6.24
  -6  -1  -9   31.70    9.22
  -6  -1  -8   41.01   10.22
  -6  -1  -7    3.68    4.04
  -6  -1  -6  106.17   15.16
  -6  -1  -5  172.45   13.77
  -6  -1  -5  171.41   18.57
  -6  -1  -4   83.02   12.50
  -6  -1  -3   -0.85    3.19
  -6  -1  -2  521.93   30.33
  -6  -1  -1  925.11   41.77
  -6  -1   0   27.01    6.20
  -6  -1   1  218.78   17.09
  -6  -1   2  317.75   20.70
  -6   0 -11    2.30    3.37
  -6   0 -10   25.29    8.33
  -6   0  -9   52.27   12.06
  -6   0  -8  102.01   15.86
  -6   0  -7   14.68    6.60
  -6   0  -6  139.68   17.60
  -6   0  -5  245.50   22.88
  -6   0  -5  249.56   19.58
  -6   0  -4   17.14    5.78
  -6   0  -3    6.51    3.98
  -6   0  -2   96.98   12.92
  -6   0  -1  348.45   24.43
  -6   0   0    2.73    2.51
  -6   0   1  101.38   12.03
  -6   1 -11   20.09    8.58
  -6   1 -10    4.81    4.24
  -6   1  -9   78.05   14.48
  -6   1  -8   92.55   15.46
  -6   1  -7   30.48    8.96
  -6   1  -6   41.25    9.82
  -6   1  -5  331.51   27.74
  -6   1  -4  116.14   15.55
  -6   1  -3   14.23    4.66
  -6   1  -3   13.88    5.43
  -6   1  -2   15.67    5.47
  -6   1  -1  904.44   44.58
  -6   1   0  394.16   27.02
  -6   1   1   60.22   10.18
  -6   2 -10   -2.62    3.44
  -6   2  -9   -5.37    4.00
  -6   2  -8    2.59    3.27
  -6   2  -7   44.08   10.88
  -6   2  -6    1.55    3.61
  -6   2  -5  222.13   23.28
  -6   2  -4   36.14    9.19
  -6   2  -3   16.56    6.07
  -6   2  -2    6.37    3.89
  -6   2  -1  279.41   24.14
  -6   2   0  608.09   36.56
  -6   3  -9   52.70   13.22
  -6   3  -8   37.80   11.00
  -6   3  -7   20.15    8.16
  -6   3  -6   14.37    6.29
  -6   3  -5  127.34   18.43
  -6   3  -4  267.32   26.51
  -6   3  -3    0.34    2.73
  -6   3  -2   18.64    6.48
  -6   3  -1   50.31   10.52
  -6   4  -8   41.76   11.84
  -6   4  -7   17.77    7.72
  -6   4  -6    2.19    3.67
  -6   4  -5   36.56   10.44
  -6   4  -4  153.04   20.78
  -5 -12  -6   71.07   14.73
  -5 -12  -5    6.88    5.31
  -5 -11  -8   32.29   10.15
  -5 -11  -7  101.09   17.71
  -5 -11  -6  204.87   24.44
  -5 -11  -5  106.85   16.93
  -5 -11  -4   90.99   14.91
  -5 -11  -3  235.00   23.49
  -5 -10  -9  148.00   21.69
  -5 -10  -8   34.39   10.48
  -5 -10  -7   62.09   13.17
  -5 -10  -6   25.61    8.26
  -5 -10  -5  122.55   17.41
  -5 -10  -4   12.96    6.01
  -5 -10  -3  384.29   29.28
  -5 -10  -2  104.50   14.11
  -5  -9 -10   11.77    6.56
  -5  -9  -9   24.95    8.88
  -5  -9  -8    2.86    3.03
  -5  -9  -7   93.22   15.56
  -5  -9  -6  133.76   18.22
  -5  -9  -5   89.43   14.22
  -5  -9  -4    8.01    4.73
  -5  -9  -3  398.72   28.78
  -5  -9  -2  533.46   32.46
  -5  -9  -1   51.21    8.83
  -5  -8 -11    8.77    5.15
  -5  -8 -10  202.98   24.66
  -5  -8  -9  319.85   30.37
  -5  -8  -8   10.96    5.86
  -5  -8  -7   97.90   15.37
  -5  -8  -6  235.88   23.29
  -5  -8  -5  146.23    9.81
  -5  -8  -5  118.11   15.88
  -5  -8  -4   -0.66    2.23
  -5  -8  -3  154.68   16.50
  -5  -8  -2   76.81   11.08
  -5  -8  -1    6.88    3.32
  -5  -8   0   26.76    5.61
  -5  -7 -12   48.91   12.55
  -5  -7 -11    2.15    4.31
  -5  -7 -10  103.88   16.88
  -5  -7  -9  269.03   26.93
  -5  -7  -8  102.11   15.67
  -5  -7  -7   94.54   14.74
  -5  -7  -6  270.74   24.29
  -5  -7  -5   89.59   13.15
  -5  -7  -4    8.26    4.47
  -5  -7  -3  121.74   14.17
  -5  -7  -2  606.23   32.57
  -5  -7  -1  251.14   18.58
  -5  -6 -12   50.64   12.14
  -5  -6 -11    0.72    2.93
  -5  -6 -10   14.01    6.02
  -5  -6  -9   83.87   14.56
  -5  -6  -8  306.84   27.15
  -5  -6  -7   18.78    6.86
  -5  -6  -6  799.11   43.68
  -5  -6  -5  618.73   36.18
  -5  -6  -4  125.58   14.51
  -5  -6  -3   92.57   11.98
  -5  -6  -2  611.93   31.69
  -5  -6  -1  537.05   27.87
  -5  -6   1  316.43   16.71
  -5  -5 -13    9.77    5.09
  -5  -5 -12   51.13   12.43
  -5  -5 -11    7.71    4.35
  -5  -5 -10   41.05   10.45
  -5  -5  -9   63.23   12.32
  -5  -5  -8  207.62   11.49
  -5  -5  -8  201.99   21.61
  -5  -5  -7   96.12   14.17
  -5  -5  -6  602.01   36.38
  -5  -5  -5  412.04   28.23
  -5  -5  -4   11.00    4.14
  -5  -5  -3   21.63    5.87
  -5  -5  -2  478.94   26.81
  -5  -5   1  530.71   22.42
  -5  -5   2  209.73    9.74
  -5  -4 -13   85.22   16.04
  -5  -4 -12  180.39   22.65
  -5  -4 -11   10.89    5.41
  -5  -4 -10   34.40    9.10
  -5  -4  -9  138.63   18.02
  -5  -4  -8  134.87   17.11
  -5  -4  -7  164.44   18.27
  -5  -4  -7  158.32    8.61
  -5  -4  -6  212.87   20.22
  -5  -4  -5  591.84   34.04
  -5  -4  -4   81.18   11.11
  -5  -4  -3   19.78    5.49
  -5  -4  -2  219.86   17.05
  -5  -4   1  971.78   34.40
  -5  -4   2  287.49   13.15
  -5  -3 -13    7.40    4.46
  -5  -3 -12   65.32   13.29
  -5  -3 -11   40.67   10.44
  -5  -3 -10   16.42    6.34
  -5  -3  -9  120.00   16.84
  -5  -3  -8  105.57   15.05
  -5  -3  -8   82.64    9.49
  -5  -3  -7  218.78   13.79
  -5  -3  -7  256.01   22.73
  -5  -3  -6   38.03    4.08
  -5  -3  -6   40.43    8.82
  -5  -3  -5 1730.53   66.99
  -5  -3  -4  430.57   27.34
  -5  -3  -3    9.73    3.99
  -5  -3  -2  350.37   22.12
  -5  -3   1  317.08   16.84
  -5  -3   2 1074.67   35.65
  -5  -2 -12   48.19   11.38
  -5  -2 -11  102.54   15.80
  -5  -2 -10    7.74    5.43
  -5  -2  -9  183.58   20.45
  -5  -2  -8  352.01   28.26
  -5  -2  -7   51.21   10.09
  -5  -2  -7   52.57    7.70
  -5  -2  -6    0.81    1.68
  -5  -2  -6   -0.97    3.70
  -5  -2  -5  698.63   37.10
  -5  -2  -5  667.30   25.40
  -5  -2  -4 1213.63   50.96
  -5  -2  -3  344.77   22.64
  -5  -2  -2  622.74   30.61
  -5  -2   2 1290.07   43.10
  -5  -1 -12   37.59   10.21
  -5  -1 -11   51.67   11.59
  -5  -1 -10   11.42    5.06
  -5  -1  -9   29.55    8.40
  -5  -1  -8   95.52   14.38
  -5  -1  -7   61.45   11.02
  -5  -1  -6    5.86    3.29
  -5  -1  -6    2.09    2.64
  -5  -1  -5  249.55   21.08
  -5  -1  -5  266.00   17.15
  -5  -1  -4  407.53   26.30
  -5  -1  -4  380.43   19.62
  -5  -1  -3   77.49   10.68
  -5  -1  -2   29.46    6.20
  -5  -1  -1 1012.77   41.17
  -5   0 -11   71.61   13.51
  -5   0 -10   37.69    9.63
  -5   0  -9   56.66   11.61
  -5   0  -8  268.50   24.56
  -5   0  -7  137.62   16.92
  -5   0  -6    6.80    3.65
  -5   0  -6    6.85    3.97
  -5   0  -5   84.31   12.37
  -5   0  -4  658.30   31.55
  -5   0  -4  640.04   34.92
  -5   0  -3  135.23   11.99
  -5   0  -3  121.68   13.59
  -5   0  -2  151.51   14.41
  -5   0  -1  446.91   25.53
  -5   0   0  345.55   21.53
  -5   1 -11   27.23    8.61
  -5   1 -10   70.74   13.27
  -5   1  -9    9.93    5.75
  -5   1  -8  283.00   25.81
  -5   1  -7  108.93   15.16
  -5   1  -6   11.84    4.92
  -5   1  -5   65.25   10.94
  -5   1  -4 1266.33   52.54
  -5   1  -4 1216.95   53.56
  -5   1  -3 1113.27   48.97
  -5   1  -2  141.17   14.72
  -5   1  -1  701.63   35.28
  -5   1   0   40.37    7.53
  -5   1   1  145.11   14.15
  -5   2 -10   27.41    8.95
  -5   2  -9   18.44    7.40
  -5   2  -8  180.47   20.92
  -5   2  -7  261.01   24.87
  -5   2  -6   25.10    7.62
  -5   2  -5    8.80    4.88
  -5   2  -4  142.51   16.70
  -5   2  -3  759.79   40.53
  -5   2  -2    1.84    3.77
  -5   2  -1 1264.05   53.47
  -5   2   0  175.60   17.00
  -5   3  -9   13.77    6.62
  -5   3  -8    4.06    4.33
  -5   3  -7   54.94   11.93
  -5   3  -6    3.66    3.20
  -5   3  -5    2.00    3.88
  -5   3  -4  134.31   17.23
  -5   3  -3  496.94   33.38
  -5   3  -2  224.46   21.33
  -5   3  -1  546.08   33.97
  -5   4  -9    8.81    6.06
  -5   4  -8    1.20    2.89
  -5   4  -7  239.07   25.90
  -5   4  -6   70.29   13.58
  -5   4  -5    7.25    4.41
  -5   4  -4   82.95   14.11
  -5   4  -3  235.50   23.57
  -4 -12  -6  135.60   20.97
  -4 -12  -5   14.99    6.81
  -4 -12  -4    0.47    2.51
  -4 -11  -8  107.54   18.61
  -4 -11  -7   45.88   12.10
  -4 -11  -6  323.37   31.46
  -4 -11  -5   23.94    8.69
  -4 -11  -4   -0.67    3.99
  -4 -11  -3   -2.49    2.89
  -4 -11  -2  137.42   17.93
  -4 -10 -10  196.66   25.59
  -4 -10  -9  264.21   29.16
  -4 -10  -8  104.22   17.88
  -4 -10  -7    6.65    4.54
  -4 -10  -6  446.75   35.52
  -4 -10  -5  295.08   27.65
  -4 -10  -5  298.88   23.16
  -4 -10  -4   -0.67    2.40
  -4 -10  -4   -1.32    2.58
  -4 -10  -3   15.25    5.85
  -4 -10  -3   14.19    5.55
  -4 -10  -2  196.06   19.86
  -4 -10  -2  230.47   21.65
  -4 -10  -1  325.73   27.31
  -4  -9 -11    7.04    4.71
  -4  -9 -10    8.44    5.37
  -4  -9  -9   15.83    6.77
  -4  -9  -8  123.25   18.09
  -4  -9  -7    0.92    2.56
  -4  -9  -7   -1.26    3.74
  -4  -9  -6  229.06   23.87
  -4  -9  -6  219.51   17.98
  -4  -9  -5  294.55   26.40
  -4  -9  -5  297.69   21.19
  -4  -9  -4    7.44    3.52
  -4  -9  -4    4.11    3.56
  -4  -9  -3   15.93    5.73
  -4  -9  -3   26.29    6.22
  -4  -9  -2  183.54   17.59
  -4  -9  -2  191.25   18.71
  -4  -9  -1  346.24   24.62
  -4  -9  -1  346.49   26.30
  -4  -8 -12   91.99   17.09
  -4  -8 -11   58.55   13.02
  -4  -8 -10   68.44   14.24
  -4  -8  -9  205.06   23.41
  -4  -8  -8  206.87   22.70
  -4  -8  -8  197.00   16.82
  -4  -8  -7   22.82    6.99
  -4  -8  -7   26.66    5.85
  -4  -8  -6  132.35   17.23
  -4  -8  -6  131.36   12.30
  -4  -8  -5  666.13   39.11
  -4  -8  -5  619.94   29.55
  -4  -8  -4  148.03   16.78
  -4  -8  -4  110.71   11.30
  -4  -8  -3   84.01   12.25
  -4  -8  -3   92.33   10.51
  -4  -8  -2  210.06   17.27
  -4  -8  -2  201.36   18.26
  -4  -8  -1  425.32   26.08
  -4  -8   0  113.55   11.82
  -4  -7 -12  131.89   20.03
  -4  -7 -11  104.76   17.30
  -4  -7 -10   35.94   10.08
  -4  -7  -9  312.09   28.26
  -4  -7  -9  291.95   21.26
  -4  -7  -8  197.41   21.43
  -4  -7  -8  199.79   16.01
  -4  -7  -7   62.19    7.96
  -4  -7  -7   52.07   10.63
  -4  -7  -6   77.58    8.18
  -4  -7  -6   97.77   13.91
  -4  -7  -5  395.30   19.78
  -4  -7  -5  415.77   28.69
  -4  -7  -4  277.28   16.26
  -4  -7  -4  326.44   24.05
  -4  -7  -3   34.23    7.24
  -4  -7  -3   38.45    5.85
  -4  -7  -2  261.05   17.59
  -4  -7  -2  251.11   19.33
  -4  -7  -1  183.74   15.45
  -4  -7   1   78.93    8.28
  -4  -6 -13    7.92    4.42
  -4  -6 -12   49.02   12.17
  -4  -6 -11   98.54   16.19
  -4  -6 -10   -0.37    1.83
  -4  -6 -10    0.39    2.67
  -4  -6  -9  404.55   24.19
  -4  -6  -9  426.61   32.57
  -4  -6  -8  329.76   20.06
  -4  -6  -8  316.95   26.67
  -4  -6  -7  102.81   14.22
  -4  -6  -7   92.14    9.19
  -4  -6  -6    6.24    4.11
  -4  -6  -6    3.49    1.99
  -4  -6  -5  857.62   28.40
  -4  -6  -5  820.00   41.30
  -4  -6  -4 1407.31   42.00
  -4  -6  -4 1385.85   55.91
  -4  -6  -3   11.71    4.34
  -4  -6  -3    3.03    1.55
  -4  -6  -2  505.75   27.29
  -4  -6   1    0.04    0.87
  -4  -6   2  477.55   17.80
  -4  -5 -13   -7.88    5.61
  -4  -5 -12   37.03    9.97
  -4  -5 -11  110.84   16.67
  -4  -5 -10   34.73    9.46
  -4  -5  -9  133.05   17.26
  -4  -5  -8  177.87   19.24
  -4  -5  -8  180.47   12.72
  -4  -5  -7   -1.18    2.88
  -4  -5  -7    3.59    2.09
  -4  -5  -6    2.75    1.46
  -4  -5  -6    3.78    3.40
  -4  -5  -5  159.35   15.94
  -4  -5  -4 1632.09   60.77
  -4  -5  -3  331.41   21.74
  -4  -5   0  405.13   20.57
  -4  -5   1  153.54   10.31
  -4  -5   2  358.15   13.32
  -4  -4 -13   20.07    8.12
  -4  -4 -12   83.12   14.61
  -4  -4 -11   69.51   12.91
  -4  -4 -10   60.51   11.66
  -4  -4  -9  118.72   16.03
  -4  -4  -9  103.25   11.29
  -4  -4  -8 1024.93   48.91
  -4  -4  -8  837.56   34.65
  -4  -4  -7   81.49    7.47
  -4  -4  -7   83.41   12.46
  -4  -4  -6   27.44    3.47
  -4  -4  -6   24.78    3.24
  -4  -4  -6   27.38    6.68
  -4  -4  -5   47.03    8.46
  -4  -4  -4  851.34   38.75
  -4  -4  -1  739.07   31.12
  -4  -4   0   24.66    4.41
  -4  -4   1  181.02   10.96
  -4  -4   2   93.01    5.56
  -4  -3 -13   -0.70    3.15
  -4  -3 -12   97.80   15.64
  -4  -3 -11  189.81   21.48
  -4  -3 -10   72.74   12.87
  -4  -3  -9   31.79    8.18
  -4  -3  -8  440.63   30.19
  -4  -3  -7  347.34   18.99
  -4  -3  -7  385.23   26.75
  -4  -3  -6   40.26    7.96
  -4  -3  -6   35.81    4.87
  -4  -3  -5  183.35   16.46
  -4  -3  -5  154.07    7.69
  -4  -3  -1  998.13   37.60
  -4  -3   0  664.68   26.74
  -4  -3   1   97.05    7.57
  -4  -3   2    4.30    1.28
  -4  -2 -12   33.44    9.17
  -4  -2 -11   53.77   11.06
  -4  -2 -10  132.71   17.02
  -4  -2  -9   12.50    5.15
  -4  -2  -8  459.82   30.63
  -4  -2  -8  340.14   23.23
  -4  -2  -7  627.54   35.80
  -4  -2  -6   21.64    6.27
  -4  -2  -6   22.51    4.64
  -4  -2  -5  452.32   26.79
  -4  -2  -5  356.42   17.21
  -4  -2  -4 3263.67   84.35
  -4  -2  -1  378.64   19.93
  -4  -2   0 1221.15   41.10
  -4  -2   1  252.50   13.44
  -4  -2   2    1.01    0.83
  -4  -1 -12   24.57    8.04
  -4  -1 -11   36.41    9.26
  -4  -1 -10   71.30   12.20
  -4  -1  -9   11.04    4.59
  -4  -1  -8  148.83   16.67
  -4  -1  -7  599.82   31.75
  -4  -1  -7  594.00   34.52
  -4  -1  -6  168.45   16.41
  -4  -1  -6  142.76   13.05
  -4  -1  -5  370.84   24.12
  -4  -1  -5  342.65   19.39
  -4  -1  -4  186.76   12.52
  -4  -1  -3  122.18    8.89
  -4  -1   0 1112.64   39.21
  -4  -1   1  164.39   11.36
  -4  -1   2   15.28    3.23
  -4   0 -11  181.09   20.13
  -4   0 -10   33.12    8.32
  -4   0  -9   10.61    4.87
  -4   0  -8   56.69   10.57
  -4   0  -7  192.47   18.68
  -4   0  -6  273.66   20.79
  -4   0  -6  262.77   21.26
  -4   0  -5  164.89   15.95
  -4   0  -4  453.29   26.22
  -4   0  -4  410.18   23.08
  -4   0  -3  479.56   23.75
  -4   0  -2  158.32   11.64
  -4   1 -10   71.99   12.44
  -4   1  -9    2.65    3.22
  -4   1  -8   38.86    8.77
  -4   1  -7  219.19   20.27
  -4   1  -6  510.50   31.40
  -4   1  -5    3.82    3.62
  -4   1  -5    5.39    4.02
  -4   1  -4  968.65   42.91
  -4   1  -3  201.85   16.63
  -4   1  -2  383.20   22.76
  -4   1  -1   -1.25    2.52
  -4   2 -10   96.98   14.82
  -4   2  -9   18.64    6.68
  -4   2  -8   11.52    4.89
  -4   2  -7  258.15   23.11
  -4   2  -6  313.05   24.58
  -4   2  -5   54.41    9.56
  -4   2  -4  592.57   33.08
  -4   2  -3  537.80   30.62
  -4   2  -3  570.67   32.53
  -4   2  -2  498.72   29.24
  -4   2  -2  459.36   27.32
  -4   2  -1  228.39   18.01
  -4   2   0 1107.97   45.01
  -4   2   0  995.30   42.85
  -4   3  -9    8.20    4.95
  -4   3  -8   -2.77    3.59
  -4   3  -7   -2.78    3.44
  -4   3  -6   60.69   11.14
  -4   3  -5   97.20   13.76
  -4   3  -4  185.79   18.61
  -4   3  -3  386.97   26.86
  -4   3  -2   16.26    5.60
  -4   3  -1  154.74   15.64
  -4   4  -8    3.63    4.04
  -4   4  -7   95.63   15.02
  -4   4  -6  118.34   16.25
  -4   4  -5   68.17   12.14
  -4   4  -4    1.25    2.59
  -4   4  -3  401.22   29.19
  -3 -12  -6    7.66    5.18
  -3 -12  -5  177.11   23.28
  -3 -12  -4   32.26    9.66
  -3 -12  -3   47.10   11.05
  -3 -12  -3   46.79   11.52
  -3 -12  -2   78.84   14.96
  -3 -11  -8  157.85   22.57
  -3 -11  -7    0.94    2.68
  -3 -11  -6    2.51    3.45
  -3 -11  -6   -2.58    3.46
  -3 -11  -5  106.18   16.95
  -3 -11  -5  118.93   17.03
  -3 -11  -4  164.77   20.83
  -3 -11  -4  184.53   21.52
  -3 -11  -3   16.75    6.28
  -3 -11  -3   21.99    7.29
  -3 -11  -2  131.55   17.39
  -3 -11  -2  146.01   19.15
  -3 -11  -1   35.66    9.96
  -3 -11   0   88.47   15.84
  -3 -10 -10   -0.05    4.54
  -3 -10  -9  239.91   27.81
  -3 -10  -8  234.66   26.68
  -3 -10  -8  204.83   22.22
  -3 -10  -7   19.19    7.66
  -3 -10  -7   21.77    7.54
  -3 -10  -6   30.90    8.29
  -3 -10  -6   38.55   10.01
  -3 -10  -5  306.69   27.97
  -3 -10  -5  310.49   26.53
  -3 -10  -4  520.03   35.00
  -3 -10  -3    7.37    5.03
  -3 -10  -2  210.89   21.90
  -3 -10  -1  111.97   14.46
  -3 -10  -1   69.94   12.42
  -3 -10   0   16.06    6.44
  -3  -9 -11   78.20   15.92
  -3  -9 -10   11.13    5.77
  -3  -9  -9  149.86   20.98
  -3  -9  -9  150.43   18.60
  -3  -9  -8  489.17   33.67
  -3  -9  -8  491.74   37.74
  -3  -9  -7  176.06   21.03
  -3  -9  -7  159.63   17.79
  -3  -9  -6   49.46   10.72
  -3  -9  -6   31.38    7.56
  -3  -9  -5  152.97   18.53
  -3  -9  -5  188.92   18.64
  -3  -9  -4  295.35   23.91
  -3  -9  -4  260.59   23.61
  -3  -9  -3   79.90   12.25
  -3  -9  -2  122.41   15.28
  -3  -9  -1  304.63   25.28
  -3  -9   0  107.31   15.22
  -3  -9   0  127.55   13.98
  -3  -9   1   11.43    5.15
  -3  -8 -12   66.39   14.45
  -3  -8 -11   64.79   13.97
  -3  -8 -10   37.73    9.64
  -3  -8 -10   44.01   10.99
  -3  -8  -9    2.94    4.07
  -3  -8  -9    4.64    3.98
  -3  -8  -8   27.73    8.35
  -3  -8  -8   42.48    9.14
  -3  -8  -7   76.79   11.61
  -3  -8  -7   92.78   14.65
  -3  -8  -6   12.23    5.57
  -3  -8  -6   -0.50    2.56
  -3  -8  -5  171.24   16.41
  -3  -8  -5  183.41   19.10
  -3  -8  -4  368.64   24.90
  -3  -8  -4  406.40   28.17
  -3  -8  -3  270.90   21.84
  -3  -8  -3  250.40   20.22
  -3  -8  -2   71.35   10.55
  -3  -8  -1  622.77   32.52
  -3  -8  -1  581.79   33.53
  -3  -8   0  590.84   35.53
  -3  -8   0  617.53   31.11
  -3  -8   1   49.63    7.52
  -3  -8   1   38.06    8.82
  -3  -7 -13    2.98    3.57
  -3  -7 -12  170.27   22.37
  -3  -7 -11  139.26   19.49
  -3  -7 -11  128.61   17.13
  -3  -7 -10   17.98    6.70
  -3  -7 -10   15.66    5.84
  -3  -7  -9   37.64    8.66
  -3  -7  -9   34.60    9.14
  -3  -7  -8  635.02   35.28
  -3  -7  -8  661.71   40.73
  -3  -7  -7  567.79   31.31
  -3  -7  -7  521.28   35.15
  -3  -7  -6   -2.15    3.43
  -3  -7  -6    1.91    2.99
  -3  -7  -5  227.50   20.31
  -3  -7  -5  199.53   16.26
  -3  -7  -4  199.81   16.08
  -3  -7  -4  235.97   19.77
  -3  -7  -3  667.49   34.58
  -3  -7  -3  656.69   31.97
  -3  -7  -2    2.25    1.86
  -3  -7  -2    8.07    3.73
  -3  -7  -1  519.21   28.49
  -3  -7  -1  471.71   26.36
  -3  -7   0   63.80    9.84
  -3  -7   2   56.40    6.60
  -3  -6 -13   -4.61    5.18
  -3  -6 -12   93.90   15.97
  -3  -6 -11  233.77   24.69
  -3  -6 -10   44.30    9.20
  -3  -6 -10   26.43    8.32
  -3  -6  -9    4.12    2.98
  -3  -6  -9    0.85    2.08
  -3  -6  -8  341.09   22.77
  -3  -6  -8  340.01   27.22
  -3  -6  -7  775.35   42.14
  -3  -6  -7  846.00   37.47
  -3  -6  -6   21.06    5.22
  -3  -6  -6   22.19    6.21
  -3  -6  -5  463.79   23.42
  -3  -6  -5  447.87   28.27
  -3  -6  -4   29.67    6.73
  -3  -6  -4   26.67    5.01
  -3  -6  -3  218.34   17.28
  -3  -6  -3  209.93   14.71
  -3  -6  -2  624.61   28.48
  -3  -6  -2  652.70   31.23
  -3  -6  -1  918.51   37.76
  -3  -6   0 1264.57   49.67
  -3  -6   1  162.16   11.74
  -3  -6   2   86.66    7.24
  -3  -6   2   81.74    7.01
  -3  -5 -13   46.24   11.10
  -3  -5 -12   50.05   11.47
  -3  -5 -11  258.26   25.04
  -3  -5 -10   74.45   12.79
  -3  -5  -9   -1.18    2.91
  -3  -5  -8    7.39    3.87
  -3  -5  -7  820.30   41.81
  -3  -5  -7  860.02   35.55
  -3  -5  -6  333.27   23.71
  -3  -5  -6  334.27   18.76
  -3  -5  -5  649.67   33.42
  -3  -5  -5  639.90   26.23
  -3  -5  -4 1061.48   35.52
  -3  -5  -4 1060.95   44.28
  -3  -5  -3  461.19   19.81
  -3  -5  -2 1339.32   43.48
  -3  -5  -1  313.76   17.59
  -3  -5   0 1867.91   57.95
  -3  -5   1  482.99   20.43
  -3  -5   2    7.67    1.71
  -3  -4 -13   36.36    9.65
  -3  -4 -12    1.95    2.39
  -3  -4 -11   73.71   12.88
  -3  -4 -10  177.79   19.74
  -3  -4  -9    2.20    3.45
  -3  -4  -8   56.93    9.97
  -3  -4  -7  613.54   34.07
  -3  -4  -6  658.57   34.20
  -3  -4  -5   89.31    7.09
  -3  -4  -4  876.96   27.43
  -3  -4  -3   70.33    4.94
  -3  -4  -2  298.41   17.58
  -3  -4  -2  298.82   12.89
  -3  -4  -1    0.67    1.37
  -3  -4   0 2021.86   59.53
  -3  -4   1 1200.06   37.10
  -3  -4   2   21.52    2.41
  -3  -3 -13   41.10    9.85
  -3  -3 -12   15.10    6.01
  -3  -3 -11  305.18   26.00
  -3  -3 -10  298.14   24.86
  -3  -3  -9   19.24    6.28
  -3  -3  -8   67.97    8.96
  -3  -3  -8   73.03   11.48
  -3  -3  -7  462.28   28.09
  -3  -3  -7  410.00   21.85
  -3  -3  -6 1124.47   46.62
  -3  -3  -6 1066.44   37.36
  -3  -3  -5   17.24    2.89
  -3  -3  -4  421.36   13.89
  -3  -3  -4  441.23   14.42
  -3  -3  -2  423.59   21.26
  -3  -3  -1   44.56    5.72
  -3  -3   0  886.87   30.66
  -3  -3   1  298.17   13.12
  -3  -3   2    9.34    1.32
  -3  -2 -12   -0.24    2.21
  -3  -2 -11   61.25   11.21
  -3  -2 -10  172.77   18.78
  -3  -2  -9   77.45   11.77
  -3  -2  -8   50.97    8.66
  -3  -2  -8   89.32   12.17
  -3  -2  -7  145.80   14.97
  -3  -2  -6  946.96   36.50
  -3  -2  -6 1066.37   43.91
  -3  -2  -5  448.33   19.71
  -3  -2  -5  482.89   26.33
  -3  -2  -4  910.30   28.57
  -3  -2  -2 1898.01   59.19
  -3  -2  -1   49.21    5.93
  -3  -2   0 1292.06   40.35
  -3  -2   1 1918.41   52.73
  -3  -2   2  618.28   19.29
  -3  -1 -11   23.45    6.83
  -3  -1 -10  204.48   19.77
  -3  -1  -9  161.98   17.02
  -3  -1  -8   17.59    5.50
  -3  -1  -7  392.68   25.57
  -3  -1  -7  319.77   22.39
  -3  -1  -6  602.68   31.81
  -3  -1  -5  794.37   32.49
  -3  -1  -5  856.96   37.47
  -3  -1  -4  233.26   13.41
  -3  -1  -3 1351.32   40.57
  -3  -1  -2 4806.77  119.89
  -3  -1  -1  127.64    9.67
  -3  -1   0 2324.77   65.47
  -3  -1   1 1514.39   44.38
  -3  -1   2  808.30   26.47
  -3   0 -11    9.82    4.68
  -3   0 -10  139.62   16.18
  -3   0 -10  135.34   20.36
  -3   0  -9  106.36   17.00
  -3   0  -9  114.53   14.11
  -3   0  -8   -0.25    2.61
  -3   0  -8   -1.84    4.04
  -3   0  -7   55.92    9.21
  -3   0  -6    0.44    2.33
  -3   0  -6   -1.34    2.76
  -3   0  -5  781.97   35.42
  -3   0  -4   23.12    4.86
  -3   0  -4   27.39    5.51
  -3   0  -3 1174.30   40.95
  -3   0  -2  642.61   25.67
  -3   0  -1  402.27   19.32
  -3   0  -1  373.46   17.15
  -3   0   0  283.14   15.06
  -3   0   1 1249.50   40.32
  -3   1 -11   -6.86    6.01
  -3   1 -10  117.29   19.42
  -3   1 -10  111.19   14.37
  -3   1  -9  285.82   28.65
  -3   1  -9  278.24   22.67
  -3   1  -8    8.31    3.96
  -3   1  -8    5.64    4.54
  -3   1  -7  297.55   25.75
  -3   1  -7  256.70   20.53
  -3   1  -6  182.59   16.62
  -3   1  -5  264.55   19.19
  -3   1  -5  274.13   20.99
  -3   1  -4  436.55   24.36
  -3   1  -3  844.43   35.19
  -3   1  -3  844.68   36.20
  -3   1  -2  959.70   37.98
  -3   1  -1  283.57   17.14
  -3   1   0  356.15   18.90
  -3   1   1   83.17    8.38
  -3   2 -10    1.41    5.49
  -3   2  -9  220.62   20.41
  -3   2  -9  188.98   23.91
  -3   2  -8   53.85   12.12
  -3   2  -8   54.44    9.85
  -3   2  -7  178.46   20.36
  -3   2  -7  162.97   16.60
  -3   2  -6  366.06   27.59
  -3   2  -6  296.55   22.09
  -3   2  -5  108.26   12.42
  -3   2  -4  277.23   19.83
  -3   2  -4  304.90   23.08
  -3   2  -3  499.81   26.67
  -3   2  -2 2940.36   89.25
  -3   2   0  126.56   12.02
  -3   3  -9   99.02   14.04
  -3   3  -9   82.80   16.22
  -3   3  -8  123.33   15.32
  -3   3  -8  123.93   18.66
  -3   3  -7   -1.35    3.64
  -3   3  -7    6.64    3.61
  -3   3  -6  371.50   28.74
  -3   3  -6  286.35   22.78
  -3   3  -5  419.23   27.21
  -3   3  -4   51.50    8.72
  -3   3  -3   73.88   10.35
  -3   3  -2  646.69   35.07
  -3   3  -2  544.95   29.54
  -3   3  -1  610.87   31.18
  -3   3  -1  694.03   35.75
  -3   3   0    3.10    3.56
  -3   3   1  736.39   35.72
  -3   4  -9   38.41   11.52
  -3   4  -8  123.38   19.31
  -3   4  -8  126.94   16.13
  -3   4  -7   -2.45    2.96
  -3   4  -7   -3.16    4.11
  -3   4  -6   46.96   10.50
  -3   4  -6   34.53    8.16
  -3   4  -5   59.59   10.25
  -3   4  -4   66.85   10.63
  -2 -12  -6   35.62   11.42
  -2 -12  -5   49.05   12.87
  -2 -12  -4   16.58    7.68
  -2 -12  -3   49.29   12.61
  -2 -12  -2    5.15    5.02
  -2 -11  -8   50.22   12.89
  -2 -11  -8   63.87   14.27
  -2 -11  -7  173.21   22.91
  -2 -11  -6   -2.16    3.84
  -2 -11  -5  121.36   19.11
  -2 -11  -4  117.41   18.68
  -2 -11  -3   97.00   16.55
  -2 -11  -2    1.62    2.30
  -2 -11  -1  230.13   26.37
  -2 -11   0  295.40   30.14
  -2 -10 -10   31.65   10.42
  -2 -10 -10   14.08    7.76
  -2 -10  -9   11.81    5.60
  -2 -10  -9   11.95    7.41
  -2 -10  -8   83.80   15.82
  -2 -10  -8  101.30   17.02
  -2 -10  -7  326.08   30.04
  -2 -10  -6   52.56   12.03
  -2 -10  -5  145.69   19.17
  -2 -10  -4  282.25   27.21
  -2 -10  -3  139.72   19.02
  -2 -10  -2    4.69    4.52
  -2 -10  -1  112.66   17.22
  -2 -10   0  271.15   27.27
  -2 -10   1    6.75    5.06
  -2 -10   2   23.19    9.50
  -2  -9 -11  251.40   28.48
  -2  -9 -11  180.66   24.52
  -2  -9 -10  121.41   19.39
  -2  -9 -10   96.73   17.11
  -2  -9  -9   15.17    6.86
  -2  -9  -9    9.30    5.51
  -2  -9  -8  356.41   31.27
  -2  -9  -8  332.75   29.83
  -2  -9  -7  558.52   38.30
  -2  -9  -6   92.36   14.69
  -2  -9  -5   61.89   12.04
  -2  -9  -4  373.13   29.25
  -2  -9  -3  526.72   36.03
  -2  -9  -2   29.20    8.46
  -2  -9  -1  114.10   15.94
  -2  -9   0  543.68   37.47
  -2  -9   1  127.05   17.85
  -2  -9   2   43.45   10.97
  -2  -8 -12   11.51    7.33
  -2  -8 -12    8.89    5.64
  -2  -8 -11  228.30   25.93
  -2  -8 -11  213.33   25.53
  -2  -8 -10  140.02   19.75
  -2  -8 -10  152.47   20.31
  -2  -8  -9   -3.06    3.73
  -2  -8  -9   -4.56    4.77
  -2  -8  -8    4.77    3.93
  -2  -8  -8    5.89    4.25
  -2  -8  -7  101.64   14.75
  -2  -8  -6  222.18   21.54
  -2  -8  -5   18.19    6.56
  -2  -8  -4  398.26   28.13
  -2  -8  -3  343.77   26.11
  -2  -8  -2   59.21   10.68
  -2  -8  -1   33.85    8.29
  -2  -8   0  542.16   34.83
  -2  -8   1  419.89   31.15
  -2  -8   2    2.50    3.00
  -2  -7 -13   22.83    8.62
  -2  -7 -13   27.85    9.81
  -2  -7 -12  -10.15    5.86
  -2  -7 -12   -2.30    4.31
  -2  -7 -11   85.06   14.85
  -2  -7 -11   86.82   15.25
  -2  -7 -10  399.44   31.52
  -2  -7 -10  413.90   33.32
  -2  -7  -9   12.94    5.81
  -2  -7  -9    6.14    3.43
  -2  -7  -8  194.79   20.96
  -2  -7  -8  213.95   21.01
  -2  -7  -7  421.60   30.27
  -2  -7  -7  436.65   29.65
  -2  -7  -6  411.75   27.86
  -2  -7  -5   33.66    7.56
  -2  -7  -4  677.34   35.63
  -2  -7  -3  862.81   40.97
  -2  -7  -2    1.01    3.53
  -2  -7  -1   22.47    6.34
  -2  -7   0  263.05   21.76
  -2  -7   1  984.20   47.57
  -2  -7   2   60.15   11.11
  -2  -6 -13   43.50   10.90
  -2  -6 -12    4.57    3.66
  -2  -6 -11   94.74   14.97
  -2  -6 -10  612.63   39.48
  -2  -6  -9  116.14   15.94
  -2  -6  -9  125.58   15.76
  -2  -6  -8  306.90   25.02
  -2  -6  -8  258.03   21.53
  -2  -6  -7  405.86   26.54
  -2  -6  -7  423.45   28.91
  -2  -6  -6  598.84   32.18
  -2  -6  -6  614.11   34.24
  -2  -6  -5  140.70   13.84
  -2  -6  -4  477.15   26.49
  -2  -6  -3 1573.89   56.72
  -2  -6  -2   -0.35    3.13
  -2  -6  -1   44.71    8.03
  -2  -6   0   36.86    7.25
  -2  -6   1  439.39   27.59
  -2  -6   2   18.46    5.73
  -2  -6   2   23.25    4.14
  -2  -6   3  280.04   14.01
  -2  -5 -13   67.65   13.01
  -2  -5 -12    2.34    2.95
  -2  -5 -11   27.44    7.49
  -2  -5 -10  243.10   22.93
  -2  -5  -9  389.59   28.38
  -2  -5  -8  114.56   14.43
  -2  -5  -7  586.17   33.70
  -2  -5  -7  600.58   31.20
  -2  -5  -6 1073.55   42.48
  -2  -5  -6 1085.18   47.03
  -2  -5  -5  417.67   25.03
  -2  -5  -5  435.54   23.44
  -2  -5  -4  142.21   12.06
  -2  -5  -3 4709.39  128.65
  -2  -5  -2  755.77   31.82
  -2  -5  -1  550.28   26.64
  -2  -5   0   31.24    6.04
  -2  -5   1 1318.62   50.70
  -2  -5   2 1079.94   35.09
  -2  -5   3  120.16    7.06
  -2  -4 -13   49.74   10.79
  -2  -4 -12   20.58    6.91
  -2  -4 -11    2.25    3.54
  -2  -4 -10  127.97   15.80
  -2  -4  -9  540.81   33.00
  -2  -4  -8   -3.84    2.82
  -2  -4  -7  160.67   15.52
  -2  -4  -6  365.51   23.53
  -2  -4  -5  430.83   20.85
  -2  -4  -4   27.50    4.63
  -2  -4  -3 1962.38   58.15
  -2  -4  -2 3586.05   96.72
  -2  -4  -1  284.99   15.57
  -2  -4   0  549.73   24.54
  -2  -4   1 1340.17   48.41
  -2  -4   2  782.87   36.95
  -2  -4   2  772.78   24.33
  -2  -4   2  767.19   24.41
  -2  -3 -12    9.00    4.27
  -2  -3 -12    6.86    5.59
  -2  -3 -11   64.99   11.17
  -2  -3 -11   67.78   13.78
  -2  -3 -10  161.82   17.48
  -2  -3 -10  139.24   18.64
  -2  -3  -9  334.96   24.55
  -2  -3  -9  324.15   26.93
  -2  -3  -8   57.33    9.37
  -2  -3  -8   64.73   10.87
  -2  -3  -7  517.16   28.85
  -2  -3  -6 1204.25   47.30
  -2  -3  -5 1267.94   46.96
  -2  -3  -3  923.39   28.82
  -2  -3  -2 3418.82   99.51
  -2  -3  -2 3781.29   93.22
  -2  -3  -1    6.04    2.19
  -2  -3  -1    7.19    1.78
  -2  -3   0  772.39   27.44
  -2  -3   0  682.26   24.51
  -2  -3   1 1022.75   30.31
  -2  -3   2  621.64   17.17
  -2  -3   2  564.46   16.80
  -2  -3   2  575.16   29.34
  -2  -3   3   32.83    6.82
  -2  -2 -12   27.89    9.87
  -2  -2 -11   12.00    6.30
  -2  -2 -11   18.02    5.82
  -2  -2 -10  283.36   22.63
  -2  -2 -10  239.76   25.43
  -2  -2  -9  363.46   29.53
  -2  -2  -9  416.45   26.86
  -2  -2  -8  102.14   13.90
  -2  -2  -8   98.07   12.18
  -2  -2  -7  394.41   23.46
  -2  -2  -7  427.04   25.19
  -2  -2  -7  363.87   25.85
  -2  -2  -6  712.30   32.79
  -2  -2  -6  668.99   33.88
  -2  -2  -5 1124.13   42.77
  -2  -2  -4    2.03    1.94
  -2  -2  -1  455.31   18.55
  -2  -2   0  270.43   11.97
  -2  -2   1 1825.07   47.75
  -2  -1 -12  101.86   18.99
  -2  -1 -11    1.29    3.84
  -2  -1 -11   -0.08    1.64
  -2  -1 -10   63.01   10.20
  -2  -1 -10   61.94   13.13
  -2  -1  -9  187.99   21.65
  -2  -1  -9  238.89   19.82
  -2  -1  -8  339.46   22.73
  -2  -1  -8  241.41   23.04
  -2  -1  -7   79.41   12.06
  -2  -1  -7  101.63   11.50
  -2  -1  -7   83.03   10.72
  -2  -1  -6 1612.34   62.04
  -2  -1  -6 1721.61   58.68
  -2  -1  -5  507.11   27.18
  -2  -1  -5  474.43   23.01
  -2  -1  -5  547.98   26.03
  -2  -1  -4   70.44    6.85
  -2  -1  -4   85.87    8.79
  -2  -1  -3  899.27   28.43
  -2  -1  -2 9999.00  240.30
  -2  -1  -1 7584.09  188.89
  -2  -1   0  590.09   20.08
  -2  -1   1 1490.25   39.93
  -2   0 -11    2.32    3.18
  -2   0 -10   55.97    9.43
  -2   0 -10   61.75   13.49
  -2   0  -9  194.52   17.25
  -2   0  -9  166.50   20.64
  -2   0  -8  211.41   22.10
  -2   0  -8  260.36   19.26
  -2   0  -7   21.89    5.33
  -2   0  -7   18.19    6.34
  -2   0  -6 1235.85   46.87
  -2   0  -6 1195.89   49.16
  -2   0  -6 1275.74   52.85
  -2   0  -5 1468.57   52.29
  -2   0  -5 1628.75   57.86
  -2   0  -4  103.98    9.80
  -2   0  -4  113.04   11.24
  -2   0  -4  107.85   10.07
  -2   0  -3  135.80   10.33
  -2   0  -3  121.25    9.53
  -2   0  -2    2.28    1.93
  -2   0  -1 1509.32   43.59
  -2   0   0    1.80    1.27
  -2   0   1 2651.42   70.24
  -2   0   3  669.40   29.38
  -2   0   5  816.95   38.69
  -2   1 -11   19.86    8.21
  -2   1 -10  138.78   20.67
  -2   1 -10  153.92   15.34
  -2   1  -9  222.78   18.41
  -2   1  -9  215.94   24.67
  -2   1  -8  249.54   19.03
  -2   1  -8  243.16   24.50
  -2   1  -7   38.65    9.31
  -2   1  -7   34.55    6.81
  -2   1  -6  241.49   17.46
  -2   1  -6  237.62   20.87
  -2   1  -5 1760.66   61.94
  -2   1  -5 1648.61   61.35
  -2   1  -4    9.69    3.99
  -2   1  -4    5.32    2.59
  -2   1  -3  283.46   15.84
  -2   1  -3  229.13   15.64
  -2   1  -3  243.68   16.22
  -2   1  -2  320.84   16.51
  -2   1  -2  311.07   17.46
  -2   1  -1 2500.62   72.54
  -2   1   0  523.43   21.83
  -2   1   4  187.26   14.17
  -2   1   5  289.04   19.84
  -2   2 -10    9.32    5.93
  -2   2  -9   93.41   11.80
  -2   2  -9   72.74   14.57
  -2   2  -8  258.23   26.24
  -2   2  -8  266.52   20.03
  -2   2  -7   29.13    8.31
  -2   2  -7   16.75    4.68
  -2   2  -6  105.19   14.19
  -2   2  -6  102.95   11.15
  -2   2  -5 1544.35   55.66
  -2   2  -5 1705.57   63.53
  -2   2  -4  812.98   36.97
  -2   2  -4  838.72   39.22
  -2   2  -4  751.68   32.88
  -2   2  -3  453.03   22.51
  -2   2  -3  412.14   22.97
  -2   2  -2 1003.95   37.23
  -2   2  -2 1023.12   41.29
  -2   2  -1 1901.59   59.96
  -2   2  -1 1998.38   64.20
  -2   2   0  221.04   15.49
  -2   2   1  447.47   22.41
  -2   2   6 1148.35   46.97
  -2   3 -10    8.74    6.38
  -2   3  -9  107.00   18.17
  -2   3  -8  145.73   15.23
  -2   3  -8  142.38   19.71
  -2   3  -7  107.39   12.63
  -2   3  -7  120.64   16.85
  -2   3  -6   78.98   12.77
  -2   3  -6   76.18   10.29
  -2   3  -5  938.82   40.69
  -2   3  -5  974.16   46.39
  -2   3  -4 1268.92   50.55
  -2   3  -4 1179.95   46.86
  -2   3  -3   49.24    7.63
  -2   3  -3   41.70    6.78
  -2   3  -3   37.20    8.07
  -2   3  -2  548.26   25.81
  -2   3  -2  561.32   27.15
  -2   4  -9  100.53   18.13
  -2   4  -8  103.69   17.49
  -2   4  -7   39.46   10.00
  -2   4  -6    5.73    4.54
  -2   4  -5   21.64    6.30
  -2   4  -4  650.67   34.85
  -2   4  -3   42.39    7.71
  -2   4  -2  357.61   20.90
  -2   4  -1  823.92   41.84
  -2   4   7  680.16   33.01
  -2   5  -8   81.84   16.26
  -2   5  -7   62.85   13.19
  -2   5  -6    1.27    1.94
  -2   5  -5  219.01   21.44
  -2   5  -4  442.19   29.10
  -2   5  -3  218.86   18.26
  -2   5  -2  136.41   12.83
  -2   6  -8  146.06   21.96
  -2   6  -7   81.42   15.56
  -2   6  -6   -1.10    3.68
  -2   6  -5   37.44    9.13
  -2   6  -4  314.04   25.18
  -2   6  -3  304.10   22.82
  -2   7  -7   63.99   14.40
  -2   7  -6    1.87    3.47
  -2   7  -5   18.89    6.50
  -2   7  -4  179.09   19.52
  -1 -12  -8  134.50   23.03
  -1 -12  -7  107.74   20.51
  -1 -12  -6   86.82   17.66
  -1 -12  -5   -1.61    4.57
  -1 -12  -4  264.17   31.62
  -1 -12  -3  203.66   27.60
  -1 -11 -10  108.92   21.08
  -1 -11  -9   12.71    7.96
  -1 -11  -8   28.25   10.79
  -1 -11  -7   55.82   14.16
  -1 -11  -6   67.14   15.53
  -1 -11  -5   29.49   10.45
  -1 -11  -4  151.77   22.64
  -1 -11  -3  212.10   26.45
  -1 -11  -2    6.91    5.75
  -1 -11  -1    9.93    5.69
  -1 -11   0   52.63   13.35
  -1 -10 -11   84.66   18.22
  -1 -10 -10  226.65   29.20
  -1 -10  -9   35.76   11.72
  -1 -10  -8   93.42   17.68
  -1 -10  -7  252.24   28.20
  -1 -10  -6  116.56   18.68
  -1 -10  -5   17.40    7.69
  -1 -10  -4   78.78   14.98
  -1 -10  -3  192.23   23.84
  -1 -10  -2   78.32   15.31
  -1 -10  -1   22.02    8.00
  -1 -10   0   80.23   15.56
  -1 -10   1  184.73   23.86
  -1 -10   2   83.64   16.33
  -1  -9 -12  -10.38    6.61
  -1  -9 -11   27.52   10.72
  -1  -9 -11   29.79    9.91
  -1  -9 -10  251.41   27.56
  -1  -9 -10  222.62   27.76
  -1  -9  -9  167.02   23.13
  -1  -9  -8   36.11   10.49
  -1  -9  -7  433.45   35.77
  -1  -9  -6  207.46   23.81
  -1  -9  -5   30.21    9.46
  -1  -9  -4  144.41   19.34
  -1  -9  -3  609.27   40.89
  -1  -9  -2  339.57   30.20
  -1  -9  -1    2.00    3.34
  -1  -9   0  125.83   18.03
  -1  -9   1  163.20   21.28
  -1  -9   2   44.71   11.17
  -1  -9   3    7.05    4.65
  -1  -8 -12   -2.77    4.50
  -1  -8 -12   -7.26    5.15
  -1  -8 -11   23.61    9.20
  -1  -8 -11   36.02   10.59
  -1  -8 -10  179.70   22.15
  -1  -8 -10  165.00   22.86
  -1  -8  -9  231.38   24.45
  -1  -8  -9  210.02   24.86
  -1  -8  -8    1.47    3.51
  -1  -8  -7  573.48   39.73
  -1  -8  -6  789.25   46.25
  -1  -8  -5   58.39   11.68
  -1  -8  -4   64.36   11.99
  -1  -8  -3  367.54   29.06
  -1  -8  -2  321.00   27.32
  -1  -8  -1    3.86    4.00
  -1  -8   0  209.89   22.14
  -1  -8   1  180.19   20.61
  -1  -8   2  209.69   22.82
  -1  -8   3   11.42    5.78
  -1  -7 -13  118.58   21.03
  -1  -7 -13  102.45   17.16
  -1  -7 -12   15.05    6.41
  -1  -7 -12   10.26    6.32
  -1  -7 -11   19.31    8.31
  -1  -7 -11   19.66    7.37
  -1  -7 -10   55.85   12.35
  -1  -7 -10   54.57   11.70
  -1  -7  -9  308.57   28.30
  -1  -7  -9  333.88   28.16
  -1  -7  -8  135.59   18.19
  -1  -7  -7   83.81   13.60
  -1  -7  -6  342.37   27.46
  -1  -7  -5   18.53    6.78
  -1  -7  -4    2.13    4.79
  -1  -7  -3  259.31   22.52
  -1  -7  -2 1000.66   47.99
  -1  -7  -1  117.72   15.17
  -1  -7   0  373.65   28.26
  -1  -7   1  509.70   33.88
  -1  -7   1  512.84   27.64
  -1  -7   2  390.80   29.56
  -1  -7   2  380.52   22.42
  -1  -7   3   89.81   14.64
  -1  -6 -13  174.30   21.63
  -1  -6 -12   58.65   12.35
  -1  -6 -11   67.31   12.76
  -1  -6 -10  139.52   17.78
  -1  -6  -9  229.42   22.16
  -1  -6  -9  203.59   21.82
  -1  -6  -8  182.86   18.99
  -1  -6  -8  182.18   19.26
  -1  -6  -7  231.35   20.74
  -1  -6  -6 2007.40   75.07
  -1  -6  -5  497.39   30.41
  -1  -6  -4  103.80   13.04
  -1  -6  -3   48.65    8.65
  -1  -6  -2 1339.11   54.33
  -1  -6  -1  750.28   38.23
  -1  -6   0  565.07   32.71
  -1  -6   1  375.58   23.45
  -1  -6   1  413.71   27.60
  -1  -6   1  405.79   22.11
  -1  -6   2   25.76    4.92
  -1  -6   2   21.16    6.53
  -1  -6   3   65.02    7.43
  -1  -6   3   69.99   12.06
  -1  -5 -13  122.74   17.38
  -1  -5 -12  128.73   17.09
  -1  -5 -11   17.35    6.18
  -1  -5 -10  230.29   22.07
  -1  -5  -9  198.02   19.63
  -1  -5  -8  206.50   19.36
  -1  -5  -7   54.68    9.47
  -1  -5  -7   57.60    9.45
  -1  -5  -6 1047.11   45.13
  -1  -5  -5 1131.40   46.64
  -1  -5  -4    1.16    2.94
  -1  -5  -3  111.24   11.80
  -1  -5  -2  354.21   22.04
  -1  -5  -1 1583.12   57.19
  -1  -5   0   12.44    4.60
  -1  -5   1 1606.56   55.98
  -1  -5   1 1615.06   59.90
  -1  -5   2  615.52   31.71
  -1  -5   2  597.06   25.01
  -1  -5   2  613.16   33.08
  -1  -5   3   22.49    6.40
  -1  -5   3   17.51    3.35
  -1  -5   4    0.21    1.02
  -1  -4 -13   78.09   15.62
  -1  -4 -12  156.92   18.21
  -1  -4 -12  171.15   22.27
  -1  -4 -11   15.65    6.69
  -1  -4 -11    4.66    2.97
  -1  -4 -10  166.80   17.73
  -1  -4 -10  161.52   19.01
  -1  -4  -9  299.31   23.00
  -1  -4  -9  277.38   23.47
  -1  -4  -8  134.15   14.55
  -1  -4  -8  121.67   13.90
  -1  -4  -7    2.96    3.10
  -1  -4  -7    0.84    2.20
  -1  -4  -6  263.96   18.71
  -1  -4  -5  775.89   33.48
  -1  -4  -4  370.22   20.15
  -1  -4  -3  564.63   26.05
  -1  -4  -2 1774.16   57.30
  -1  -4  -1 3972.71  110.52
  -1  -4   0  112.78   10.78
  -1  -4   1 1017.14   39.20
  -1  -4   1 1114.64   42.45
  -1  -4   2 1320.88   50.26
  -1  -4   2 1386.40   51.59
  -1  -4   2 1331.21   41.02
  -1  -4   3  278.01   20.99
  -1  -4   3  275.06   20.65
  -1  -4   3  265.63   12.50
  -1  -4   4    2.90    1.45
  -1  -4   5  357.75   13.10
  -1  -3 -13   43.53   12.29
  -1  -3 -12  193.82   19.35
  -1  -3 -12  169.35   22.88
  -1  -3 -11   18.78    7.42
  -1  -3 -11   35.87    8.12
  -1  -3 -10   22.73    6.49
  -1  -3 -10   21.67    7.47
  -1  -3  -9  271.58   24.02
  -1  -3  -9  301.78   22.28
  -1  -3  -8  218.81   18.00
  -1  -3  -8  207.38   19.26
  -1  -3  -7   16.78    4.69
  -1  -3  -7   10.24    4.59
  -1  -3  -6  686.58   32.84
  -1  -3  -6  835.64   35.15
  -1  -3  -5  454.84   23.28
  -1  -3  -5  438.70   22.11
  -1  -3  -3   28.28    4.25
  -1  -3  -2  290.57   14.88
  -1  -3  -1  960.93   32.99
  -1  -3   0  474.74   21.32
  -1  -3   1  390.84   19.57
  -1  -3   1  408.00   20.40
  -1  -3   2 1432.85   51.56
  -1  -3   2 1497.62   41.50
  -1  -3   3 1461.02   55.27
  -1  -3   3 1512.62   40.76
  -1  -3   4    0.81    0.53
  -1  -2 -12  152.21   22.11
  -1  -2 -11   64.45   13.73
  -1  -2 -11   70.31   10.90
  -1  -2 -10   94.52   15.60
  -1  -2 -10  122.32   13.77
  -1  -2  -9  956.34   51.10
  -1  -2  -9 1069.73   45.80
  -1  -2  -8  375.05   23.50
  -1  -2  -8  375.59   27.71
  -1  -2  -7    3.84    2.74
  -1  -2  -7    6.68    4.07
  -1  -2  -6  329.04   21.60
  -1  -2  -6  352.52   20.19
  -1  -2  -5 1745.16   58.18
  -1  -2  -5 1732.63   56.15
  -1  -2  -4  417.85   20.15
  -1  -2  -4  414.14   19.87
  -1  -2  -2  244.53   10.38
  -1  -2  -1   44.66    4.19
  -1  -2   0 1673.97   47.56
  -1  -2   1  252.15   13.97
  -1  -2   1  281.32   14.41
  -1  -2   2  252.49   15.58
  -1  -1 -12   71.79   15.97
  -1  -1 -11  107.03   18.62
  -1  -1 -10   16.25    5.25
  -1  -1 -10    4.20    4.25
  -1  -1  -9  206.05   22.35
  -1  -1  -9  221.88   17.73
  -1  -1  -8  534.09   35.01
  -1  -1  -8  559.83   28.61
  -1  -1  -7    1.41    3.28
  -1  -1  -7   -1.68    2.37
  -1  -1  -6   12.54    4.64
  -1  -1  -6    9.26    3.08
  -1  -1  -5 1261.00   43.14
  -1  -1  -5 1205.64   46.61
  -1  -1  -4 2169.25   64.07
  -1  -1  -4 2191.60   66.86
  -1  -1  -3   18.38    3.84
  -1  -1  -3   13.45    2.90
  -1  -1   0  914.24   25.31
  -1  -1   5  261.63   20.07
  -1   0 -11  101.14   18.40
  -1   0 -10   17.82    7.67
  -1   0 -10   19.63    4.99
  -1   0  -9  105.92   16.55
  -1   0  -9  112.26   11.79
  -1   0  -8  779.03   33.99
  -1   0  -8  657.13   41.35
  -1   0  -7   44.05    6.99
  -1   0  -7   38.81    8.52
  -1   0  -6   26.24    5.07
  -1   0  -6   20.96    5.86
  -1   0  -6   23.40    5.93
  -1   0  -5  626.99   31.78
  -1   0  -5  680.68   27.78
  -1   0  -4 3263.58   93.22
  -1   0  -4 3097.87   89.75
  -1   0  -3   62.67    6.39
  -1   0  -3   64.70    6.16
  -1   0  -3   67.06    7.22
  -1   0  -2 3087.57   79.67
  -1   0  -2 2876.41   79.56
  -1   0  -2 3142.66   81.39
  -1   0  -1 1876.44   49.22
  -1   0   2 1864.16   54.43
  -1   0   3 2024.53   61.57
  -1   0   5  117.36   12.32
  -1   1 -11   99.14   18.73
  -1   1 -10    0.79    2.93
  -1   1  -9   72.55    9.13
  -1   1  -9   62.85   12.93
  -1   1  -8  409.42   22.70
  -1   1  -8  384.88   31.15
  -1   1  -7  132.12   16.55
  -1   1  -7  156.81   12.73
  -1   1  -6   36.29    8.13
  -1   1  -6   33.80    5.66
  -1   1  -5   80.05   10.48
  -1   1  -5   71.54   10.22
  -1   1  -5   74.87    7.78
  -1   1  -4 1121.26   42.91
  -1   1  -4 1021.75   35.79
  -1   1  -3 1231.28   43.83
  -1   1  -3 1172.26   42.33
  -1   1  -3 1229.67   38.65
  -1   1  -2 1032.12   32.33
  -1   1  -2 1017.35   34.74
  -1   1  -2 1030.29   35.98
  -1   1  -1 2100.11   57.54
  -1   1  -1 2140.98   57.79
  -1   1   2    5.23    1.69
  -1   1   3 3813.69  102.06
  -1   1   4  702.19   29.18
  -1   1   6  233.61   18.37
  -1   2 -10   22.51    7.88
  -1   2  -9   33.40    9.93
  -1   2  -8  395.29   22.05
  -1   2  -8  350.66   30.87
  -1   2  -7  374.57   20.83
  -1   2  -7  367.47   29.49
  -1   2  -6   33.70    8.05
  -1   2  -6   34.43    5.78
  -1   2  -5  153.91   15.61
  -1   2  -5  143.10   11.29
  -1   2  -4  796.10   36.06
  -1   2  -4  804.57   38.37
  -1   2  -4  747.27   29.55
  -1   2  -3 1479.70   46.76
  -1   2  -3 1505.37   51.98
  -1   2  -2   62.03    6.90
  -1   2  -2   64.35    6.38
  -1   2  -1  855.79   28.66
  -1   2  -1  832.74   29.53
  -1   2   3 1661.42   48.41
  -1   2   4 1359.44   44.26
  -1   2   5   62.43    7.72
  -1   3 -10   38.91   12.02
  -1   3  -9    3.93    4.34
  -1   3  -8  151.12   20.37
  -1   3  -8  139.12   12.79
  -1   3  -7  346.04   20.67
  -1   3  -7  314.83   28.03
  -1   3  -6    4.57    2.26
  -1   3  -6    2.17    3.16
  -1   3  -5  298.67   18.17
  -1   3  -5  305.02   23.73
  -1   3  -4  239.88   15.70
  -1   3  -4  276.68   20.41
  -1   3  -3 1011.62   37.46
  -1   3  -3 1007.39   40.91
  -1   3  -2   11.10    3.44
  -1   3  -1 1007.52   34.28
  -1   3   0 4220.49  107.24
  -1   3   2  341.04   19.43
  -1   3   4 1141.56   36.73
  -1   3   5   23.36    4.21
  -1   3   7  420.34   24.94
  -1   4  -9    4.38    3.62
  -1   4  -8  105.08   17.59
  -1   4  -7  227.64   24.67
  -1   4  -6   50.31   10.70
  -1   4  -5   89.19   12.94
  -1   4  -4  371.35   25.46
  -1   4  -3  684.33   33.46
  -1   4  -2   61.72    7.94
  -1   4  -1  197.33   12.88
  -1   4   0  349.03   15.28
  -1   4   5  380.32   17.60
  -1   4   6  314.50   17.92
  -1   5  -8    6.30    4.27
  -1   5  -7  253.53   26.82
  -1   5  -6  105.85   16.00
  -1   5  -5   50.04   10.07
  -1   5  -4   43.04    8.64
  -1   5  -3    2.14    1.90
  -1   5  -2  320.68   20.37
  -1   5  -1   66.83    7.66
  -1   5   0  802.51   28.81
  -1   5   1 1081.88   49.09
  -1   5   2   18.83    5.29
  -1   5   3  344.62   23.77
  -1   5   6  129.42    9.61
  -1   5   7  605.24   27.35
  -1   5   8  398.09   23.59
  -1   6  -8    9.75    6.38
  -1   6  -7  100.30   17.48
  -1   6  -6  182.67   21.89
  -1   6  -5    9.95    5.03
  -1   6  -4  524.34   33.51
  -1   6  -3  348.01   24.68
  -1   6  -2  127.01   12.94
  -1   6  -1    1.38    1.27
  -1   6   0  729.98   28.15
  -1   7  -7   33.30   10.42
  -1   7  -6  166.53   21.67
  -1   7  -5   11.73    5.45
  -1   7  -4  208.72   21.11
  -1   7  -3  249.17   21.35
  -1   7  -2   51.79    8.63
  -1   7  -1   14.78    4.08
  -1   7   0  266.26   15.74
  -1   8  -6   53.77   12.22
  -1   8  -5   32.89    8.96
  -1   8  -4   14.61    5.95
  -1   8  -3  167.11   17.82
  -1   8  -2  119.32   13.65
  -1   8  -1    6.18    2.96
   0 -11  -9   52.92   15.16
   0 -11  -8   18.76    9.31
   0 -11  -7   94.31   19.05
   0 -11  -6  282.57   32.88
   0 -11  -5   57.45   14.97
   0 -11  -4   12.02    6.57
   0 -11  -3   17.39    9.15
   0 -11  -2  128.39   21.56
   0 -11  -1   50.43   13.38
   0 -10 -10  164.99   26.37
   0 -10  -9  147.67   24.24
   0 -10  -8   44.28   12.82
   0 -10  -7   18.61    8.42
   0 -10  -6  243.65   29.07
   0 -10  -5   72.23   15.30
   0 -10  -4    5.39    5.24
   0 -10  -3   79.84   16.32
   0 -10  -2  237.97   28.13
   0 -10  -1   73.64   15.69
   0 -10   0   23.10    9.34
   0 -10   1  252.87   29.57
   0  -9 -11    6.65    6.76
   0  -9 -10  104.27   19.88
   0  -9  -9  201.86   26.90
   0  -9  -8   45.18   12.71
   0  -9  -7    1.16    3.30
   0  -9  -6  467.81   38.92
   0  -9  -5  485.46   38.90
   0  -9  -4   -0.32    5.25
   0  -9  -3  161.90   21.85
   0  -9  -2  375.94   33.70
   0  -9  -1  142.90   20.74
   0  -9   0    4.17    4.75
   0  -9   1  159.63   21.93
   0  -9   2   81.56   15.68
   0  -9   3   -0.10    2.58
   0  -8 -12   97.52   19.26
   0  -8 -12  123.01   19.62
   0  -8 -11   11.13    6.33
   0  -8 -11   10.05    5.28
   0  -8 -10  128.04   21.25
   0  -8  -9  267.99   29.80
   0  -8  -8   80.19   15.62
   0  -8  -7   -3.56    6.48
   0  -8  -6  539.70   39.70
   0  -8  -5 1288.33   64.35
   0  -8  -4   23.41    8.60
   0  -8  -3  153.87   19.84
   0  -8  -2  565.38   38.85
   0  -8  -1  399.47   32.70
   0  -8   0   31.09    9.15
   0  -8   1  366.55   31.61
   0  -8   2  530.10   39.25
   0  -8   3   27.81    9.38
   0  -8   4   11.40    6.50
   0  -7 -12   68.68   16.27
   0  -7 -12  105.15   17.29
   0  -7 -11   56.83   14.08
   0  -7 -11   46.95   10.95
   0  -7 -10   61.99   13.84
   0  -7 -10  100.90   15.73
   0  -7  -9  400.31   34.06
   0  -7  -8   33.26    9.39
   0  -7  -7    4.84    3.56
   0  -7  -6   82.36   13.93
   0  -7  -5  698.46   42.18
   0  -7  -4  381.57   29.73
   0  -7  -3  200.84   21.37
   0  -7  -2  466.33   32.94
   0  -7  -1  311.97   26.59
   0  -7   0  189.23   20.96
   0  -7   1   59.55    8.66
   0  -7   1   75.30   13.34
   0  -7   2 1179.11   58.89
   0  -7   3   87.06   14.67
   0  -7   4    8.98    4.85
   0  -6 -12   96.65   15.61
   0  -6 -11   75.90   13.65
   0  -6 -10   14.40    6.90
   0  -6 -10   14.71    6.08
   0  -6  -9  512.13   37.95
   0  -6  -8  272.04   25.51
   0  -6  -7   10.79    5.26
   0  -6  -6   63.98   11.74
   0  -6  -5  834.03   43.74
   0  -6  -4 1165.17   52.85
   0  -6  -3   33.34    8.59
   0  -6  -2  827.87   42.30
   0  -6  -1  707.48   38.72
   0  -6   0   88.49    8.66
   0  -6   0   93.83   13.42
   0  -6   1   10.31    3.62
   0  -6   1    3.03    2.24
   0  -6   1    5.72    4.60
   0  -6   2 1331.28   48.53
   0  -6   2 1299.23   58.81
   0  -6   2 1228.04   51.16
   0  -6   3  754.46   33.09
   0  -6   3  762.04   43.39
   0  -6   4    9.35    4.64
   0  -5 -12  118.98   17.60
   0  -5 -12  163.45   19.08
   0  -5 -11   75.67   12.87
   0  -5 -11   70.97   12.30
   0  -5 -10    8.20    4.18
   0  -5 -10    8.57    4.70
   0  -5  -9  690.02   38.58
   0  -5  -9  677.07   36.48
   0  -5  -8  722.65   34.94
   0  -5  -7   -1.93    1.90
   0  -5  -7   -0.03    3.31
   0  -5  -6  208.92   19.04
   0  -5  -5  744.50   37.78
   0  -5  -4 1178.28   49.82
   0  -5  -3   -1.84    3.69
   0  -5  -2  512.01   29.51
   0  -5  -1  708.06   35.69
   0  -5   0  211.24   12.99
   0  -5   0  204.23   18.19
   0  -5   1   71.11   10.78
   0  -5   1   56.11    7.35
   0  -5   1   47.20    6.78
   0  -5   2  635.43   28.01
   0  -5   2  639.65   35.44
   0  -5   2  623.86   31.01
   0  -5   3  812.30   41.98
   0  -5   3  803.41   32.21
   0  -5   4  125.21   10.65
   0  -5   4  109.02   15.03
   0  -4 -13   18.78    7.99
   0  -4 -12   99.08   16.62
   0  -4 -11  122.19   15.06
   0  -4 -11  110.78   16.60
   0  -4 -10   29.12    8.17
   0  -4 -10   35.94    7.90
   0  -4  -9  211.75   19.26
   0  -4  -9  200.45   19.43
   0  -4  -8  805.94   38.94
   0  -4  -8  760.81   38.16
   0  -4  -7   78.88    9.98
   0  -4  -6   60.72    7.70
   0  -4  -5 1877.24   65.47
   0  -4  -5 1854.78   55.83
   0  -4  -4 1584.27   56.01
   0  -4  -3   97.68   10.81
   0  -4  -2  663.34   31.31
   0  -4  -1 3156.77   95.03
   0  -4   0 1003.37   41.50
   0  -4   0 1017.35   33.48
   0  -4   1    2.57    2.98
   0  -4   1    4.96    2.02
   0  -4   1    2.23    1.80
   0  -4   2  408.49   19.36
   0  -4   2  395.35   22.50
   0  -4   2  446.62   26.20
   0  -4   3 2925.95   94.38
   0  -4   3 2842.59   91.89
   0  -4   3 2929.52   81.55
   0  -4   4  383.01   18.59
   0  -4   4  394.21   27.30
   0  -4   5  238.62   14.17
   0  -3 -13   21.59    8.77
   0  -3 -12  119.43   19.27
   0  -3 -11   96.00   16.19
   0  -3 -11  113.04   13.85
   0  -3 -10   35.13    9.09
   0  -3 -10   46.82    8.73
   0  -3  -9   -1.10    3.30
   0  -3  -9    3.91    2.91
   0  -3  -8  986.53   47.02
   0  -3  -8 1065.69   44.41
   0  -3  -7  380.17   24.50
   0  -3  -7  385.82   23.15
   0  -3  -6   21.37    4.93
   0  -3  -5  423.79   20.97
   0  -3  -4 1247.13   39.33
   0  -3  -3   52.15    6.67
   0  -3  -3   52.09    4.10
   0  -3  -2  140.16   11.45
   0  -3  -1 2637.14   77.86
   0  -3   0 1916.81   60.31
   0  -3   0 1898.25   52.82
   0  -3   1   65.18    6.19
   0  -3   1   70.53    8.66
   0  -3   1   64.38    6.66
   0  -3   2  729.90   33.03
   0  -3   2  827.98   32.92
   0  -3   2  773.89   26.86
   0  -3   3 1986.31   56.00
   0  -3   3 1958.50   66.90
   0  -3   3 1885.28   65.84
   0  -3   4  839.15   40.24
   0  -3   4  853.55   29.83
   0  -3   5   46.53    5.47
   0  -3   6  428.71   19.19
   0  -2 -12  118.38   19.68
   0  -2 -11  161.73   21.78
   0  -2 -10   -0.25    2.08
   0  -2 -10   -1.36    3.16
   0  -2  -9   12.43    5.63
   0  -2  -9   19.82    5.23
   0  -2  -8  618.69   30.16
   0  -2  -8  582.38   35.46
   0  -2  -7  943.66   43.73
   0  -2  -7  963.68   38.60
   0  -2  -6    0.09    1.22
   0  -2  -6    2.52    2.90
   0  -2  -5  904.61   33.62
   0  -2  -5  892.76   35.96
   0  -2  -4 4595.78  122.21
   0  -2  -3  487.07   18.58
   0  -2  -2   49.95    5.24
   0  -2  -2   29.54    2.56
   0  -2  -1 5410.24  138.44
   0  -2   0 2189.15   57.05
   0  -2   0 2176.53   62.45
   0  -2   1   66.31    6.08
   0  -2   1   62.80    4.99
   0  -2   1   73.12    7.53
   0  -2   2  262.14   15.44
   0  -2   2  236.98   14.56
   0  -2   2  230.02   10.46
   0  -2   3  932.22   38.55
   0  -2   3  989.77   30.86
   0  -2   4  582.69   21.60
   0  -2   4  545.96   29.63
   0  -2   5    0.31    0.77
   0  -2   6  560.14   22.44
   0  -1 -12  101.47   18.98
   0  -1 -11  180.46   23.79
   0  -1 -10   16.41    6.99
   0  -1 -10   12.94    4.04
   0  -1  -9   20.13    5.00
   0  -1  -9   17.72    6.88
   0  -1  -8  314.93   26.15
   0  -1  -8  348.89   20.60
   0  -1  -7 1560.61   64.93
   0  -1  -7 1767.90   56.50
   0  -1  -6    0.11    2.10
   0  -1  -6    2.28    1.74
   0  -1  -5  317.20   16.41
   0  -1  -5  332.46   20.60
   0  -1  -4 2292.75   64.26
   0  -1  -4 2240.67   68.73
   0  -1  -3 1173.16   37.89
   0  -1  -2 1074.88   31.64
   0  -1  -1 2088.77   54.31
   0  -1   1  895.74   28.65
   0  -1   1  941.71   25.44
   0  -1   1  974.18   29.61
   0  -1   2   38.48    3.22
   0  -1   2   31.20    4.32
   0  -1   3 2267.14   60.25
   0  -1   4 1188.57   35.96
   0  -1   5   51.24    5.23
   0   0 -11  144.93   22.12
   0   0 -10   70.65   14.37
   0   0  -9    8.06    5.20
   0   0  -9    3.24    1.89
   0   0  -8   18.63    6.59
   0   0  -8   25.98    5.13
   0   0  -7  845.37   44.80
   0   0  -7  945.82   35.22
   0   0  -6  473.83   21.45
   0   0  -6  470.21   28.94
   0   0  -5  414.65   25.07
   0   0  -5  460.85   19.67
   0   0  -4 1826.87   52.44
   0   0  -4 1856.36   60.64
   0   0  -3 1261.99   42.05
   0   0  -3 1240.36   36.19
   0   0  -2 1471.72   39.84
   0   0  -2 1534.63   44.41
   0   0   2 1513.53   40.26
   0   0   3 1167.65   33.93
   0   1 -11  232.73   28.73
   0   1 -10  118.71   19.70
   0   1  -9   -9.49    5.47
   0   1  -8   83.15    8.18
   0   1  -8   70.89   13.14
   0   1  -7  350.96   17.57
   0   1  -7  314.51   26.42
   0   1  -6  575.87   23.22
   0   1  -6  590.27   34.42
   0   1  -5   47.06    5.06
   0   1  -5   43.41    8.15
   0   1  -5   50.60    8.20
   0   1  -4  972.11   31.22
   0   1  -4 1149.11   42.88
   0   1  -3 1978.67   54.06
   0   1  -3 2175.05   64.53
   0   1  -2   31.85    4.62
   0   1  -2   35.60    3.00
   0   1  -1  943.77   28.94
   0   1  -1  940.65   25.76
   0   1   2 1000.59   29.77
   0   1   3 1093.01   35.64
   0   1   4 2242.86   67.44
   0   1   6    4.38    2.76
   0   2 -10  158.08   23.08
   0   2  -9   -3.18    3.67
   0   2  -8  171.34   11.46
   0   2  -8  173.05   21.44
   0   2  -7  458.79   20.11
   0   2  -7  411.89   32.28
   0   2  -6  489.69   20.60
   0   2  -6  501.77   32.69
   0   2  -5    0.10    1.10
   0   2  -5   -1.27    3.36
   0   2  -4  490.28   19.04
   0   2  -4  513.08   28.07
   0   2  -3  894.62   28.58
   0   2  -3  907.75   36.68
   0   2  -2  241.79   14.67
   0   2  -1   69.64    6.20
   0   2   0 1996.66   59.85
   0   2   0 2122.54   54.52
   0   2   1 5360.90  137.14
   0   2   2   28.70    2.54
   0   2   3  416.87   16.52
   0   2   4 4118.40  110.01
   0   2   5  872.01   34.52
   0   3 -10  188.11   26.06
   0   3  -9   11.70    6.71
   0   3  -8    6.36    5.86
   0   3  -7  285.44   26.89
   0   3  -6  364.27   28.66
   0   3  -5   36.56    8.18
   0   3  -4  781.20   37.98
   0   3  -3 1813.76   62.69
   0   3  -2  790.96   32.59
   0   3  -1   72.07    8.93
   0   3  -1   70.49    7.01
   0   3   0 1973.64   53.69
   0   3   0 1862.75   61.43
   0   3   1 2459.41   72.60
   0   3   1 2407.06   60.56
   0   3   2  148.13   10.87
   0   3   3   51.33    4.02
   0   3   4 1157.83   36.47
   0   3   5  406.17   19.89
   0   3   7  363.26   23.15
   0   4  -9   64.61   14.95
   0   4  -8   12.69    6.64
   0   4  -7  148.10   19.90
   0   4  -6  285.33   26.26
   0   4  -5  208.54   20.53
   0   4  -4  339.55   24.55
   0   4  -3 2779.18   88.92
   0   4  -2  370.29   21.65
   0   4  -2  398.08   26.35
   0   4  -1    4.03    2.05
   0   4  -1    5.11    3.52
   0   4   0 1005.81   42.39
   0   4   0 1026.73   33.81
   0   4   1 3403.02   98.75
   0   4   1 3242.64   83.29
   0   4   2  693.30   31.36
   0   4   4 1499.26   42.37
   0   4   5 1722.46   51.79
   0   4   6   68.97    7.80
   0   4   8  738.31   36.14
   0   5  -8    9.91    5.88
   0   5  -7  129.28   19.15
   0   5  -6  169.99   20.72
   0   5  -5  104.56   15.18
   0   5  -4   98.35   13.59
   0   5  -3  715.98   36.74
   0   5  -2  606.66   30.58
   0   5  -1   49.22    6.88
   0   5   0  234.92   20.02
   0   5   0  212.34   13.04
   0   5   1  755.92   25.24
   0   5   1  809.36   38.71
   0   5   2  532.68   29.64
   0   5   3   -0.28    1.71
   0   5   5  709.11   23.83
   0   5   6  190.20   12.06
   0   5   7    1.13    1.60
   0   5   8  653.99   31.71
   0   6  -8    6.67    5.64
   0   6  -7   49.04   12.38
   0   6  -6  147.60   19.96
   0   6  -5   97.82   15.18
   0   6  -4    5.45    3.43
   0   6  -3  695.99   37.71
   0   6  -2 1214.93   49.50
   0   6  -1    3.08    2.30
   0   6   0   81.21    8.31
   0   6   1  748.23   26.41
   0   6   2  969.73   45.20
   0   6   2  844.49   23.57
   0   6   3   38.57    7.85
   0   6   6   47.07    4.57
   0   6   7    3.83    1.87
   0   7  -7   61.00   13.91
   0   7  -6  184.55   23.10
   0   7  -5   70.64   13.61
   0   7  -4    4.10    3.97
   0   7  -3   93.62   13.12
   0   7  -2 1084.23   47.70
   0   7  -1   61.28    8.71
   0   7   0  185.01   13.73
   0   7   1  327.24   16.03
   0   8  -6   66.61   14.23
   0   8  -5   74.38   14.15
   0   8  -4    7.97    4.61
   0   8  -3   30.00    7.78
   0   8  -2  528.51   31.79
   0   8  -1  293.72   20.87
   0   8   0   29.17    5.57
   0   8   1  460.44   20.50
   1 -11  -6  191.16   28.07
   1 -11  -5  274.85   33.70
   1 -11  -4   81.92   18.06
   1 -11  -3   36.25   12.86
   1 -11  -2  211.09   29.66
   1 -10  -9  186.16   28.25
   1 -10  -8  102.19   20.82
   1 -10  -7   18.17   10.05
   1 -10  -6   35.74   11.88
   1 -10  -5   94.46   18.71
   1 -10  -4  143.52   22.96
   1 -10  -3    0.84    5.41
   1 -10  -2  293.39   32.73
   1 -10  -1  105.53   19.86
   1 -10   0    9.67    6.69
   1 -10   1   11.47    6.65
   1  -9 -10    8.29    7.88
   1  -9  -9  255.32   32.04
   1  -9  -8  292.51   33.44
   1  -9  -7   15.53    7.92
   1  -9  -6  109.11   19.64
   1  -9  -5  222.19   27.20
   1  -9  -4  214.06   26.33
   1  -9  -3   30.22   11.09
   1  -9  -2  201.59   25.11
   1  -9  -1  256.95   28.95
   1  -9   0   33.44   10.91
   1  -9   1   10.43    4.97
   1  -9   2  155.87   23.01
   1  -9   3  180.89   25.13
   1  -8 -11   34.27   12.30
   1  -8 -11   52.70   12.71
   1  -8 -10    2.09    5.32
   1  -8  -9   74.70   16.66
   1  -8  -8  494.77   41.94
   1  -8  -7  123.70   20.17
   1  -8  -6  267.60   28.89
   1  -8  -5  259.01   27.70
   1  -8  -4  165.06   21.98
   1  -8  -3  201.16   23.84
   1  -8  -2  304.16   29.51
   1  -8  -1 1042.48   58.06
   1  -8   0  165.42   22.28
   1  -8   1    2.26    3.04
   1  -8   2  125.21   19.31
   1  -8   3  166.23   22.66
   1  -8   4   17.15    7.72
   1  -7 -12  181.90   23.04
   1  -7 -11  113.87   17.29
   1  -7 -11   99.75   19.34
   1  -7 -10    4.05    5.01
   1  -7  -9   71.83   15.18
   1  -7  -8  466.11   38.65
   1  -7  -7  300.67   29.64
   1  -7  -6  163.22   21.05
   1  -7  -5  757.39   46.77
   1  -7  -4  218.22   23.87
   1  -7  -3  320.79   28.53
   1  -7  -2   43.06   10.60
   1  -7  -1  838.31   48.63
   1  -7   0  259.69   15.71
   1  -7   0  284.47   27.25
   1  -7   1   12.74    3.76
   1  -7   1    0.68    3.92
   1  -7   2   73.07   13.92
   1  -7   3  244.49   25.85
   1  -7   4  219.79   25.23
   1  -7   5   12.38    6.33
   1  -6 -12  130.10   22.81
   1  -6 -12  140.99   19.17
   1  -6 -11  159.36   23.98
   1  -6 -11  145.41   19.00
   1  -6 -10   11.51    6.78
   1  -6 -10   15.03    5.93
   1  -6  -9    7.68    3.57
   1  -6  -9   11.21    6.38
   1  -6  -8  357.85   31.23
   1  -6  -8  341.63   20.32
   1  -6  -7  647.97   41.51
   1  -6  -6   17.44    7.37
   1  -6  -5  547.94   36.56
   1  -6  -4    0.69    4.38
   1  -6  -3  168.68   19.37
   1  -6  -2    8.73    5.68
   1  -6  -1  952.76   29.54
   1  -6  -1  956.84   49.27
   1  -6   0  792.96   43.76
   1  -6   0  750.74   29.08
   1  -6   1    3.56    3.70
   1  -6   1    2.88    1.91
   1  -6   2  146.52   18.60
   1  -6   2  116.28   12.76
   1  -6   3  379.81   30.81
   1  -6   4  603.77   40.21
   1  -6   5    3.63    2.75
   1  -5 -11  256.56   24.06
   1  -5 -11  281.05   25.60
   1  -5 -10   23.54    6.66
   1  -5 -10   18.65    6.20
   1  -5  -9   26.98    6.69
   1  -5  -8  410.58   24.97
   1  -5  -7  665.18   41.13
   1  -5  -7  713.63   31.22
   1  -5  -6  106.61   14.75
   1  -5  -6  134.46   10.25
   1  -5  -5 1482.84   42.22
   1  -5  -5 1397.15   60.42
   1  -5  -4 1875.67   72.23
   1  -5  -3  288.41   23.09
   1  -5  -2   10.35    4.66
   1  -5  -1 1020.49   46.72
   1  -5  -1  941.03   28.21
   1  -5   0  885.79   37.94
   1  -5   0  866.48   43.53
   1  -5   0  864.24   31.01
   1  -5   1   73.06    9.13
   1  -5   1   74.34   12.26
   1  -5   1   67.21    8.14
   1  -5   2  353.50   20.99
   1  -5   2  332.04   26.27
   1  -5   2  319.99   21.21
   1  -5   3   12.43    3.76
   1  -5   3    2.74    3.76
   1  -5   4   45.16    7.33
   1  -5   4   65.95   11.92
   1  -5   5   59.97   11.83
   1  -4 -12   14.87    6.70
   1  -4 -11  238.36   24.88
   1  -4 -11  270.49   22.58
   1  -4 -10   69.52   12.28
   1  -4 -10   67.78   11.03
   1  -4  -9    1.11    2.08
   1  -4  -9    7.80    4.08
   1  -4  -8  278.03   21.36
   1  -4  -7  696.07   33.31
   1  -4  -6  331.49   19.26
   1  -4  -5  392.98   26.04
   1  -4  -5  418.01   19.14
   1  -4  -4 2260.26   60.58
   1  -4  -4 2171.65   75.52
   1  -4  -3  893.65   40.62
   1  -4  -2   56.16    9.11
   1  -4  -1 1789.33   47.31
   1  -4  -1 1843.06   65.52
   1  -4   0  387.27   21.03
   1  -4   0  366.10   24.37
   1  -4   0  373.35   16.49
   1  -4   1  205.73   14.53
   1  -4   1  229.54   19.06
   1  -4   1  201.81   13.56
   1  -4   2   72.16   11.20
   1  -4   2   52.80    7.04
   1  -4   2   55.75    7.76
   1  -4   3  708.56   38.10
   1  -4   3  757.36   36.22
   1  -4   3  764.39   31.63
   1  -4   4  395.92   27.87
   1  -4   4  417.38   21.95
   1  -4   5   99.04   14.39
   1  -4   5  107.95   10.95
   1  -4   6   86.08    9.91
   1  -3 -12   23.01    8.64
   1  -3 -11  208.89   23.98
   1  -3 -10  191.91   21.53
   1  -3 -10  179.92   16.70
   1  -3  -9    0.93    2.92
   1  -3  -9    1.88    1.90
   1  -3  -8  129.30   13.21
   1  -3  -8  125.17   14.82
   1  -3  -7  451.96   27.23
   1  -3  -6  388.94   22.79
   1  -3  -5   21.35    4.58
   1  -3  -4 1202.05   38.95
   1  -3  -3 1425.15   50.59
   1  -3  -3 1401.74   39.75
   1  -3  -2  354.33   20.95
   1  -3  -1 1950.04   63.78
   1  -3  -1 1905.59   48.89
   1  -3   0 4851.20  125.95
   1  -3   0 4890.14  132.11
   1  -3   0 4537.13  118.96
   1  -3   1 1035.50   36.01
   1  -3   1  991.99   40.83
   1  -3   1  982.67   34.71
   1  -3   2    3.88    2.06
   1  -3   2    2.44    1.41
   1  -3   3 1155.27   47.27
   1  -3   3 1174.84   45.44
   1  -3   3 1122.83   39.48
   1  -3   4  292.27   21.51
   1  -3   4  312.02   17.42
   1  -3   4  264.27   20.76
   1  -3   5  345.79   25.63
   1  -3   5  325.61   18.72
   1  -3   6    3.88    2.10
   1  -2 -12   -3.63    4.55
   1  -2 -11  134.24   19.84
   1  -2 -10  332.66   21.60
   1  -2 -10  309.94   28.83
   1  -2  -9   -1.33    1.48
   1  -2  -9   -0.74    2.27
   1  -2  -8  115.95   11.46
   1  -2  -8   91.23   13.23
   1  -2  -7  125.38   11.42
   1  -2  -7  110.85   13.67
   1  -2  -6  549.98   29.54
   1  -2  -5   67.93    8.53
   1  -2  -4 1470.88   47.67
   1  -2  -3 1759.32   51.08
   1  -2  -2   59.78    4.36
   1  -2  -2   66.41    7.36
   1  -2  -1    1.48    3.11
   1  -2   0 1444.53   43.96
   1  -2   0 1535.06   48.43
   1  -2   0 1394.83   39.68
   1  -2   1  878.08   29.92
   1  -2   1  873.31   33.77
   1  -2   1  894.25   30.10
   1  -2   2   72.84    8.66
   1  -2   2   73.03    6.57
   1  -2   2   67.84    7.47
   1  -2   3 1606.01   55.88
   1  -2   3 1660.93   56.06
   1  -2   3 1639.65   49.90
   1  -2   4  905.45   39.29
   1  -2   4  888.33   32.96
   1  -2   4  907.93   39.86
   1  -2   5  193.50   13.35
   1  -2   6   48.23    6.69
   1  -2   7  399.10   21.72
   1  -1 -11  112.00   18.90
   1  -1 -10  325.20   31.02
   1  -1  -9   50.71   11.14
   1  -1  -9   64.63    8.06
   1  -1  -8  929.60   36.00
   1  -1  -8  863.38   47.18
   1  -1  -7  847.46   32.45
   1  -1  -7  779.35   41.55
   1  -1  -6  247.52   14.68
   1  -1  -6  251.13   20.02
   1  -1  -5  119.54   12.11
   1  -1  -4  762.99   31.67
   1  -1  -3 3922.63  105.35
   1  -1  -2    2.52    1.52
   1  -1  -1  540.39   20.39
   1  -1   0  186.46    9.34
   1  -1   0  199.14   10.98
   1  -1   1 2169.41   58.58
   1  -1   1 2176.40   61.30
   1  -1   1 2179.09   59.22
   1  -1   2 1051.33   35.53
   1  -1   2 1052.54   32.62
   1  -1   2 1024.54   35.33
   1  -1   3 1306.09   45.64
   1  -1   3 1310.11   44.35
   1  -1   3 1321.94   41.11
   1  -1   4 1241.51   41.15
   1  -1   5   92.64    8.67
   1  -1   6   29.59    5.10
   1  -1   7  193.36   14.26
   1   0 -11   51.00   13.27
   1   0 -10  231.91   26.81
   1   0  -9  240.49   25.44
   1   0  -8   35.76    5.05
   1   0  -8   38.96    9.48
   1   0  -7  601.28   23.93
   1   0  -7  547.82   35.18
   1   0  -6  183.52   10.93
   1   0  -6  142.66   15.86
   1   0  -5  123.82    8.07
   1   0  -5  114.19   12.60
   1   0  -4  438.93   16.23
   1   0  -4  410.83   22.75
   1   0  -3 2128.17   64.95
   1   0  -2 1986.08   57.42
   1   0  -1 1098.95   32.37
   1   0  -1 1075.23   29.22
   1   0   0  940.55   26.29
   1   0   1 1911.15   50.07
   1   0   1 1927.84   51.45
   1   0   2 3231.70   82.87
   1   0   2 3133.73   83.34
   1   0   3   65.26    6.17
   1   0   4 3890.55  104.49
   1   0   5  737.29   29.27
   1   0   6   21.83    4.41
   1   0   7   51.94    7.10
   1   1 -10  172.02   23.75
   1   1  -9  170.49   22.15
   1   1  -8    2.96    3.76
   1   1  -8    5.89    1.63
   1   1  -7  668.37   41.27
   1   1  -7  735.51   24.09
   1   1  -6  405.22   15.28
   1   1  -6  387.22   28.08
   1   1  -5  240.80   10.11
   1   1  -5  279.80   21.29
   1   1  -4  465.17   14.62
   1   1  -4  503.19   26.80
   1   1  -3 2776.61   83.00
   1   1  -2 1470.99   47.26
   1   1  -1  486.06   19.08
   1   1   0  932.64   25.79
   1   1   0  890.88   25.17
   1   1   1  569.03   18.94
   1   1   2 4390.51  112.39
   1   1   3   10.10    2.62
   1   1   3   12.70    2.71
   1   1   4 2153.05   64.12
   1   1   4 2265.20   67.25
   1   1   5 1234.41   42.20
   1   1   6   12.92    4.36
   1   2 -10  123.65   20.78
   1   2  -9  172.05   23.10
   1   2  -8   16.56    7.13
   1   2  -7  347.60   29.22
   1   2  -6  581.65   36.73
   1   2  -5  167.36   17.25
   1   2  -4    2.84    2.74
   1   2  -3  711.37   32.43
   1   2  -2  273.92   16.57
   1   2  -2  250.97   15.85
   1   2  -1  264.23   14.33
   1   2  -1  245.46   13.65
   1   2   0 1716.65   47.53
   1   2   0 1593.44   47.74
   1   2   1   39.25    4.00
   1   2   3  234.53   12.18
   1   2   4  411.98   19.61
   1   2   5 1771.56   58.04
   1   3  -9  102.12   18.79
   1   3  -8   38.12   10.77
   1   3  -7  119.01   17.49
   1   3  -6  892.69   48.60
   1   3  -5  199.82   19.86
   1   3  -4    0.95    2.49
   1   3  -3 1399.90   53.02
   1   3  -3 1413.40   55.26
   1   3  -2 1434.99   53.26
   1   3  -2 1475.77   51.42
   1   3  -1  429.51   20.63
   1   3  -1  415.41   22.17
   1   3   0  437.44   20.98
   1   3   0  453.00   18.90
   1   3   1  952.36   33.50
   1   3   2  280.44   13.90
   1   3   3   33.77    3.94
   1   3   4  485.29   20.38
   1   3   5  449.16   21.66
   1   3   7   12.61    4.18
   1   4  -9  110.97   20.14
   1   4  -8   56.36   13.30
   1   4  -7    1.25    3.87
   1   4  -6  492.44   35.75
   1   4  -5  289.59   25.19
   1   4  -4    0.55    2.50
   1   4  -3  264.44   20.16
   1   4  -2 1348.02   54.45
   1   4  -2 1281.94   48.98
   1   4  -1 1028.12   43.14
   1   4  -1 1071.51   39.76
   1   4   0  112.88   11.42
   1   4   0  115.52    9.41
   1   4   1 4217.35  117.52
   1   4   1 4186.64  108.88
   1   4   2 1798.04   57.93
   1   4   3  568.51   24.68
   1   4   4  368.95   16.17
   1   4   5  805.34   30.24
   1   4   6  258.90   16.50
   1   5  -8   56.97   13.66
   1   5  -7    4.89    2.53
   1   5  -6  268.90   26.82
   1   5  -5  322.13   27.57
   1   5  -4   -4.00    3.50
   1   5  -3   15.86    5.34
   1   5  -2  599.91   31.28
   1   5  -1 1554.48   62.18
   1   5  -1 1599.35   55.26
   1   5   0   11.83    4.66
   1   5   0   10.32    3.24
   1   5   1 1706.45   60.74
   1   5   1 1630.51   50.36
   1   5   2  385.22   22.97
   1   5   2  365.23   15.44
   1   5   3  111.31   10.94
   1   5   4    2.41    1.32
   1   5   5 1133.74   36.86
   1   5   6 1068.56   38.38
   1   5   8  175.09   15.26
   1   6  -7    9.83    5.66
   1   6  -6   86.84   15.76
   1   6  -5  420.34   33.24
   1   6  -4    5.24    3.38
   1   6  -3   50.36    9.62
   1   6  -2   21.09    5.88
   1   6  -1  386.96   23.43
   1   6   0  513.75   25.01
   1   6   1  783.22   30.28
   1   6   1  818.42   40.97
   1   6   2 1435.70   44.08
   1   6   2 1533.35   59.04
   1   6   3   53.97    8.60
   1   6   3   37.27    3.83
   1   6   4   97.24    6.09
   1   6   5  526.67   19.58
   1   6   6 1989.65   58.80
   1   6   7  188.95   13.32
   1   7  -7    4.72    6.15
   1   7  -6   60.48   13.31
   1   7  -5  231.60   25.05
   1   7  -4  119.67   16.55
   1   7  -3   83.56   12.87
   1   7  -2  334.46   24.74
   1   7  -1  513.73   29.17
   1   7   0  365.77   21.80
   1   7   1   96.55    9.28
   1   7   2 1029.46   34.62
   1   7   3  272.92   11.99
   1   7   4    2.46    0.92
   1   7   4    1.93    0.67
   1   7   5   15.39    1.85
   1   7   5   16.31    1.94
   1   7   6  307.63   13.20
   1   7   7   90.74    7.88
   1   8  -6    0.52    4.06
   1   8  -5  188.03   23.33
   1   8  -4  184.60   21.64
   1   8  -3   15.05    6.07
   1   8  -2  191.39   19.05
   1   8  -1  187.85   17.30
   1   8   0  192.73   15.95
   1   8   1   11.44    3.32
   1   8   2  356.25   17.45
   1   8   3  408.74   15.25
   1   9  -5   68.66   14.64
   1   9  -4  105.76   16.85
   1   9  -3   22.46    7.41
   1   9  -2   44.62    9.45
   1   9  -1  130.15   14.93
   1   9   0  148.57   14.37
   1   9   1   -0.08    0.90
   2 -10  -7  144.05   25.09
   2 -10  -6    4.63    5.35
   2 -10  -5  142.13   24.19
   2 -10  -4  219.34   29.33
   2 -10  -3   34.83   12.30
   2 -10  -2    6.29    8.07
   2 -10  -1   50.63   14.51
   2 -10   0  112.79   21.33
   2  -9  -9  104.02   21.46
   2  -9  -8  215.26   30.12
   2  -9  -7  206.65   28.89
   2  -9  -6   33.08   12.15
   2  -9  -5  121.66   21.05
   2  -9  -4  211.10   27.69
   2  -9  -3   17.12    8.92
   2  -9  -2   -1.09    4.19
   2  -9  -1   48.04   13.38
   2  -9   0  285.39   32.27
   2  -9   1   39.38   11.76
   2  -9   2   56.02   14.46
   2  -8 -10   92.78   20.30
   2  -8  -9   18.85    8.45
   2  -8  -8  153.18   24.06
   2  -8  -7  152.56   23.35
   2  -8  -6  116.38   19.97
   2  -8  -5   75.39   15.75
   2  -8  -4  841.58   54.55
   2  -8  -3  141.04   21.03
   2  -8  -2   18.26    8.35
   2  -8  -1   32.40   10.37
   2  -8   0  262.96   29.15
   2  -8   1  178.86   24.15
   2  -8   2   29.39   10.13
   2  -8   3  133.54   21.05
   2  -8   4   13.03    6.33
   2  -7 -10  260.24   32.04
   2  -7  -9   -4.22    5.23
   2  -7  -8  262.13   30.27
   2  -7  -7  244.44   28.32
   2  -7  -6  256.48   28.17
   2  -7  -5    4.63    4.37
   2  -7  -4 1702.65   78.62
   2  -7  -3  604.23   42.86
   2  -7  -2   50.52   11.91
   2  -7  -1   54.21    4.58
   2  -7  -1   64.30   13.76
   2  -7   0  308.24   29.12
   2  -7   0  268.07   15.76
   2  -7   1  635.92   44.47
   2  -7   2    6.78    5.86
   2  -7   3  375.22   33.92
   2  -7   4  190.72   24.34
   2  -7   5   44.59   11.35
   2  -7   6   10.51    6.51
   2  -6 -11   85.95   18.69
   2  -6 -11  146.65   18.90
   2  -6 -10  224.04   28.69
   2  -6  -9    2.95    4.52
   2  -6  -8  152.99   21.55
   2  -6  -8  178.22   14.30
   2  -6  -7  294.68   28.75
   2  -6  -7  276.77   15.79
   2  -6  -6   93.98    6.39
   2  -6  -6   78.63   14.71
   2  -6  -5  233.22   24.55
   2  -6  -4  121.79   17.38
   2  -6  -3  821.92   47.57
   2  -6  -2   27.02    8.84
   2  -6  -1  175.96   20.64
   2  -6  -1  163.87    9.06
   2  -6   0  181.67   21.14
   2  -6   0  186.53   12.71
   2  -6   1  404.06   22.80
   2  -6   1  401.14   32.35
   2  -6   2  100.24   16.36
   2  -6   2  110.79   12.63
   2  -6   3  355.67   30.91
   2  -6   4  320.13   29.65
   2  -6   5   52.22   12.12
   2  -6   6    4.04    4.17
   2  -5 -11  112.03   15.76
   2  -5 -10  209.67   20.58
   2  -5  -9   57.22    9.74
   2  -5  -8   67.09    9.47
   2  -5  -8   48.58   11.87
   2  -5  -7  377.50   31.58
   2  -5  -7  389.05   22.14
   2  -5  -6  233.67   23.35
   2  -5  -6  250.59   15.17
   2  -5  -5   87.96   13.93
   2  -5  -5   86.16    7.11
   2  -5  -4  344.14   27.77
   2  -5  -4  374.93   12.95
   2  -5  -3 1604.15   67.51
   2  -5  -2  266.84   23.66
   2  -5  -1    5.26    5.24
   2  -5  -1    3.36    1.33
   2  -5   0  881.08   46.11
   2  -5   0  856.57   31.73
   2  -5   1  586.73   36.58
   2  -5   1  561.97   26.77
   2  -5   2  152.20   18.39
   2  -5   2  168.97   14.89
   2  -5   3  230.97   23.41
   2  -5   4  546.25   37.01
   2  -5   5  222.59   23.43
   2  -5   6   -1.50    4.83
   2  -4 -12   11.58    6.33
   2  -4 -11   90.90   15.14
   2  -4 -10  229.59   20.48
   2  -4 -10  216.44   22.23
   2  -4  -9  111.72   14.69
   2  -4  -8  153.03   15.91
   2  -4  -7  713.69   34.60
   2  -4  -6  382.86   21.61
   2  -4  -5    8.83    2.89
   2  -4  -5   10.13    5.40
   2  -4  -4   60.91    5.98
   2  -4  -4   64.49   10.55
   2  -4  -3 1842.81   68.86
   2  -4  -3 1789.10   49.34
   2  -4  -2  543.76   28.66
   2  -4  -2  561.18   32.56
   2  -4  -1   70.84   11.25
   2  -4  -1   70.57    9.22
   2  -4  -1   65.65    5.49
   2  -4   0  537.88   27.43
   2  -4   0  525.59   31.87
   2  -4   0  530.92   22.01
   2  -4   1  886.74   37.75
   2  -4   1  869.42   43.08
   2  -4   1  899.16   34.74
   2  -4   2  394.96   22.80
   2  -4   2  392.99   28.02
   2  -4   2  436.03   23.99
   2  -4   3   45.74    8.09
   2  -4   3   58.87    8.35
   2  -4   3   56.07   10.90
   2  -4   4  768.50   42.12
   2  -4   5   20.52    7.12
   2  -4   6   -0.56    3.94
   2  -3 -12    1.88    2.17
   2  -3 -11   64.15   13.21
   2  -3 -10  145.86   14.88
   2  -3 -10  140.04   18.73
   2  -3  -9  315.73   21.96
   2  -3  -9  294.19   25.70
   2  -3  -8   -1.61    2.17
   2  -3  -7  623.61   33.79
   2  -3  -6  436.21   25.28
   2  -3  -5    1.26    1.94
   2  -3  -4   -0.46    1.21
   2  -3  -4   -2.82    3.80
   2  -3  -3 1524.71   56.02
   2  -3  -3 1464.41   44.58
   2  -3  -2 1788.25   51.32
   2  -3  -2 1897.10   60.90
   2  -3  -2 1938.11   65.90
   2  -3  -1  204.45   14.72
   2  -3  -1  214.68   17.31
   2  -3   0  722.92   30.66
   2  -3   0  715.83   34.88
   2  -3   0  717.30   25.93
   2  -3   1 3486.92   98.09
   2  -3   1 3387.77  104.79
   2  -3   1 3368.54   94.75
   2  -3   2  621.78   28.32
   2  -3   2  611.95   27.70
   2  -3   2  577.63   31.94
   2  -3   3   50.18    9.22
   2  -3   3   62.20    8.83
   2  -3   3   57.52    7.56
   2  -3   4 1426.62   57.93
   2  -3   4 1420.96   51.16
   2  -3   4 1454.21   57.50
   2  -3   5 1144.20   52.34
   2  -3   5 1207.93   46.63
   2  -3   6  119.83   15.56
   2  -3   6  102.03   11.65
   2  -2 -12   24.79    8.75
   2  -2 -11   73.35   15.06
   2  -2 -10  132.99   18.80
   2  -2  -9  200.22   15.54
   2  -2  -9  177.33   20.79
   2  -2  -8  196.24   15.02
   2  -2  -8  154.21   17.99
   2  -2  -7  399.17   27.65
   2  -2  -6 1180.32   48.88
   2  -2  -5    7.81    3.51
   2  -2  -4    0.46    1.20
   2  -2  -3   31.10    4.57
   2  -2  -2 1575.35   46.61
   2  -2  -2 1538.54   50.44
   2  -2  -2 1580.57   53.51
   2  -2  -1  432.76   20.58
   2  -2  -1  430.01   22.92
   2  -2   0  187.52   12.54
   2  -2   0  217.31   15.49
   2  -2   1 1933.56   58.38
   2  -2   1 1923.24   63.21
   2  -2   1 1869.28   56.51
   2  -2   2 1076.79   42.62
   2  -2   2 1111.81   39.65
   2  -2   2 1071.13   38.55
   2  -2   3  453.29   25.52
   2  -2   3  510.66   25.92
   2  -2   3  486.96   23.06
   2  -2   4  860.39   39.12
   2  -2   4  956.41   37.16
   2  -2   4  906.95   40.76
   2  -2   5 2019.82   72.17
   2  -2   5 2029.73   66.06
   2  -2   6  144.83   13.46
   2  -2   7   27.83    6.31
   2  -1 -11   22.98    9.09
   2  -1 -10  194.50   23.94
   2  -1  -9  141.15   19.09
   2  -1  -8  143.85   11.22
   2  -1  -8  114.54   16.07
   2  -1  -7  284.32   16.10
   2  -1  -7  242.04   22.04
   2  -1  -6 1632.15   63.09
   2  -1  -5  296.60   20.60
   2  -1  -4  197.25   15.04
   2  -1  -3  536.75   24.11
   2  -1  -2 2366.65   67.70
   2  -1  -2 2353.79   66.47
   2  -1  -1 1814.51   53.56
   2  -1  -1 1859.31   55.96
   2  -1   0  521.27   21.09
   2  -1   0  553.42   23.51
   2  -1   1 2573.64   72.76
   2  -1   1 2410.64   69.64
   2  -1   2  320.44   17.65
   2  -1   2  310.89   16.87
   2  -1   2  332.41   16.52
   2  -1   3  267.59   16.49
   2  -1   3  263.06   15.62
   2  -1   3  266.55   16.89
   2  -1   4    9.62    3.08
   2  -1   4    8.47    3.32
   2  -1   4   13.79    4.07
   2  -1   5 1981.48   64.06
   2  -1   5 1912.52   69.38
   2  -1   6  293.65   19.25
   2  -1   7   48.89    7.77
   2   0 -11    7.26    5.72
   2   0 -10  206.84   25.67
   2   0  -9  113.23   17.71
   2   0  -8  128.61   17.71
   2   0  -8  134.10    8.66
   2   0  -7    0.95    3.49
   2   0  -7    8.07    2.01
   2   0  -6 1916.53   53.50
   2   0  -6 1736.17   70.09
   2   0  -5  850.33   27.78
   2   0  -5  884.68   40.83
   2   0  -4    8.89    1.98
   2   0  -4   12.65    4.48
   2   0  -3  702.34   23.09
   2   0  -3  681.68   29.90
   2   0  -2 1022.00   36.70
   2   0  -2 1025.78   30.89
   2   0  -1 2573.90   68.15
   2   0   0    0.74    1.47
   2   0   0    4.27    1.55
   2   0   1 1539.00   44.25
   2   0   1 1495.66   45.18
   2   0   2    0.43    0.79
   2   0   2    6.13    2.30
   2   0   3  140.41    9.61
   2   0   3  136.22   10.44
   2   0   4  117.37   10.36
   2   0   5 1844.36   60.45
   2   0   6 1412.91   51.11
   2   0   7   40.66    7.15
   2   1 -10   75.40   16.08
   2   1  -9  198.25   24.44
   2   1  -8   87.40   15.18
   2   1  -7   71.45   12.71
   2   1  -6  454.68   31.05
   2   1  -5  927.57   43.99
   2   1  -4  340.99   22.84
   2   1  -3  437.05   23.95
   2   1  -2 2531.12   64.80
   2   1  -2 2799.15   78.11
   2   1  -1 1464.39   46.26
   2   1  -1 1386.15   38.73
   2   1   0  559.36   19.77
   2   1   1 7106.93  184.53
   2   1   1 9334.97  178.74
   2   1   2 9686.75  204.17
   2   1   2 8254.77  212.22
   2   1   3 1035.71   36.84
   2   1   4  102.92    9.66
   2   1   5  579.54   27.25
   2   1   6 1937.34   65.46
   2   1   6 2000.28   69.55
   2   1   7  113.78   11.95
   2   2 -10   62.96   15.53
   2   2  -9  227.30   27.25
   2   2  -8   54.87   12.49
   2   2  -7   16.10    6.81
   2   2  -6  110.35   15.52
   2   2  -5  791.99   41.63
   2   2  -4  243.15   19.67
   2   2  -4  239.24   19.59
   2   2  -3   99.46   11.22
   2   2  -3   93.73   11.06
   2   2  -2 2311.94   75.99
   2   2  -2 2865.60   80.09
   2   2  -1 1769.91   53.84
   2   2  -1 1530.76   50.29
   2   2   0  256.35   12.15
   2   2   0  260.36   11.58
   2   2   1  470.53   18.85
   2   2   1  443.20   14.65
   2   2   2  386.10   18.27
   2   2   3  451.54   21.44
   2   2   4   -0.01    1.20
   2   2   4    0.22    1.24
   2   2   5 1102.54   42.05
   2   2   6  688.11   32.16
   2   2   6  737.83   34.58
   2   3  -9  192.27   25.78
   2   3  -8  102.35   17.95
   2   3  -7    3.78    4.00
   2   3  -6   86.77   14.38
   2   3  -5  863.02   45.70
   2   3  -4  326.97   24.77
   2   3  -3   38.87    7.60
   2   3  -3   42.84    7.99
   2   3  -2  582.22   28.98
   2   3  -2  576.32   28.90
   2   3  -1 1006.85   38.06
   2   3  -1  993.15   38.26
   2   3   0  659.00   27.45
   2   3   0  665.62   26.49
   2   3   1    8.62    2.37
   2   3   2 4358.74  110.23
   2   3   4   91.93    8.75
   2   3   5 1267.02   45.36
   2   3   7  558.49   30.49
   2   4  -8  159.63   23.30
   2   4  -7    5.60    4.24
   2   4  -6    6.63    4.45
   2   4  -5  303.74   26.37
   2   4  -4  623.78   36.78
   2   4  -3   -0.20    2.54
   2   4  -2  819.60   39.22
   2   4  -2  783.43   37.22
   2   4  -1 1205.42   47.97
   2   4  -1 1268.19   46.77
   2   4   0  476.60   24.54
   2   4   0  518.47   24.40
   2   4   1  253.24   15.09
   2   4   1  240.44   15.01
   2   4   2 3924.89  105.92
   2   4   3 1986.65   57.13
   2   4   5  423.59   21.44
   2   4   7  133.49   13.28
   2   5  -8  167.97   24.71
   2   5  -7   25.82    9.68
   2   5  -6   37.78    9.88
   2   5  -5   91.03   14.72
   2   5  -4  589.36   37.16
   2   5  -3  105.48   13.78
   2   5  -2 1092.12   47.62
   2   5  -1 1244.28   52.45
   2   5  -1 1312.60   50.20
   2   5   0   33.74    5.97
   2   5   0   23.84    5.98
   2   5   1  533.20   24.76
   2   5   1  563.98   28.27
   2   5   2  877.81   36.10
   2   5   3 5181.15  138.79
   2   5   5  414.84   20.36
   2   5   6 1033.19   39.40
   2   5   8  118.19   12.95
   2   6  -7   50.86   13.32
   2   6  -6   16.32    6.95
   2   6  -5  116.83   17.68
   2   6  -4  188.26   20.95
   2   6  -3  230.49   21.63
   2   6  -2   21.87    6.33
   2   6  -1  464.04   27.68
   2   6   0   48.97    9.33
   2   6   0   50.79    7.85
   2   6   1   50.54    8.93
   2   6   1   47.12    6.82
   2   6   2   -1.38    3.31
   2   6   2    5.15    2.08
   2   6   3 1723.63   60.78
   2   6   4  515.49   26.31
   2   6   5  131.36   10.22
   2   6   6  582.44   26.09
   2   6   8  296.85   20.32
   2   7  -6    6.60    5.49
   2   7  -5   60.40   12.88
   2   7  -4  156.58   19.99
   2   7  -3  274.95   24.94
   2   7  -2   47.74    9.30
   2   7  -1  968.50   44.66
   2   7   0  247.23   18.85
   2   7   1   18.77    4.71
   2   7   2    9.47    4.15
   2   7   2   11.67    3.36
   2   7   3  945.66   35.13
   2   7   3 1048.13   46.19
   2   7   4  694.12   27.21
   2   7   4  737.84   35.54
   2   7   5   43.07    5.47
   2   7   6  409.73   19.86
   2   7   7  405.14   21.23
   2   8  -5   80.14   15.54
   2   8  -4  169.91   21.39
   2   8  -3   97.63   15.35
   2   8  -2    2.00    1.61
   2   8  -1  414.01   28.20
   2   8   0  482.78   28.53
   2   8   1   36.29    6.74
   2   8   2   76.52    8.95
   2   8   3  355.62   18.73
   2   8   4  401.71   18.53
   2   8   5   16.36    3.24
   2   8   5   17.84    3.28
   2   8   6  238.60   13.25
   2   9  -5   20.91    8.07
   2   9  -4   67.07   13.94
   2   9  -3   89.13   14.88
   2   9  -2   53.97   10.99
   2   9  -1  165.79   17.96
   2   9   0  540.11   31.86
   2   9   1  126.17   13.19
   2   9   2   21.83    4.85
   2   9   3  483.69   22.81
   2   9   4  383.07   17.58
   3  -9  -7  210.56   30.28
   3  -9  -6   73.40   17.85
   3  -9  -5    5.79    6.06
   3  -9  -4   11.77    7.87
   3  -9  -3  198.84   27.59
   3  -9  -2  139.86   23.28
   3  -9  -1   62.05   15.49
   3  -9   0   94.54   19.57
   3  -9   1   39.19   13.24
   3  -8  -8   49.09   14.81
   3  -8  -7  459.89   43.49
   3  -8  -6  182.15   26.31
   3  -8  -5    6.64    7.86
   3  -8  -4   65.15   15.60
   3  -8  -3  310.07   32.82
   3  -8  -2  503.49   42.49
   3  -8  -1   36.32   11.87
   3  -8   0  279.86   31.04
   3  -8   1   39.22   12.07
   3  -8   2   37.04   11.18
   3  -8   3    9.63    7.27
   3  -7  -9   74.31   17.43
   3  -7  -8   20.30    9.81
   3  -7  -7  206.52   27.79
   3  -7  -6  351.59   35.00
   3  -7  -5   32.95   10.45
   3  -7  -4  120.64   19.66
   3  -7  -3  116.83   19.60
   3  -7  -2  631.93   45.54
   3  -7  -1   27.31    9.70
   3  -7   0  870.09   54.19
   3  -7   1  379.17   34.79
   3  -7   2   72.75   15.39
   3  -7   3   -1.02    3.70
   3  -7   4  154.95   22.54
   3  -7   5  124.86   20.60
   3  -6 -10  165.65   26.02
   3  -6  -9   97.74   19.06
   3  -6  -8    3.53    4.97
   3  -6  -7  233.57   27.61
   3  -6  -6  363.20   33.90
   3  -6  -5   91.58   16.35
   3  -6  -5  104.46    5.83
   3  -6  -4   77.68   14.41
   3  -6  -3  389.48   33.31
   3  -6  -2  719.32   22.05
   3  -6  -2  660.17   44.93
   3  -6  -2  737.62   22.44
   3  -6  -1  240.82   25.68
   3  -6  -1  278.71   14.37
   3  -6   0  391.02   33.30
   3  -6   0  413.85   21.27
   3  -6   1  395.87   33.34
   3  -6   1  400.21   23.48
   3  -6   2   74.32   14.64
   3  -6   3   13.21    7.96
   3  -6   4  141.55   20.40
   3  -6   5  258.46   28.07
   3  -6   6   69.44   14.87
   3  -6   7   54.74   13.83
   3  -5 -10  218.44   29.00
   3  -5  -9   91.69   17.75
   3  -5  -9  105.09   13.70
   3  -5  -8   30.79    6.83
   3  -5  -8   22.98    8.61
   3  -5  -7   93.91   16.25
   3  -5  -7   76.14    9.74
   3  -5  -6  413.66   33.57
   3  -5  -6  440.71   22.94
   3  -5  -5  345.33   30.44
   3  -5  -5  369.84   18.29
   3  -5  -4    0.30    3.76
   3  -5  -4    1.32    1.11
   3  -5  -3   31.50    8.94
   3  -5  -3   31.53    3.71
   3  -5  -2   96.95   15.37
   3  -5  -2  118.09    8.15
   3  -5  -1  426.57   32.94
   3  -5  -1  513.37   21.70
   3  -5   0   89.25   14.62
   3  -5   0   83.07    8.67
   3  -5   1  771.70   45.98
   3  -5   1  930.93   37.95
   3  -5   2  275.71   26.22
   3  -5   2  252.51   19.67
   3  -5   3    1.35    4.32
   3  -5   4  160.62   20.28
   3  -5   5  528.97   38.65
   3  -5   6  184.02   23.07
   3  -5   7   12.23    6.80
   3  -4 -11   -3.86    3.11
   3  -4 -10  244.06   24.17
   3  -4  -9  203.07   20.49
   3  -4  -8   41.72    8.60
   3  -4  -7  153.40   15.22
   3  -4  -6  531.50   37.27
   3  -4  -6  576.86   29.02
   3  -4  -5  711.65   42.16
   3  -4  -5  743.15   31.53
   3  -4  -4   28.86    7.68
   3  -4  -4   25.57    4.49
   3  -4  -3 1115.77   52.80
   3  -4  -3 1048.06   35.97
   3  -4  -2  910.91   46.63
   3  -4  -1  452.72   31.27
   3  -4  -1  476.65   20.85
   3  -4   0   60.91   11.80
   3  -4   0   61.89    7.19
   3  -4   1  722.17   40.90
   3  -4   1  739.92   32.17
   3  -4   2  599.32   37.57
   3  -4   2  688.52   32.65
   3  -4   3   15.83    4.83
   3  -4   3   19.23    6.76
   3  -4   4   75.87   13.22
   3  -4   5   63.05   12.02
   3  -4   6   55.80   11.78
   3  -4   7   -1.68    4.43
   3  -3 -11   19.68    7.69
   3  -3 -10  107.27   16.66
   3  -3  -9  246.54   23.94
   3  -3  -8  107.67   14.73
   3  -3  -7   21.93    6.26
   3  -3  -6  382.58   24.47
   3  -3  -5 1318.04   51.27
   3  -3  -5 1338.85   50.04
   3  -3  -4   72.80    9.60
   3  -3  -4   60.62    7.75
   3  -3  -3 1846.60   57.96
   3  -3  -3 1890.80   64.34
   3  -3  -3 1860.13   69.04
   3  -3  -2  495.75   26.50
   3  -3  -2  477.19   29.45
   3  -3  -1  706.51   32.81
   3  -3  -1  735.08   37.56
   3  -3   0    3.32    4.08
   3  -3   0    2.49    2.09
   3  -3   1  642.43   30.46
   3  -3   1  633.62   34.87
   3  -3   1  624.70   27.85
   3  -3   2  599.49   33.91
   3  -3   2  609.84   29.45
   3  -3   2  626.33   30.68
   3  -3   3   75.77   10.25
   3  -3   3   65.89   11.49
   3  -3   4   52.06    9.96
   3  -3   5  486.27   32.06
   3  -3   6  406.93   30.23
   3  -2 -11   25.88    9.73
   3  -2 -10   88.30   15.62
   3  -2  -9  294.75   27.72
   3  -2  -8  136.44   17.47
   3  -2  -7    1.11    2.02
   3  -2  -7    1.85    1.54
   3  -2  -6  123.94   14.30
   3  -2  -6  131.07   12.26
   3  -2  -5  912.16   37.87
   3  -2  -5  959.58   41.75
   3  -2  -4 1210.73   44.94
   3  -2  -4 1221.20   46.09
   3  -2  -3 1237.71   44.65
   3  -2  -3 1281.06   45.95
   3  -2  -2  698.06   30.14
   3  -2  -2  651.31   32.32
   3  -2  -1  293.23   17.83
   3  -2  -1  292.45   20.26
   3  -2   0  137.28   11.67
   3  -2   0  147.77   13.97
   3  -2   1 1277.94   50.09
   3  -2   1 1304.48   46.45
   3  -2   2 3105.30   96.17
   3  -2   2 3263.10   92.80
   3  -2   2 2935.06   90.36
   3  -2   3  580.78   30.96
   3  -2   3  550.03   28.75
   3  -2   3  575.84   28.16
   3  -2   4  315.98   22.61
   3  -2   4  356.36   22.30
   3  -2   4  353.74   23.75
   3  -2   5  126.65   14.10
   3  -2   6  405.97   28.38
   3  -1 -11   28.27   10.48
   3  -1 -10   13.66    7.16
   3  -1  -9  353.77   31.77
   3  -1  -8  195.19   13.22
   3  -1  -8  153.53   19.44
   3  -1  -7   10.01    5.16
   3  -1  -7    7.17    2.54
   3  -1  -6   11.30    3.21
   3  -1  -6    9.19    4.55
   3  -1  -5  309.75   17.41
   3  -1  -5  325.51   23.23
   3  -1  -4 2367.47   70.42
   3  -1  -4 2393.42   77.58
   3  -1  -3  357.96   21.19
   3  -1  -3  372.53   18.83
   3  -1  -2 3203.28   93.80
   3  -1  -2 3309.17   91.31
   3  -1  -1   95.25    8.68
   3  -1  -1   90.54    9.47
   3  -1   0  369.43   20.65
   3  -1   0  358.68   18.63
   3  -1   1  270.95   17.69
   3  -1   1  297.73   16.94
   3  -1   2  929.68   38.00
   3  -1   2 1019.03   37.66
   3  -1   3  877.60   36.30
   3  -1   3  877.98   36.09
   3  -1   3  850.62   36.42
   3  -1   4  422.89   24.12
   3  -1   4  506.22   25.88
   3  -1   4  437.75   26.06
   3  -1   5  290.29   20.35
   3  -1   5  325.16   21.19
   3   0 -10    9.30    6.97
   3   0  -9  198.86   24.89
   3   0  -8  291.42   28.03
   3   0  -7    5.74    4.18
   3   0  -7    1.56    0.94
   3   0  -6  550.74   21.13
   3   0  -6  563.68   21.02
   3   0  -6  526.39   34.32
   3   0  -5  601.07   22.78
   3   0  -5  606.74   34.60
   3   0  -4 1043.43   34.40
   3   0  -4 1126.59   46.86
   3   0  -3   87.78    7.13
   3   0  -3   70.99    9.35
   3   0  -2 3181.02   86.54
   3   0  -2 3252.48   94.32
   3   0  -1 1268.98   40.77
   3   0   0  290.97   15.22
   3   0   0  272.61   14.87
   3   0   1  386.01   18.67
   3   0   1  410.69   19.71
   3   0   2  612.25   24.99
   3   0   2  647.47   27.66
   3   0   3 1246.33   42.41
   3   0   3 1235.01   46.28
   3   0   4   30.71    5.79
   3   0   4   28.05    4.79
   3   0   5  944.62   38.03
   3   0   5  986.66   40.70
   3   0   5  888.74   41.32
   3   0   6    1.54    1.40
   3   1 -10    0.51    2.65
   3   1  -9  116.57   19.21
   3   1  -8  360.24   32.86
   3   1  -7   44.50   10.59
   3   1  -6   33.56    8.64
   3   1  -5  208.72   20.13
   3   1  -4  620.50   19.51
   3   1  -4  643.80   34.68
   3   1  -3  147.64    8.06
   3   1  -3  149.26   14.16
   3   1  -2  818.76   35.63
   3   1  -2  832.44   27.29
   3   1  -1 1556.54   46.58
   3   1   0 2224.00   64.08
   3   1   1  121.47    9.62
   3   1   1  112.83    7.26
   3   1   2 4709.47  118.36
   3   1   2 4718.29  127.39
   3   1   3 1342.84   40.15
   3   1   3 1515.35   49.83
   3   1   4  350.67   20.88
   3   1   5 1032.94   42.56
   3   1   6  625.85   32.07
   3   2  -9   43.49   12.09
   3   2  -8  288.19   30.41
   3   2  -7  222.56   24.49
   3   2  -6  101.36   15.24
   3   2  -5  291.03   24.98
   3   2  -4  531.39   32.48
   3   2  -3  183.49   16.80
   3   2  -2  630.08   31.40
   3   2  -2  630.44   20.01
   3   2  -1 1791.94   60.24
   3   2  -1 1752.63   50.01
   3   2   0 1150.75   37.51
   3   2   1   53.82    6.32
   3   2   2 1789.57   56.98
   3   2   3 2645.91   79.90
   3   2   4 1057.54   41.68
   3   2   5  558.35   28.96
   3   2   6 1127.19   46.63
   3   2   6 1055.91   46.07
   3   3  -9   17.05    8.27
   3   3  -8  216.00   26.79
   3   3  -7  305.15   30.30
   3   3  -6   61.45   12.13
   3   3  -5  438.95   32.49
   3   3  -4  239.18   22.17
   3   3  -3  262.15   20.41
   3   3  -3  294.98   22.38
   3   3  -2   15.73    4.82
   3   3  -2    5.81    2.75
   3   3  -1  267.11   18.74
   3   3  -1  278.88   17.15
   3   3   0  815.85   30.36
   3   3   1   49.81    5.98
   3   3   1   38.71    4.37
   3   3   2  400.87   20.66
   3   3   2  410.50   13.24
   3   3   3  563.73   26.95
   3   3   4  454.90   24.75
   3   3   5   21.82    5.19
   3   3   6 1202.68   48.48
   3   4  -8   98.60   18.72
   3   4  -7  317.74   31.77
   3   4  -6   29.68    9.23
   3   4  -5  654.17   41.76
   3   4  -4  351.57   27.95
   3   4  -3  248.02   21.73
   3   4  -2   17.99    5.53
   3   4  -2   17.18    5.48
   3   4  -1 1081.19   43.76
   3   4  -1 1084.02   45.07
   3   4   0 1913.70   65.53
   3   4   0 2007.62   63.47
   3   4   1    1.70    1.78
   3   4   2  319.24   14.96
   3   4   6  640.37   31.55
   3   5  -7  167.89   23.83
   3   5  -6  105.46   17.41
   3   5  -5  170.22   20.93
   3   5  -4  386.77   30.68
   3   5  -3  188.80   19.71
   3   5  -2    5.43    4.01
   3   5  -1  445.61   27.80
   3   5  -1  424.82   26.38
   3   5   0 1801.81   63.05
   3   5   0 1754.38   62.16
   3   5   1  320.87   20.19
   3   5   1  291.63   18.65
   3   5   2 1361.37   46.60
   3   5   3  513.07   21.87
   3   5   7  813.52   38.19
   3   6  -7   79.64   16.73
   3   6  -6  119.79   19.42
   3   6  -5   48.67   11.72
   3   6  -4  384.19   31.49
   3   6  -3  148.07   18.19
   3   6  -2   76.53   12.04
   3   6  -1  145.47   15.50
   3   6   0 1225.72   51.90
   3   6   0 1167.38   48.71
   3   6   1  858.26   38.14
   3   6   1  877.41   39.93
   3   6   2  598.01   29.51
   3   6   2  656.75   31.31
   3   6   3  260.10   17.20
   3   6   7  792.29   36.48
   3   7  -6   81.75   16.39
   3   7  -5    7.36    5.30
   3   7  -4  222.87   24.78
   3   7  -3  243.85   24.08
   3   7  -2   48.02   10.33
   3   7  -1   11.87    5.12
   3   7   0   71.59   10.71
   3   7   1  461.96   30.16
   3   7   1  479.15   27.18
   3   7   2   -0.15    2.59
   3   7   2    2.29    2.58
   3   7   3  623.98   29.96
   3   7   3  698.28   34.32
   3   7   4  211.90   16.18
   3   7   7  497.67   26.83
   3   8  -5   -7.03    2.56
   3   8  -4  133.90   19.81
   3   8  -3  245.14   25.24
   3   8  -2   54.02   11.08
   3   8  -1   26.56    7.22
   3   8   0  552.60   33.27
   3   8   1  587.60   32.33
   3   8   2   67.23    9.22
   3   8   3  290.89   23.08
   3   8   3  255.67   17.93
   3   8   4  382.10   21.62
   3   8   4  393.88   25.25
   3   9  -4   21.81    8.60
   3   9  -3  238.57   25.93
   3   9  -2   63.57   12.27
   3   9  -1   15.60    6.20
   3   9   0  106.44   14.02
   3   9   1  272.12   21.77
   3   9   2  152.66   14.91
   3   9   3   74.21    9.50
   3   9   4  284.71   18.28
   3   9   5  169.04   13.20
   3   9   6   28.96    5.32
   3  10  -2   89.36   15.28
   3  10  -1    4.15    3.32
   3  10   0    5.41    2.93
   4  -9  -4    9.29    5.98
   4  -9  -3  125.81   22.71
   4  -9  -2  126.48   23.02
   4  -9  -1   58.76   16.06
   4  -8  -6  184.15   28.16
   4  -8  -5  267.44   33.34
   4  -8  -4   -6.81    7.37
   4  -8  -3  146.03   23.69
   4  -8  -2   49.01   14.01
   4  -8  -1   38.16   11.78
   4  -8   0   16.53    8.66
   4  -8   1  155.27   24.58
   4  -8   2  184.92   26.65
   4  -7  -8    3.76    5.24
   4  -7  -7    5.49    5.31
   4  -7  -6   84.00   18.10
   4  -7  -5  278.04   31.97
   4  -7  -4   19.57    8.42
   4  -7  -3  185.63   25.02
   4  -7  -2  274.62   30.87
   4  -7  -1   50.91   13.23
   4  -7   0   19.31    8.71
   4  -7   1  130.09   21.02
   4  -7   2  323.40   34.10
   4  -7   3   16.63    8.36
   4  -7   4   52.95   14.04
   4  -6  -8  161.37   25.15
   4  -6  -7   28.32   10.99
   4  -6  -6  167.75   24.04
   4  -6  -5  389.57   36.15
   4  -6  -4   57.57   13.66
   4  -6  -3  213.10   25.97
   4  -6  -3  250.04   12.23
   4  -6  -2  822.32   52.56
   4  -6  -1   98.30   17.26
   4  -6   0    8.04    6.26
   4  -6   1   34.28   10.66
   4  -6   2  476.77   39.21
   4  -6   3  193.28   24.79
   4  -6   4   21.96    8.55
   4  -6   5  151.70   22.23
   4  -6   6   89.68   17.12
   4  -5  -9  192.13   27.45
   4  -5  -8  251.64   29.74
   4  -5  -7   -0.66    1.82
   4  -5  -7    0.55    3.97
   4  -5  -6  169.89   22.58
   4  -5  -6  164.90   14.06
   4  -5  -5  337.11   32.05
   4  -5  -5  381.91   20.94
   4  -5  -4  124.23   18.78
   4  -5  -4  142.09   11.15
   4  -5  -3    0.79    5.30
   4  -5  -3    1.99    1.53
   4  -5  -2   64.68   13.31
   4  -5  -2   89.13    8.70
   4  -5  -1  235.00   25.24
   4  -5  -1  249.42   15.95
   4  -5   0   11.60    7.24
   4  -5   0    5.33    2.15
   4  -5   1   13.89    4.36
   4  -5   1   16.85    7.61
   4  -5   2  209.98   23.91
   4  -5   3  240.15   26.10
   4  -5   4    1.73    5.70
   4  -5   5  126.21   19.05
   4  -5   6   93.79   16.59
   4  -5   7   30.80   10.10
   4  -4  -9  123.33   16.54
   4  -4  -8  383.82   36.45
   4  -4  -8  341.32   26.71
   4  -4  -7   25.90    6.56
   4  -4  -7   21.52    8.02
   4  -4  -6   84.30   15.39
   4  -4  -6  111.24   12.60
   4  -4  -5  340.04   29.80
   4  -4  -5  362.14   22.22
   4  -4  -4  448.24   34.03
   4  -4  -4  430.09   22.85
   4  -4  -3   -2.53    4.24
   4  -4  -3   -0.52    1.83
   4  -4  -2  785.73   45.26
   4  -4  -1  746.85   43.77
   4  -4   0   13.54    6.08
   4  -4   0   15.51    4.12
   4  -4   1   26.16    5.92
   4  -4   1   25.67    8.88
   4  -4   2  224.16   23.10
   4  -4   2  243.03   19.08
   4  -4   3  412.74   32.40
   4  -4   4    5.40    4.28
   4  -4   5   76.29   13.55
   4  -4   6  162.97   20.40
   4  -4   7  124.72   18.73
   4  -3 -11   43.50   11.45
   4  -3 -10   -2.13    3.59
   4  -3  -9   45.76   10.71
   4  -3  -8  383.20   29.60
   4  -3  -7   65.69   11.12
   4  -3  -6  271.49   21.80
   4  -3  -5  498.53   35.28
   4  -3  -5  535.27   29.62
   4  -3  -4  291.61   25.06
   4  -3  -4  301.23   19.86
   4  -3  -3  141.71   12.77
   4  -3  -3  185.21   19.21
   4  -3  -2  459.79   31.19
   4  -3  -1 1874.61   72.98
   4  -3   0   79.52   12.37
   4  -3   1  175.84   18.33
   4  -3   1  156.35   13.67
   4  -3   2   19.40    5.06
   4  -3   2   12.54    5.59
   4  -3   3  383.72   28.65
   4  -3   4  172.60   18.99
   4  -3   5  129.31   16.38
   4  -3   6   80.09   13.34
   4  -3   7    9.22    5.18
   4  -2 -11   49.47   13.08
   4  -2 -10    4.78    4.18
   4  -2  -9   18.57    7.59
   4  -2  -8  247.30   24.60
   4  -2  -7  255.50   23.38
   4  -2  -6   51.03    7.98
   4  -2  -6   42.86    9.04
   4  -2  -5  416.31   24.25
   4  -2  -5  422.52   27.43
   4  -2  -4   54.30    8.25
   4  -2  -4   77.00   10.20
   4  -2  -3  350.58   21.84
   4  -2  -3  338.74   21.23
   4  -2  -3  325.10   24.28
   4  -2  -2   18.01    5.96
   4  -2  -2    0.95    1.41
   4  -2  -1 2979.08   90.84
   4  -2  -1 2946.95   96.63
   4  -2   0 1116.25   44.16
   4  -2   0 1036.39   46.97
   4  -2   1  198.23   18.13
   4  -2   2  462.62   28.46
   4  -2   2  428.67   24.80
   4  -2   3  488.31   30.00
   4  -2   3  509.99   28.87
   4  -2   4  576.54   33.52
   4  -2   5   62.20   10.46
   4  -2   6  423.56   29.25
   4  -2   7  374.11   28.87
   4  -1 -10    1.01    3.75
   4  -1  -9   48.16   12.01
   4  -1  -8  178.30   21.45
   4  -1  -7  257.54   24.53
   4  -1  -6   11.08    5.25
   4  -1  -6    8.74    3.07
   4  -1  -5  420.07   22.10
   4  -1  -5  432.83   28.99
   4  -1  -4  273.91   17.12
   4  -1  -4  256.24   20.45
   4  -1  -3   64.01    7.83
   4  -1  -3   54.91    8.79
   4  -1  -2  575.87   26.60
   4  -1  -2  527.44   29.18
   4  -1  -1  434.14   24.90
   4  -1  -1  476.10   24.02
   4  -1   0 1347.20   51.20
   4  -1   0 1336.41   48.56
   4  -1   1    2.75    3.45
   4  -1   1    0.93    1.53
   4  -1   2  347.96   22.37
   4  -1   2  394.43   22.87
   4  -1   3  205.75   16.83
   4  -1   3  199.26   16.59
   4  -1   4 1083.74   45.08
   4  -1   5    6.15    4.02
   4  -1   6  619.32   33.71
   4   0 -10    6.87    4.80
   4   0  -9   33.55   10.12
   4   0  -8  204.01   23.90
   4   0  -7  351.18   30.26
   4   0  -6   -1.80    2.81
   4   0  -6    0.42    0.75
   4   0  -5  458.15   31.11
   4   0  -5  443.87   20.47
   4   0  -4  643.47   26.20
   4   0  -4  604.15   34.27
   4   0  -3   24.86    6.38
   4   0  -3   28.26    4.72
   4   0  -2   43.66    7.84
   4   0  -2   44.85    6.08
   4   0  -1  845.90   33.26
   4   0   0 1681.30   56.34
   4   0   0 1803.13   57.28
   4   0   1  216.76   15.13
   4   0   1  255.77   16.79
   4   0   2  168.71   13.01
   4   0   2  190.19   15.15
   4   0   3  485.09   24.15
   4   0   3  557.51   28.26
   4   0   4  450.87   23.18
   4   0   4  484.24   27.14
   4   0   4  464.72   27.37
   4   0   5  165.03   13.53
   4   1  -9   39.17   11.42
   4   1  -8  101.41   17.67
   4   1  -7  251.75   26.22
   4   1  -6   67.90   12.83
   4   1  -5  317.95   12.73
   4   1  -5  299.19   25.89
   4   1  -4 1216.76   37.82
   4   1  -4 1147.16   52.55
   4   1  -3  142.78   15.38
   4   1  -3  155.88   10.46
   4   1  -2    9.99    3.97
   4   1  -2   16.97    3.49
   4   1  -1  164.03   11.99
   4   1   0 1076.45   39.54
   4   1   1  292.89   15.54
   4   1   1  321.91   18.68
   4   1   2   58.73    6.40
   4   1   2   69.19    8.63
   4   1   3  107.56    8.36
   4   1   3  153.64   13.70
   4   1   4  187.15   11.37
   4   1   4  211.58   17.05
   4   2  -9    5.24    5.47
   4   2  -8   71.65   15.12
   4   2  -7  185.44   23.27
   4   2  -6  236.69   24.96
   4   2  -5    7.52    3.78
   4   2  -4  650.14   38.47
   4   2  -3  639.73   21.21
   4   2  -3  565.19   34.07
   4   2  -2   -1.10    2.24
   4   2  -2    4.00    1.64
   4   2  -1  255.82   19.58
   4   2  -1  243.66   14.28
   4   2   0 1046.85   38.23
   4   2   1  375.00   20.62
   4   2   2    4.82    1.54
   4   2   2    7.03    2.91
   4   2   3 2099.03   52.87
   4   2   3 2156.13   70.36
   4   2   4 3363.94  102.87
   4   3  -8  132.94   21.66
   4   3  -7  105.46   18.08
   4   3  -6  168.40   21.69
   4   3  -5   38.71    9.76
   4   3  -4  516.06   34.92
   4   3  -3  695.38   39.03
   4   3  -2    3.78    3.55
   4   3  -2    1.74    1.96
   4   3  -1   91.56   11.82
   4   3  -1   96.72    8.01
   4   3   0  583.69   25.25
   4   3   0  593.97   25.35
   4   3   1  933.45   30.42
   4   3   1  915.28   36.04
   4   3   2    1.74    1.87
   4   3   2    0.14    0.82
   4   3   3   21.47    5.18
   4   3   4  103.20   12.15
   4   4  -7  133.95   20.73
   4   4  -6   68.98   14.36
   4   4  -5   40.30   10.43
   4   4  -4  263.32   25.39
   4   4  -3 1192.66   56.10
   4   4  -2   66.54   10.90
   4   4  -2   94.27   12.00
   4   4  -1  164.74   16.51
   4   4  -1  160.89   14.40
   4   4   0   21.11    6.15
   4   4   0   30.77    5.48
   4   4   1  625.66   25.47
   4   4   2  490.07   24.66
   4   4   2  431.41   17.07
   4   4   3  564.62   28.91
   4   4   4  823.44   38.33
   4   5  -7  179.78   25.31
   4   5  -6   30.79   10.03
   4   5  -5   51.86   12.33
   4   5  -4    6.24    4.86
   4   5  -3  690.04   41.89
   4   5  -2  284.34   24.19
   4   5  -1  118.40   13.66
   4   5  -1  121.63   14.80
   4   5   0  331.86   23.56
   4   5   0  314.42   21.08
   4   5   1  466.42   23.49
   4   5   2  982.87   35.17
   4   5   3  339.69   14.30
   4   6  -6   90.06   17.30
   4   6  -5   -0.05    2.92
   4   6  -4   -0.86    3.20
   4   6  -3  254.89   25.32
   4   6  -2  400.85   30.32
   4   6  -1   -1.73    2.47
   4   6   0  555.52   33.07
   4   6   0  570.25   31.74
   4   6   1  439.25   27.28
   4   6   1  418.42   25.15
   4   6   2  491.81   25.24
   4   6   3    5.37    2.47
   4   7  -5   14.20    7.23
   4   7  -4    5.95    4.68
   4   7  -3  169.73   21.06
   4   7  -2  199.83   21.77
   4   7  -1   55.85   10.71
   4   7   0    0.87    2.49
   4   7   1  154.92   16.19
   4   7   1  174.41   17.13
   4   7   2  217.66   18.70
   4   7   2  230.17   18.52
   4   7   3   45.60    7.40
   4   7   4  330.94   18.47
   4   8  -4    2.48    3.16
   4   8  -3   58.30   12.93
   4   8  -2  220.74   23.82
   4   8  -1   68.71   12.40
   4   8   0   88.55   13.37
   4   8   1  362.41   26.29
   4   8   2  183.77   17.53
   4   8   3   76.50   10.73
   4   8   3   98.18   12.36
   4   8   4  127.37   12.63
   4   9  -3   64.97   13.75
   4   9  -2  172.76   21.49
   4   9  -1  120.25   17.07
   4   9   0   18.43    6.46
   4   9   1  295.37   24.47
   4   9   2  194.62   18.39
   4   9   3   35.21    7.45
   4   9   4   11.64    4.24
   4   9   5  262.63   19.88
   4  10  -2   37.63   10.66
   4  10  -1  149.74   19.50
   4  10   0    8.22    4.53
   4  10   1  274.06   24.24
   4  10   2  180.19   18.42
   4  10   3   21.11    6.22
   5  -8  -4   42.15   13.57
   5  -8  -3   21.06    9.24
   5  -8  -2   42.96   13.76
   5  -8  -1  210.10   29.49
   5  -8   0    9.40    8.05
   5  -7  -6  129.92   23.40
   5  -7  -5  279.99   33.65
   5  -7  -4   69.63   16.50
   5  -7  -3   -0.60    5.80
   5  -7  -2   72.39   16.65
   5  -7  -1  378.70   37.87
   5  -7   0   82.90   17.39
   5  -7   1   26.63   10.28
   5  -7   2   12.62    6.85
   5  -7   3   64.41   15.59
   5  -6  -7  148.59   25.02
   5  -6  -6    5.39    4.67
   5  -6  -5  237.61   29.63
   5  -6  -4  278.62   31.45
   5  -6  -3   10.40    6.71
   5  -6  -2   68.04   15.32
   5  -6  -1  279.91   30.69
   5  -6   0  210.85   26.41
   5  -6   1   19.03    8.55
   5  -6   2  229.93   28.00
   5  -6   3  205.07   26.93
   5  -6   4   69.13   15.27
   5  -6   5   -0.77    3.11
   5  -5  -8   54.54   14.61
   5  -5  -7  230.64   29.45
   5  -5  -6   -4.88    4.88
   5  -5  -5  208.74   26.48
   5  -5  -5  218.48   17.00
   5  -5  -4  225.96   26.78
   5  -5  -4  243.86   16.98
   5  -5  -3   69.59    8.79
   5  -5  -3   56.28   13.00
   5  -5  -2   49.09   12.73
   5  -5  -1  446.69   37.20
   5  -5   0  571.90   42.21
   5  -5   1    0.63    4.05
   5  -5   2  117.85   18.68
   5  -5   3  105.03   17.91
   5  -5   4  107.33   18.41
   5  -5   5   -3.52    3.95
   5  -5   6   97.89   17.47
   5  -5   7  117.33   19.75
   5  -4  -8   39.92   12.04
   5  -4  -7  124.56   20.51
   5  -4  -7  119.41   14.95
   5  -4  -6   59.36    9.81
   5  -4  -6   56.53   13.13
   5  -4  -5  104.52   17.36
   5  -4  -5  105.54   12.55
   5  -4  -4  374.08   33.00
   5  -4  -4  353.65   22.76
   5  -4  -3  229.40   17.46
   5  -4  -3  207.76   23.82
   5  -4  -2   -0.52    4.66
   5  -4  -1    3.57    4.71
   5  -4   0  378.81   32.09
   5  -4   0  408.11   24.59
   5  -4   1  147.79   19.77
   5  -4   1  134.37   14.15
   5  -4   2  198.11   22.58
   5  -4   3  272.57   27.06
   5  -4   4  100.03   16.58
   5  -4   5   -3.41    3.85
   5  -4   6   92.30   16.06
   5  -4   7  359.37   32.72
   5  -3  -9   80.44   14.45
   5  -3  -8  163.29   19.54
   5  -3  -7   95.98   14.23
   5  -3  -7   84.28   16.31
   5  -3  -6   40.77    8.91
   5  -3  -6   36.68   10.08
   5  -3  -5  123.04   17.89
   5  -3  -5  126.97   14.54
   5  -3  -4  595.94   39.69
   5  -3  -4  584.18   32.18
   5  -3  -3  235.85   18.75
   5  -3  -3  240.15   24.17
   5  -3  -2   81.21   13.94
   5  -3  -1  185.07   20.57
   5  -3   0  772.72   44.43
   5  -3   1  528.84   35.75
   5  -3   2  198.37   21.12
   5  -3   3  506.52   35.13
   5  -3   4  159.47   19.24
   5  -3   5    4.09    3.64
   5  -3   6   12.94    5.23
   5  -3   7   62.84   12.75
   5  -2 -10  138.66   21.52
   5  -2  -9    3.92    1.79
   5  -2  -8  138.54   18.98
   5  -2  -7   91.03   14.64
   5  -2  -6   53.48   10.68
   5  -2  -5   25.47    7.03
   5  -2  -4  604.43   38.26
   5  -2  -4  579.01   33.36
   5  -2  -3  603.71   32.95
   5  -2  -3  555.74   35.53
   5  -2  -2   98.76   14.22
   5  -2  -1  193.81   19.50
   5  -2   0  145.33   16.73
   5  -2   1 1188.73   54.07
   5  -2   2    4.23    4.92
   5  -2   3  770.39   41.36
   5  -2   4  161.03   17.46
   5  -2   5   18.32    6.48
   5  -2   6   24.12    6.90
   5  -2   7  354.81   28.33
   5  -1  -9   -4.90    4.23
   5  -1  -8  145.53   20.22
   5  -1  -7  192.75   22.43
   5  -1  -6  132.05   17.55
   5  -1  -5    1.03    1.02
   5  -1  -5   -1.55    3.00
   5  -1  -4  299.24   19.91
   5  -1  -4  276.44   22.97
   5  -1  -3  849.89   42.20
   5  -1  -3  853.93   37.69
   5  -1  -2    2.50    3.42
   5  -1  -2    4.38    2.40
   5  -1  -1  136.34   14.92
   5  -1   0   56.57    9.56
   5  -1   1  698.02   36.44
   5  -1   2  142.50   14.92
   5  -1   3 1090.66   46.69
   5  -1   4 1292.13   52.84
   5  -1   5   70.56   10.59
   5  -1   6   15.03    5.06
   5  -1   7  141.22   16.21
   5   0  -9   32.00   10.80
   5   0  -8   60.03   13.27
   5   0  -7  220.77   25.08
   5   0  -6  195.86   22.54
   5   0  -5    5.29    3.89
   5   0  -5    5.81    2.34
   5   0  -4   43.74    9.49
   5   0  -4   69.72    8.34
   5   0  -3  890.68   44.77
   5   0  -3  920.54   37.17
   5   0  -2  288.63   22.64
   5   0  -2  276.80   18.30
   5   0  -1  412.40   25.10
   5   0  -1  483.46   25.31
   5   0   0  355.23   22.59
   5   0   0  370.71   22.48
   5   0   1  453.78   25.66
   5   0   1  471.12   26.86
   5   0   2  156.47   14.11
   5   0   3  130.72   12.48
   5   0   4  662.48   31.05
   5   0   5   87.01   10.28
   5   0   6    8.11    3.55
   5   1  -8   11.60    6.76
   5   1  -7  242.73   27.24
   5   1  -6  208.31   23.94
   5   1  -5    2.86    4.36
   5   1  -4  512.18   22.92
   5   1  -4  448.95   32.59
   5   1  -3  924.70   47.21
   5   1  -3  943.70   36.19
   5   1  -2  615.02   35.68
   5   1  -2  652.91   29.39
   5   1  -1  234.78   16.55
   5   1   0  782.17   34.11
   5   1   0  669.86   30.58
   5   1   1  976.81   38.11
   5   1   1 1014.44   41.85
   5   1   2   32.01    5.51
   5   1   2   26.46    6.00
   5   1   3   77.74    8.02
   5   1   4  379.64   18.72
   5   1   5  278.96   16.15
   5   2  -8   -2.99    4.19
   5   2  -7  215.07   26.37
   5   2  -6  186.20   23.54
   5   2  -5   43.86   10.39
   5   2  -4    2.10    3.18
   5   2  -4    0.31    0.57
   5   2  -3  224.08   13.20
   5   2  -3  228.94   22.02
   5   2  -2 1134.52   53.85
   5   2  -2 1280.86   43.54
   5   2  -1    6.51    2.56
   5   2   0  665.07   31.04
   5   2   1  954.58   40.10
   5   2   1  924.85   33.30
   5   2   2  623.32   31.47
   5   2   2  572.04   23.06
   5   2   3  302.68   12.94
   5   2   4 1216.57   35.09
   5   3  -7   70.20   15.54
   5   3  -6  268.35   29.09
   5   3  -5   22.65    8.21
   5   3  -4   24.36    7.81
   5   3  -3   55.87   11.26
   5   3  -2 1012.54   51.36
   5   3  -2 1142.44   37.66
   5   3  -1  280.77   23.50
   5   3  -1  321.39   17.90
   5   3   0 1364.51   48.84
   5   3   1  999.36   41.00
   5   3   2  313.89   12.52
   5   3   2  306.05   20.94
   5   3   2  306.14   13.12
   5   3   3   10.14    3.71
   5   4  -7   44.69   12.66
   5   4  -6  327.43   33.23
   5   4  -5   61.76   13.57
   5   4  -4   87.04   15.22
   5   4  -3   39.47    9.47
   5   4  -2  233.47   22.60
   5   4  -1  808.45   43.04
   5   4  -1  758.21   35.80
   5   4   0  112.65   14.48
   5   4   0  136.24   11.40
   5   4   0  116.30   11.16
   5   4   1  595.92   28.70
   5   4   1  539.27   23.65
   5   4   2  226.23   17.52
   5   4   2  182.49    9.74
   5   5  -6  188.00   25.62
   5   5  -5  194.64   25.01
   5   5  -4   27.92    9.55
   5   5  -3  173.06   21.02
   5   5  -2  186.45   20.65
   5   5  -1  457.24   31.95
   5   5  -1  414.93   27.11
   5   5   0   22.28    6.58
   5   5   0   23.01    5.57
   5   5   1 1141.91   42.23
   5   5   2  402.19   18.49
   5   6  -5  234.39   28.08
   5   6  -4    0.48    3.32
   5   6  -3   95.83   16.39
   5   6  -2  143.64   18.67
   5   6  -1  221.52   22.23
   5   6   0    1.49    3.33
   5   6   0   -5.00    3.12
   5   6   1  450.38   30.14
   5   6   1  398.43   23.80
   5   6   2  585.04   26.77
   5   6   3   78.06    6.85
   5   7  -4   54.29   13.23
   5   7  -3  121.12   18.83
   5   7  -2  143.89   19.46
   5   7  -1  164.26   19.62
   5   7   0   14.42    5.69
   5   7   1  164.71   18.27
   5   7   1  170.85   16.56
   5   7   2  552.67   34.07
   5   7   2  580.06   29.97
   5   7   3  122.71   11.07
   5   8  -3   27.90    9.34
   5   8  -2  135.50   19.60
   5   8  -1  184.22   21.78
   5   8   0   19.87    6.88
   5   8   1    3.84    3.70
   5   8   2   64.37   11.39
   5   8   3  126.02   15.31
   5   9  -3    6.03    4.93
   5   9  -2  159.45   22.02
   5   9  -1  106.07   17.17
   5   9   0   37.01    9.75
   5   9   1   34.71    8.77
   5   9   2  470.91   32.39
   5   9   3  349.94   26.76
   5   9   4    7.75    4.27
   5  10  -2   84.33   16.13
   5  10  -1   97.73   16.85
   5  10   0   17.35    6.85
   5  10   1    0.93    2.08
   5  10   2   80.05   13.22
   5  10   3  372.47   28.03
   5  10   4   -2.60    2.45
   5  10   5  118.18   14.51
   6  -7  -3  103.19   20.82
   6  -7  -2  -13.02    8.33
   6  -7  -1   35.81   12.77
   6  -7   0   48.20   14.38
   6  -7   1   23.79   10.30
   6  -6  -5  -16.32    8.94
   6  -6  -4  147.00   24.27
   6  -6  -3  188.71   26.57
   6  -6  -2   -3.34    5.58
   6  -6  -1   75.14   17.24
   6  -6   0  157.66   24.18
   6  -6   1   99.32   19.09
   6  -6   2   -0.35    3.77
   6  -6   3  123.59   21.42
   6  -6   4   84.17   17.57
   6  -5  -6   14.03    8.21
   6  -5  -5    4.31    5.51
   6  -5  -4  108.93   20.09
   6  -5  -3  320.48   33.63
   6  -5  -2   14.29    7.89
   6  -5  -1  218.26   27.10
   6  -5   0  314.85   32.16
   6  -5   1   88.51   17.63
   6  -5   2   -1.35    5.18
   6  -5   3   94.97   17.74
   6  -5   4  260.48   29.60
   6  -5   5   15.74    7.65
   6  -5   6   13.87    6.45
   6  -4  -7  334.28   36.00
   6  -4  -6  -23.18    7.44
   6  -4  -5    4.20    4.92
   6  -4  -5    8.83    3.43
   6  -4  -4   37.44   11.00
   6  -4  -4   43.81    8.22
   6  -4  -3  260.46   20.93
   6  -4  -3  324.97   31.95
   6  -4  -2   70.39   14.42
   6  -4  -1    3.59    5.38
   6  -4   0   43.62   11.58
   6  -4   1   53.33   12.88
   6  -4   2   40.89   11.00
   6  -4   3   14.92    7.66
   6  -4   4  183.62   23.46
   6  -4   5   39.26   10.83
   6  -4   6   13.14    6.63
   6  -4   7   19.00    8.25
   6  -4   8   61.21   14.29
   6  -3  -8    1.05    1.96
   6  -3  -7  399.23   38.37
   6  -3  -7  395.01   31.78
   6  -3  -6  176.44   24.00
   6  -3  -6  146.17   18.06
   6  -3  -5    7.63    5.27
   6  -3  -5    7.31    3.86
   6  -3  -4   15.65    7.62
   6  -3  -4    8.52    3.68
   6  -3  -3  281.20   22.67
   6  -3  -3  282.11   28.03
   6  -3  -2  291.59   28.17
   6  -3  -1   54.91   12.17
   6  -3   0  526.43   37.95
   6  -3   1   53.95   12.10
   6  -3   2   15.06    6.78
   6  -3   3   -4.95    5.31
   6  -3   4  243.83   24.95
   6  -3   5  134.35   18.27
   6  -3   6   18.37    7.12
   6  -3   7   14.18    6.34
   6  -3   8   38.87   10.64
   6  -2  -9   36.38   10.49
   6  -2  -8   19.15    7.63
   6  -2  -7  209.01   23.65
   6  -2  -6  336.17   32.85
   6  -2  -6  380.46   30.92
   6  -2  -5    9.16    4.36
   6  -2  -5   15.48    6.62
   6  -2  -4  146.50   19.09
   6  -2  -4  152.54   17.52
   6  -2  -3  347.89   26.44
   6  -2  -3  341.95   29.23
   6  -2  -2  298.73   26.98
   6  -2  -1   -4.29    6.42
   6  -2   0  648.81   39.81
   6  -2   1  295.88   25.67
   6  -2   2    0.03    3.42
   6  -2   3    9.82    5.23
   6  -2   4   44.00   10.20
   6  -2   5  262.02   23.72
   6  -2   6    2.48    3.07
   6  -2   7   70.10   12.71
   6  -1  -8    3.22    4.87
   6  -1  -7   34.09    9.89
   6  -1  -6  419.06   34.22
   6  -1  -5   68.16   12.77
   6  -1  -4   46.58   10.12
   6  -1  -4   24.39    7.64
   6  -1  -3  181.75   19.23
   6  -1  -3  206.97   21.13
   6  -1  -2  258.45   23.05
   6  -1  -1   47.96    9.92
   6  -1   0  353.64   26.68
   6  -1   1  866.67   44.26
   6  -1   2    5.29    4.28
   6  -1   3   17.94    6.36
   6  -1   4  140.42   15.76
   6  -1   5  377.46   26.35
   6  -1   6   37.57    8.03
   6  -1   7   40.13    8.71
   6   0  -8    1.25    2.91
   6   0  -7   17.53    7.99
   6   0  -6  219.70   25.12
   6   0  -5  119.83   17.28
   6   0  -4    5.08    3.99
   6   0  -3  173.42   19.44
   6   0  -2  389.95   29.36
   6   0  -2  423.65   28.51
   6   0  -1  120.51   13.94
   6   0   0    5.89    4.13
   6   0   1  337.70   23.64
   6   0   2  105.66   12.63
   6   0   3    9.45    4.64
   6   0   4   20.36    5.49
   6   0   5  249.90   18.48
   6   0   6  144.90   14.03
   6   1  -7   -0.64    2.09
   6   1  -6  232.87   26.65
   6   1  -5  154.79   20.53
   6   1  -4    6.58    4.25
   6   1  -3  202.27   21.86
   6   1  -3  240.01   17.49
   6   1  -2  301.08   25.89
   6   1  -2  269.76   19.60
   6   1  -1  169.81   15.48
   6   1  -1  188.50   16.77
   6   1   0   20.51    5.24
   6   1   1  895.50   39.17
   6   1   2  480.01   25.62
   6   1   3    2.60    2.52
   6   1   4   64.06    7.83
   6   1   5  167.84   12.75
   6   1   6  110.16   10.74
   6   2  -7   26.47    9.96
   6   2  -6  110.67   18.82
   6   2  -5  212.76   25.06
   6   2  -4    6.11    4.72
   6   2  -3  278.14   26.35
   6   2  -2  362.08   29.36
   6   2  -2  374.33   22.02
   6   2  -1   57.59    8.68
   6   2   0   38.65    6.70
   6   2   0   61.11    9.36
   6   2   1  279.04   17.65
   6   2   2  764.98   31.15
   6   2   3   31.84    4.78
   6   2   4   45.37    4.74
   6   3  -6   33.47   11.07
   6   3  -5  228.85   26.94
   6   3  -4  115.32   17.71
   6   3  -3   89.19   14.96
   6   3  -2  317.43   28.30
   6   3  -2  377.16   20.28
   6   3  -1    4.42    3.79
   6   3  -1   14.83    4.19
   6   3   0   98.74   11.48
   6   3   1   72.55   10.23
   6   3   1   49.57    6.53
   6   3   2 1017.28   34.62
   6   4  -6   36.49   11.59
   6   4  -5  155.03   22.93
   6   4  -4  120.12   18.72
   6   4  -3   16.08    6.81
   6   4  -2  526.85   37.82
   6   4  -1   15.23    6.18
   6   4  -1   14.54    3.71
   6   4  -1   19.58    5.32
   6   4   0   -0.18    0.76
   6   4   0    1.63    1.56
   6   4   1   15.48    4.71
   6   4   1   16.82    3.80
   6   4   2  639.13   23.00
   6   4   2  670.21   23.30
   6   5  -5  119.18   20.53
   6   5  -4  125.16   20.05
   6   5  -3    5.67    3.71
   6   5  -2  524.97   38.47
   6   5  -1  251.34   25.06
   6   5   0    4.40    4.58
   6   5   0    7.48    3.21
   6   5   1    3.14    2.40
   6   5   2   97.14    7.80
   6   6  -4  104.00   18.76
   6   6  -3   37.18   10.54
   6   6  -2  110.17   17.33
   6   6  -1  386.96   32.39
   6   6   0   10.34    5.33
   6   6   1   15.30    6.04
   6   6   1   25.16    5.43
   6   6   2  227.86   14.54
   6   7  -3   24.27    9.40
   6   7  -2   33.08    9.93
   6   7  -1  296.59   28.42
   6   7   0  131.71   18.36
   6   7   1   13.21    5.75
   6   7   2  299.66   26.49
   6   8  -2   -1.83    2.76
   6   8  -1  204.11   24.27
   6   8   0  106.12   16.55
   6   8   1    1.72    3.59
   6   8   2   -1.94    2.78
   6   8   3   95.95   14.64
   6   9  -2    3.90    4.97
   6   9  -1   77.52   15.37
   6   9   0  218.47   24.82
   6   9   1    6.13    4.17
   6   9   2  128.24   17.65
   6   9   3   77.89   13.35
   6   9   4  142.75   17.83
   6  10   0  173.11   22.90
   6  10   1   18.00    7.45
   6  10   2   68.62   12.82
   6  10   3   63.57   12.28
   6  10   4   70.23   12.58
   6  10   5   63.83   11.88
   7  -6  -2   69.77   17.35
   7  -6  -1   11.23    7.36
   7  -6   0  122.43   22.19
   7  -6   1  123.30   21.99
   7  -6   2   11.31    8.23
   7  -5  -4   54.88   15.29
   7  -5  -3   72.27   17.01
   7  -5  -2   77.27   17.44
   7  -5  -1   32.58   11.01
   7  -5   0   52.89   14.05
   7  -5   1  130.71   21.68
   7  -5   2   18.03    9.23
   7  -5   3    8.53    7.15
   7  -5   4   73.08   16.58
   7  -5   5  119.36   20.25
   7  -4  -5  183.88   27.03
   7  -4  -4   68.75   16.03
   7  -4  -3  212.35   20.41
   7  -4  -3  191.17   26.05
   7  -4  -2   20.50    9.05
   7  -4  -2   15.93    5.52
   7  -4  -1   24.94    9.89
   7  -4   0   12.02    6.32
   7  -4   1  312.80   32.08
   7  -4   2   91.70   17.10
   7  -4   3    3.48    3.94
   7  -4   4    9.29    5.33
   7  -4   5   44.28   11.40
   7  -4   6   51.41   12.51
   7  -4   7   10.76    6.46
   7  -3  -6   49.93   10.81
   7  -3  -6   49.46   13.76
   7  -3  -5  245.22   29.92
   7  -3  -5  251.42   24.39
   7  -3  -4   11.49    7.05
   7  -3  -4   -0.45    1.75
   7  -3  -3  187.04   19.97
   7  -3  -3  216.00   26.28
   7  -3  -2  119.75   19.13
   7  -3  -1   42.59   11.67
   7  -3   0   54.56   12.33
   7  -3   1   28.37    9.86
   7  -3   2  159.18   20.89
   7  -3   3    4.87    5.25
   7  -3   4   27.88    8.68
   7  -3   5   56.82   12.24
   7  -3   6   46.67   11.26
   7  -3   7    4.13    4.81
   7  -3   8  124.08   19.18
   7  -2  -7   38.55   11.33
   7  -2  -6   52.54   11.84
   7  -2  -6   26.31   10.27
   7  -2  -5  154.56   22.30
   7  -2  -5  183.38   21.40
   7  -2  -4   50.56   12.39
   7  -2  -4   35.93    9.46
   7  -2  -3  213.04   22.15
   7  -2  -3  219.01   25.27
   7  -2  -2  237.58   23.39
   7  -2  -2  298.67   28.85
   7  -2  -1   21.30    7.56
   7  -2   0    0.48    4.11
   7  -2   1  226.83   23.87
   7  -2   2  508.66   36.37
   7  -2   3    5.56    3.86
   7  -2   4   74.22   13.25
   7  -2   5   74.04   13.13
   7  -2   6   45.91   10.08
   7  -2   7   13.73    5.93
   7  -2   8   11.08    5.81
   7  -1  -7   30.62   10.00
   7  -1  -6   40.46   11.21
   7  -1  -6   39.05   11.47
   7  -1  -5   94.30   16.11
   7  -1  -5   85.55   16.06
   7  -1  -4   65.05   13.42
   7  -1  -4   78.24   14.15
   7  -1  -3   49.16   10.80
   7  -1  -3   63.33   12.41
   7  -1  -2  295.75   26.74
   7  -1  -2  294.86   27.46
   7  -1  -1  136.54   17.89
   7  -1   0   -2.74    5.31
   7  -1   1   80.40   13.32
   7  -1   2  425.31   30.59
   7  -1   3  160.40   17.94
   7  -1   4   33.51    8.22
   7  -1   5   89.20   12.83
   7  -1   6   44.95    9.24
   7  -1   7   20.42    6.32
   7   0  -7   38.23   11.48
   7   0  -6  112.51   18.84
   7   0  -5   71.63   14.11
   7   0  -4   98.11   16.12
   7   0  -4  125.98   18.20
   7   0  -3    0.99    3.94
   7   0  -3    8.01    5.91
   7   0  -2  178.25   20.82
   7   0  -2  142.78   17.44
   7   0  -1  192.05   20.04
   7   0   0   48.86   10.12
   7   0   1   -2.06    4.34
   7   0   2  245.20   21.01
   7   0   3  285.32   21.98
   7   0   4    8.16    4.40
   7   0   5  327.99   22.75
   7   0   6  319.16   22.11
   7   0   7   27.17    6.60
   7   1  -6  112.29   19.71
   7   1  -5  106.41   17.88
   7   1  -4   79.50   14.95
   7   1  -3   13.71    6.18
   7   1  -2   79.82   12.49
   7   1  -2   93.86   15.48
   7   1  -1  258.31   21.67
   7   1   0   37.21    7.79
   7   1   1   24.16    6.39
   7   1   2  140.89   14.14
   7   1   3  325.95   20.92
   7   1   4   39.94    6.79
   7   1   5  104.47   10.24
   7   1   6  140.52   12.35
   7   2  -6   85.93   17.56
   7   2  -5  158.90   22.67
   7   2  -4   64.04   13.66
   7   2  -3    3.89    3.69
   7   2  -2  343.10   30.53
   7   2  -1  526.79   38.07
   7   2  -1  533.76   31.50
   7   2   0   19.45    5.89
   7   2   1   52.84    8.26
   7   2   2   75.80    9.24
   7   2   3  245.07   15.31
   7   2   4  133.69    9.59
   7   2   5   51.27    5.32
   7   3  -5  176.82   24.81
   7   3  -4   69.81   14.69
   7   3  -3   47.85   11.83
   7   3  -2   -0.60    4.70
   7   3  -1  447.62   35.08
   7   3   1  116.89   11.18
   7   3   2   45.39    6.41
   7   3   3  128.70    7.61
   7   4  -4  127.00   20.66
   7   4  -3   35.05   10.62
   7   4  -2   -1.77    3.29
   7   4  -1  220.87   24.41
   7   4   0  548.55   39.42
   7   4   1   38.96    6.25
   7   4   2  382.15   17.97
   7   5  -4  159.69   24.01
   7   5  -3   31.43   10.45
   7   5  -2   13.43    6.81
   7   5  -1   42.61   11.30
   7   5   0  367.80   31.78
   7   5   2   53.96    5.51
   7   6  -3   49.32   12.86
   7   6  -2   -1.18    3.15
   7   6  -1   62.19   13.72
   7   6   0  267.45   27.35
   7   6   1   87.94   15.28
   7   7  -2   -1.85    3.46
   7   7  -1    9.47    5.54
   7   7   0  128.45   19.23
   7   7   1  167.24   21.25
   7   7   2   18.47    7.32
   7   8  -1   31.80   10.34
   7   8   0   17.31    8.07
   7   8   1  151.72   20.84
   7   8   2   14.28    6.28
   7   8   3  195.75   22.87
   7   9   0    7.90    5.20
   7   9   1   79.51   15.33
   7   9   2   76.36   14.75
   7   9   3   13.31    6.57
   7   9   4   41.70   10.53
   7  10   1   28.69    9.63
   7  10   2   49.63   11.37
   7  10   3   47.12   11.59
   7  10   4  318.82   29.90
   7  10   5   42.66   10.68
   8  -5  -1   32.22   11.63
   8  -5   0  -10.41    8.09
   8  -5   1   31.13   10.07
   8  -5   2   73.85   16.97
   8  -5   3   22.76    9.78
   8  -4  -3    9.70    7.30
   8  -4  -2  207.91   27.96
   8  -4  -1  126.26   21.54
   8  -4   0   19.79    9.09
   8  -4   1   93.56   18.11
   8  -4   2   95.35   17.88
   8  -4   3   48.47   13.16
   8  -4   4   -8.57    6.01
   8  -4   5   93.50   17.26
   8  -3  -4    0.80    4.82
   8  -3  -3   24.41    9.73
   8  -3  -3   30.78    8.94
   8  -3  -2   52.11   13.63
   8  -3  -2   60.31   11.96
   8  -3  -1  217.80   27.09
   8  -3   0    4.34    6.20
   8  -3   1   -4.73    4.51
   8  -3   2    8.52    6.70
   8  -3   3   62.06   13.77
   8  -3   4   17.12    8.07
   8  -3   5   61.80   13.60
   8  -2  -5  147.58   23.91
   8  -2  -5  133.10   19.41
   8  -2  -4    5.50    5.45
   8  -2  -4    0.65    2.48
   8  -2  -3    8.60    6.14
   8  -2  -3   10.53    5.40
   8  -2  -2   -0.50    4.15
   8  -2  -2   16.63    6.32
   8  -2  -1  251.72   27.70
   8  -2   0   37.70   10.38
   8  -2   1   66.31   13.80
   8  -2   2   86.29   15.07
   8  -2   3   34.97    9.38
   8  -2   4   25.38    8.59
   8  -2   5   19.21    6.76
   8  -1  -6   -3.79    4.09
   8  -1  -5  188.29   25.37
   8  -1  -5  205.71   25.04
   8  -1  -4   27.04    9.71
   8  -1  -4   24.79    8.97
   8  -1  -3    5.40    4.65
   8  -1  -3   -0.97    2.72
   8  -1  -2   52.53   12.66
   8  -1  -2   48.01   11.19
   8  -1  -1  226.91   24.72
   8  -1   0   97.55   15.99
   8  -1   1   10.54    6.06
   8  -1   2  104.45   15.47
   8  -1   3   68.11   11.96
   8  -1   4   10.85    5.07
   8  -1   5    6.02    3.75
   8   0  -5  141.59   21.81
   8   0  -5  156.80   22.41
   8   0  -4  103.29   17.24
   8   0  -4  120.03   19.08
   8   0  -3    2.58    3.30
   8   0  -3   10.36    5.40
   8   0  -2   13.83    7.09
   8   0  -2    0.75    2.29
   8   0  -1   96.10   15.29
   8   0   0   98.65   14.92
   8   0   1   -0.10    3.17
   8   0   2  130.24   16.05
   8   0   3  139.91   16.11
   8   0   4   44.82    8.70
   8   1  -5   59.17   14.22
   8   1  -4  229.19   25.83
   8   1  -4  204.79   25.92
   8   1  -3   17.50    6.63
   8   1  -3    5.40    4.17
   8   1  -2   -4.24    3.38
   8   1  -2   -9.62    5.72
   8   1  -1   92.41   14.17
   8   1   0  158.91   18.07
   8   1   1   28.29    7.13
   8   1   2   43.00    8.33
   8   1   3   42.55    7.86
   8   2  -4  330.67   33.61
   8   2  -3   36.30   11.08
   8   2  -2   49.39   10.09
   8   2  -2   49.24   12.18
   8   2  -1   59.00   10.44
   8   2  -1   79.41   15.29
   8   2   0  143.22   16.18
   8   2   1  115.26   13.71
   8   2   2  154.97   14.58
   8   3  -4  109.05   19.79
   8   3  -3  130.07   20.88
   8   3  -2   18.29    7.83
   8   3  -1  155.64   21.52
   8   3  -1  113.79   14.33
   8   3   0   92.64   11.90
   8   3   1  133.24   13.58
   8   4  -3  182.40   25.24
   8   4  -2   18.01    8.00
   8   4  -1   32.76   10.24
   8   4   0   67.72   14.49
   8   5  -2   30.25   10.30
   8   5  -1   20.73    8.53
   8   5   0   86.55   16.65
   8   6  -1   30.91   11.11
   8   6   0  185.41   24.37
   8   6   1   58.73   13.65
   8   7   0   96.24   17.80
   8   7   1   58.83   13.48
   8   7   2    5.13    4.73
   8   8   1   87.29   17.35
   8   8   2    5.98    5.84
   8   8   3    3.28    3.74
   8   9   2    7.41    5.49
   8   9   3    4.24    4.04
   8   9   4   11.70    6.75
   8  10   3   -0.79    2.75
   8  10   4   17.61    8.17
   8  10   5   29.76    9.42
   9  -4   0   74.70   16.96
   9  -3  -2   42.68   12.83
   9  -3  -1   -0.54    3.54
   9  -3   0   18.66    9.34
   9  -3   1   36.82   12.11
   9  -3   2   43.39   13.04
   9  -2  -3   49.44   14.08
   9  -2  -3   57.73   13.27
   9  -2  -2   19.79    8.40
   9  -2  -2   20.12    7.97
   9  -2  -1   27.53   10.74
   9  -2   0   41.23   11.73
   9  -2   1   64.03   14.21
   9  -1  -4   63.23   15.75
   9  -1  -4   73.74   15.74
   9  -1  -3   82.58   16.74
   9  -1  -3  106.50   18.47
   9  -1  -2   10.72    6.38
   9  -1  -2   -0.05    2.02
   9  -1  -1  103.52   17.87
   9  -1   0   45.05   11.30
   9  -1   1    3.49    3.71
   9   0  -4   17.34    7.94
   9   0  -3  139.45   21.37
   9   0  -3  160.25   22.81
   9   0  -2    9.20    6.31
   9   0  -2    9.95    5.78
   9   0  -1   92.07   16.00
   9   0  -1   89.84   16.89
   9   0   0  101.01   16.21
   9   1  -4   -3.17    3.64
   9   1  -3   92.57   16.14
   9   1  -3   63.27   14.93
   9   1  -2   80.84   14.63
   9   1  -2   90.80   17.49
   9   1  -1   34.63   10.98
   9   2  -2  155.50   23.20
   9   2  -1   -3.36    4.06
   9   3  -1   24.65    9.67
   9   3   0  280.58   30.99
   9   4  -1   32.73   10.86
   9   4   0   15.76    7.82
   9   5   0   28.67   10.16
   9   5   1   76.28   16.34
   9   6   1   67.51   15.71
   0   0   0    0.00    0.00


TITL mob803 in P1
REM P1 (#1 in standard setting)
CELL 0.71073   7.570528   8.912121   9.731121  67.3615  75.3109  75.4431
ZERR    1.00   0.000510   0.000540   0.000771   0.0066   0.0064   0.0055
LATT -1
SFAC C H N F P Ag
UNIT 17.00 11.00 4.00 6.00 1.00 1.00
TREF
HKLF 4
END
_computing_structure_solution     'SHELXT 2018/2 (Sheldrick, 2018)'
;
_shelx_hkl_checksum   57611
